# Supplementary material for: Reproductive strategies of two color morphs of Paeonia delavayi
Source: Front Plant Sci. 2025 Mar 19;16:1531186. doi: 10.3389/fpls.2025.1531186 (PMC11961923; doi:10.3389/fpls.2025.1531186)
Supplement: Supplementary file 2 [file Table1.xlsx]

## Sheet: seed set（LWS）
Red morph (LWS)							yellow morph (LWS)
NO.	Location	treatment	Seed number per flower	ovules per flower	seed set(%)		NO.	Location	treatment	Seed number per flower	ovules per flower	seed set(%)
1	L-3-2-3-7	Natural pollination	8	24	33.3333		1	L-3-2-3-56	Natural pollination	9	17	52.9412
2	L-3-2-3-7	Natural pollination	10	27	37.037		2	L-3-2-9-13	Natural pollination	8	14	57.1429
3	L-3-2-3-10	Natural pollination	5	18	27.7778		3	L-3-2-11-58	Natural pollination	8	21	38.0952
4	L-3-2-3-14	Natural pollination	10	31	32.2581		4	L-3-3-1-58	Natural pollination	5	20	25
5	L-3-2-3-14	Natural pollination	11	18	61.1111		5	L-3-3-1-67	Natural pollination	7	16	43.75
6	L-3-2-3-21	Natural pollination	9	13	69.2308		6	L-3-3-1-70	Natural pollination	20	24	83.3333
7	L-3-2-7-16	Natural pollination	5	16	31.25		7	L-3-3-1-90	Natural pollination	10	18	55.5556
8	L-3-2-7-17	Natural pollination	7	17	41.1765		8	L-3-3-1-90	Natural pollination	7	15	46.6667
9	L-3-3-1-1	Natural pollination	5	16	31.25		9	L-3-3-2-91	Natural pollination	7	14	50
10	L-3-3-1-28	Natural pollination	4	31	12.9032		10	L-3-3-2-104	Natural pollination	11	18	61.1111
11	L-3-3-1-28	Natural pollination	13	30	43.3333		11	L-3-3-2-106	Natural pollination	10	16	62.5
12	L-3-3-1-47	Natural pollination	0	4	0		12	L-3-3-3-2	Natural pollination	17	18	94.4444
13	L-3-3-1-44	Natural pollination	10	14	71.4286		13	L-3-3-3-10	Natural pollination	5	6	83.3333
14	L-3-3-2-54	Natural pollination	9	24	37.5		14	L-3-3-3-22	Natural pollination	7	14	50
15	L-3-3-2-67	Natural pollination	0	10	0		15	L-3-3-3-27	Natural pollination	2	14	14.2857
16	L-3-3-5-11	Natural pollination	9	27	33.3333		16	L-3-3-3-39	Natural pollination	6	14	42.8571
17	L-3-3-5-55	Natural pollination	9	10	90		17	L-3-3-3-54	Natural pollination	8	12	66.6667
18	L-3-3-5-59	Natural pollination	2	24	8.33333		18	L-3-3-3-100	Natural pollination	6	22	27.2727
19	L-3-3-7-62	Natural pollination	4	24	16.6667		19	L-3-3-5-44	Natural pollination	23	26	88.4615
20	L-3-3-8-3	Natural pollination	6	11	54.5455		20	L-3-3-6-75	Natural pollination	2	14	14.2857
21	L-3-3-2-64	Natural pollination	5	8	62.5		21	L-3-2-11-57	Natural pollination	9	16	56.25
22	L-3-3-2-64	Natural pollination	5	9	55.5556		22	L-3-3-1-20	Natural pollination	7	18	38.8889
23	L-3-2-5-28	Natural pollination	12	16	75		23	L-3-3-1-70	Natural pollination	8	9	88.8889
24	L-3-2-5-28	Natural pollination	16	22	72.7273		24	L-3-3-1-77	Natural pollination	6	13	46.1538
25	L-3-2-5-32	Natural pollination	10	20	50		25	L-3-3-2-14	Natural pollination	4	8	50
26	L-3-2-7-37	Natural pollination	12	26	46.1538		26	L-3-3-2-23	Natural pollination	11	18	61.1111
27	L-3-2-9-42	Natural pollination	12	16	75		27	L-3-3-2-30	Natural pollination	13	14	92.8571
28	L-3-2-10-33	Natural pollination	6	14	42.8571		28	L-3-3-2-37	Natural pollination	10	18	55.5556
29	L-3-3-1-35	Natural pollination	5	11	45.4545		29	L-3-3-2-39	Natural pollination	10	28	35.7143
30	L-3-3-1-39	Natural pollination	3	8	37.5		30	L-3-3-2-63	Natural pollination	9	13	69.2308
31	L-3-3-1-39	Natural pollination	11	20	55		31	L-3-3-2-106	Natural pollination	7.77966	16.3729	48.2335
32	L-3-3-1-91	Natural pollination	6	12	50		32	L-3-3-2-113	Natural pollination	10	17	58.8235
33	L-3-3-1-91	Natural pollination	11	17	64.7059		33	L-3-3-3-7	Natural pollination	3	10	30
34	L-3-3-4-15	Natural pollination	8	19	42.74		34	L-3-3-3-28	Natural pollination	7	18	38.8889
35	L-3-3-4-36	Natural pollination	7	10	70		35	L-3-3-3-37	Natural pollination	8	22	36.3636
36	L-3-3-4-59	Natural pollination	7	10	70		36	L-3-3-3-44	Natural pollination	8	17	47.0588
37	L-3-3-4-59	Natural pollination	2	6	33.3333		37	L-3-3-3-49	Natural pollination	0	20	0
38	L-3-3-4-70	Natural pollination	6	10	60		38	L-3-3-3-68	Natural pollination	13	18	72.2222
39	L-3-3-5-54	Natural pollination	5	20	25		39	L-3-3-5-7	Natural pollination	5	22	22.7273
40	L-3-3-6-97	Natural pollination	2	10	20		40	L-3-3-5-10	Natural pollination	6	17	35.2941
41	L-3-2-3-7	Natural pollination	0	18	0		41	L-3-2-1-34	Natural pollination	13	27	48.1481
42	L-3-2-5-2	Natural pollination	19	33	57.5758		42	L-3-2-1-41	Natural pollination	7	16	43.75
43	L-3-2-5-46	Natural pollination	21	28	75		43	L-3-2-3-37	Natural pollination	4	10	40
44	L-3-2-5-46	Natural pollination	20	20	100		44	L-3-2-3-45	Natural pollination	5	12	41.6667
45	L-3-2-5-8	Natural pollination	9	24	37.5		45	L-3-2-3-47	Natural pollination	5	6	83.3333
46	L-3-2-7-1	Natural pollination	2	38	5.26316		46	L-3-2-3-47	Natural pollination	4	10	40
47	L-3-2-7-1	Natural pollination	2	16	12.5		47	L-3-2-5-49	Natural pollination	2	14	14.2857
48	L-3-2-7-20	Natural pollination	4	16	25		48	L-3-2-5-61	Natural pollination	6	8	75
49	L-3-2-7-31	Natural pollination	5	22	22.7273		49	L-3-3-2-55	Natural pollination	9	20	45
50	L-3-2-11-55	Natural pollination	2	12	16.6667		50	L-3-3-3-15	Natural pollination	8	14	57.1429
51	L-3-2-9-1	Natural pollination	1	6	16.6667		51	L-3-3-3-23	Natural pollination	2	8	25
52	L-3-2-9-1	Natural pollination	16	32	50		52	Y-3-3-3-32	Natural pollination	10	18	55.5556
53	L-3-2-9-4	Natural pollination	18	25	72		53	L-3-3-3-37	Natural pollination	4	22	18.1818
54	L-3-2-9-7	Natural pollination	12	24	50		54	L-3-3-3-44	Natural pollination	14	22	63.6364
55	L-3-2-9-8	Natural pollination	9	24	37.5		55	L-3-3-3-51	Natural pollination	1	4	25
56	L-3-2-12-2	Natural pollination	10	39	25.641		56	L-3-3-3-66	Natural pollination	13	30	43.3333
57	L-3-3-5-2	Natural pollination	23	31	74.1935		57	L-3-3-3-68	Natural pollination	14	26	53.8462
58	L-3-3-5-3	Natural pollination	9	25	36		58	L-3-3-3-77	Natural pollination	3	18	16.6667
59	L-3-3-7-1	Natural pollination	0	14	0		59	L-3-3-5-13	Natural pollination	5	16	31.25
60	L-3-3-8-6	Natural pollination	1	39	2.5641		60	L-3-3-5-13	Natural pollination	15	16	93.75
1	L-3-2-3-7	Emasculation	3	21	14.2857		1	L-3-2-3-56	Emasculation	5	12	41.6667
2	L-3-2-3-7	Emasculation	0	24	0		2	L-3-2-9-13	Emasculation	2	4	50
3	L-3-2-3-10	Emasculation	5	12	41.6667		3	L-3-2-11-58	Emasculation	0	10	0
4	L-3-2-3-14	Emasculation	5	16	31.25		4	L-3-3-1-58	Emasculation	7	12	58.3333
5	L-3-2-3-14	Emasculation	3	14	21.4286		5	L-3-3-1-67	Emasculation	6	14	42.8571
6	L-3-2-3-21	Emasculation	0	12	0		6	L-3-3-1-70	Emasculation	10	22	45.4545
7	L-3-2-7-16	Emasculation	8	13	61.5385		7	L-3-3-1-90	Emasculation	4	16	25
8	L-3-2-7-17	Emasculation	3	12	25		8	L-3-3-1-90	Emasculation	0	18	0
9	L-3-3-1-1	Emasculation	0	20	0		9	L-3-3-2-91	Emasculation	10	19	52.6316
10	L-3-3-1-28	Emasculation	3	12	25		10	L-3-3-2-104	Emasculation	0	16	0
11	L-3-3-1-28	Emasculation	2	20	10		11	L-3-3-2-106	Emasculation	12	18	66.6667
12	L-3-3-1-47	Emasculation	6	28	21.4286		12	L-3-3-3-2	Emasculation	15	26	57.6923
13	L-3-3-1-44	Emasculation	9	11	81.8182		13	L-3-3-3-10	Emasculation	0	2	0
14	L-3-3-2-54	Emasculation	3	8	37.5		14	L-3-3-3-22	Emasculation	15	26	57.6923
15	L-3-3-2-67	Emasculation	7	34	20.5882		15	L-3-3-3-27	Emasculation	3	4	75
16	L-3-3-5-11	Emasculation	6	36	16.6667		16	L-3-3-3-39	Emasculation	6	14	42.8571
17	L-3-3-5-55	Emasculation	15	28	53.5714		17	L-3-3-3-54	Emasculation	7	12	58.3333
18	L-3-3-5-59	Emasculation	0	24	0		18	L-3-3-3-100	Emasculation	0	18	0
19	L-3-3-7-62	Emasculation	3	15	20		19	L-3-3-5-44	Emasculation	6	12	50
20	L-3-3-8-3	Emasculation	0	10	0		20	L-3-3-6-75	Emasculation	9	18	50
21	L-3-3-2-64	Emasculation	3	14	21.4286		21	L-3-2-11-57	Emasculation	0	8	0
22	L-3-3-2-64	Emasculation	2	13	15.3846		22	L-3-3-1-20	Emasculation	8	15	53.3333
23	L-3-2-5-28	Emasculation	0	24	0		23	L-3-3-1-70	Emasculation	8	16	50
24	L-3-2-5-28	Emasculation	0	16	0		24	L-3-3-1-77	Emasculation	5	13	38.4615
25	L-3-2-5-32	Emasculation	0	20	0		25	L-3-3-2-14	Emasculation	1	10	10
26	L-3-2-7-37	Emasculation	1	31	3.22581		26	L-3-3-2-23	Emasculation	3	14	21.4286
27	L-3-2-9-42	Emasculation	2	14	14.2857		27	L-3-3-2-30	Emasculation	10	14	71.4286
28	L-3-2-10-33	Emasculation	4	14	28.5714		28	L-3-3-2-37	Emasculation	6	12	50
29	L-3-3-1-35	Emasculation	2	6	33.3333		29	L-3-3-2-39	Emasculation	2	12	16.6667
30	L-3-3-1-39	Emasculation	0	24	0		30	L-3-3-2-63	Emasculation	4	14	28.5714
31	L-3-3-1-39	Emasculation	11	18	61.1111		31	L-3-3-2-106	Emasculation	9	20	45
32	L-3-3-1-91	Emasculation	0	8	0		32	L-3-3-2-113	Emasculation	6	18	33.3333
33	L-3-3-1-91	Emasculation	0	24	0		33	L-3-3-3-7	Emasculation	3	6	50
34	L-3-3-4-15	Emasculation	3	17.7436	19.112		34	L-3-3-3-28	Emasculation	7	16	43.75
35	L-3-3-4-36	Emasculation	2	12	16.6667		35	L-3-3-3-37	Emasculation	3	10	30
36	L-3-3-4-59	Emasculation	0	26	0		36	L-3-3-3-44	Emasculation	7	18	38.8889
37	L-3-3-4-59	Emasculation	2	19	10.5263		37	L-3-3-3-49	Emasculation	0	18	0
38	L-3-3-4-70	Emasculation	6	12	50		38	L-3-3-3-68	Emasculation	5	11	45.4545
39	L-3-3-5-54	Emasculation	1	11	9.09091		39	L-3-3-5-7	Emasculation	0	19	0
40	L-3-3-6-97	Emasculation	0	16	0		40	L-3-3-5-10	Emasculation	5.23077	14.2821	35.9103
1	L-3-2-3-7	Homogamy	0	20	0		1	L-3-2-3-56	Homogamy	0	14	0
2	L-3-2-3-7	Homogamy	0	21	0		2	L-3-2-9-13	Homogamy	3	13	23.0769
3	L-3-2-3-10	Homogamy	0	24	0		3	L-3-2-11-58	Homogamy	0	30	0
4	L-3-2-3-14	Homogamy	6	18	33.3333		4	L-3-3-1-58	Homogamy	0	36	0
5	L-3-2-3-14	Homogamy	0	32	0		5	L-3-3-1-67	Homogamy	0	18	0
6	L-3-2-3-21	Homogamy	6	9	66.6667		6	L-3-3-1-70	Homogamy	5	26	19.2308
7	L-3-2-7-16	Homogamy	0	16	0		7	L-3-3-1-90	Homogamy	4	14	28.5714
8	L-3-2-7-17	Homogamy	0	15	0		8	L-3-3-1-90	Homogamy	3	14	21.4286
9	L-3-3-1-1	Homogamy	0	34	0		9	L-3-3-2-91	Homogamy	0	18	0
10	L-3-3-1-28	Homogamy	0	24	0		10	L-3-3-2-104	Homogamy	0	14	0
11	L-3-3-1-28	Homogamy	2	22	9.09091		11	L-3-3-2-106	Homogamy	0	18	0
12	L-3-3-1-47	Homogamy	1	14	7.14286		12	L-3-3-3-2	Homogamy	0	12	0
13	L-3-3-1-44	Homogamy	0	20	0		13	L-3-3-3-10	Homogamy	0	5	0
14	L-3-3-2-54	Homogamy	0	18	0		14	L-3-3-3-22	Homogamy	14	25	56
15	L-3-3-2-67	Homogamy	1	21	4.7619		15	L-3-3-3-27	Homogamy	0	18	0
16	L-3-3-5-11	Homogamy	0	34	0		16	L-3-3-3-39	Homogamy	0	22	0
17	L-3-3-5-55	Homogamy	0	34	0		17	L-3-3-3-54	Homogamy	0	9	0
18	L-3-3-5-59	Homogamy	0	22	0		18	L-3-3-3-100	Homogamy	1	16	6.25
19	L-3-3-7-62	Homogamy	0	26	0		19	L-3-3-5-44	Homogamy	0	16	0
20	L-3-3-8-3	Homogamy	0	8	0		20	L-3-3-6-75	Homogamy	0	20	0
21	L-3-3-2-64	Homogamy	1	20	5		21	L-3-2-11-57	Homogamy	0	20	0
22	L-3-3-2-64	Homogamy	7	12	58.3333		22	L-3-3-1-20	Homogamy	2	16	12.5
23	L-3-2-5-28	Homogamy	0	10	0		23	L-3-3-1-70	Homogamy	0	18	0
24	L-3-2-5-28	Homogamy	0	22	0		24	L-3-3-1-77	Homogamy	0	18	0
25	L-3-2-5-32	Homogamy	8	20	40		25	L-3-3-2-14	Homogamy	6	13	46.1538
26	L-3-2-7-37	Homogamy	7	30	23.3333		26	L-3-3-2-23	Homogamy	3	27	11.1111
27	L-3-2-9-42	Homogamy	4	22	18.1818		27	L-3-3-2-30	Homogamy	0	15	0
28	L-3-2-10-33	Homogamy	0	24	0		28	L-3-3-2-37	Homogamy	8	18	44.4444
29	L-3-3-1-35	Homogamy	0	10	0		29	L-3-3-2-39	Homogamy	3	20	15
30	L-3-3-1-39	Homogamy	0	20	0		30	L-3-3-2-63	Homogamy	0	18	0
31	L-3-3-1-39	Homogamy	0	18	0		31	L-3-3-2-106	Homogamy	1.5641	18.1795	8.73111
32	L-3-3-1-91	Homogamy	0	18	0		32	L-3-3-2-113	Homogamy	0	28	0
33	L-3-3-1-91	Homogamy	0	26	0		33	L-3-3-3-7	Homogamy	0	12	0
34	L-3-3-4-15	Homogamy	1.12821	20.8718	6.95147		34	L-3-3-3-28	Homogamy	0	20	0
35	L-3-3-4-36	Homogamy	0	12	0		35	L-3-3-3-37	Homogamy	2	24	8.33333
36	L-3-3-4-59	Homogamy	0	36	0		36	L-3-3-3-44	Homogamy	1	18	5.55556
37	L-3-3-4-59	Homogamy	0	25	0		37	L-3-3-3-49	Homogamy	0	16	0
38	L-3-3-4-70	Homogamy	0	12	0		38	L-3-3-3-68	Homogamy	6	14	42.8571
39	L-3-3-5-54	Homogamy	0	26	0		39	L-3-3-5-7	Homogamy	0	14	0
40	L-3-3-6-97	Homogamy	1	19	5.26316		40	L-3-3-5-10	Homogamy	0	22	0
1	L-3-2-3-7	Geitonogamy	4	24	16.6667		1	L-3-2-3-56	Geitonogamy	1	6	16.6667
2	L-3-2-3-7	Geitonogamy	0	25	0		2	L-3-2-9-13	Geitonogamy	0	8	0
3	L-3-2-3-10	Geitonogamy	1	18	5.55556		3	L-3-2-11-58	Geitonogamy	0	12	0
4	L-3-2-3-14	Geitonogamy	0	6	0		4	L-3-3-1-58	Geitonogamy	2	15	13.3333
5	L-3-2-3-14	Geitonogamy	7	20	35		5	L-3-3-1-67	Geitonogamy	7	13	53.8462
6	L-3-2-3-21	Geitonogamy	0	14	0		6	L-3-3-1-70	Geitonogamy	1	26	3.84615
7	L-3-2-7-16	Geitonogamy	8	10	80		7	L-3-3-1-90	Geitonogamy	9	20	45
8	L-3-2-7-17	Geitonogamy	3	7	42.8571		8	L-3-3-1-90	Geitonogamy	6	14	42.8571
9	L-3-3-1-1	Geitonogamy	8	25	32		9	L-3-3-2-91	Geitonogamy	10	12	83.3333
10	L-3-3-1-28	Geitonogamy	0	12	0		10	L-3-3-2-104	Geitonogamy	0	10	0
11	L-3-3-1-28	Geitonogamy	14	20	70		11	L-3-3-2-106	Geitonogamy	4	12	33.3333
12	L-3-3-1-47	Geitonogamy	4	12	33.3333		12	L-3-3-3-2	Geitonogamy	0	16	0
13	L-3-3-1-44	Geitonogamy	7	14	50		13	L-3-3-3-10	Geitonogamy	9	20	45
14	L-3-3-2-54	Geitonogamy	0	18	0		14	L-3-3-3-22	Geitonogamy	0	33	0
15	L-3-3-2-67	Geitonogamy	9	33	27.2727		15	L-3-3-3-27	Geitonogamy	0	12	0
16	L-3-3-5-11	Geitonogamy	0	43	0		16	L-3-3-3-39	Geitonogamy	0	18	0
17	L-3-3-5-55	Geitonogamy	16	29	55.1724		17	L-3-3-3-54	Geitonogamy	1	8	12.5
18	L-3-3-5-59	Geitonogamy	9	30	30		18	L-3-3-3-100	Geitonogamy	0	24	0
19	L-3-3-7-62	Geitonogamy	0	30	0		19	L-3-3-5-44	Geitonogamy	0	10	0
20	L-3-3-8-3	Geitonogamy	0	12	0		20	L-3-3-6-75	Geitonogamy	0	36	0
21	L-3-3-2-64	Geitonogamy	6	10	60		21	L-3-2-11-57	Geitonogamy	0	7	0
22	L-3-3-2-64	Geitonogamy	5	13	38.4615		22	L-3-3-1-20	Geitonogamy	4	13	30.7692
23	L-3-2-5-28	Geitonogamy	0	18	0		23	L-3-3-1-70	Geitonogamy	5	18	27.7778
24	L-3-2-5-28	Geitonogamy	0	18	0		24	L-3-3-1-77	Geitonogamy	8	25	32
25	L-3-2-5-32	Geitonogamy	8	11	72.7273		25	L-3-3-2-14	Geitonogamy	5	10	50
26	L-3-2-7-37	Geitonogamy	18	31	58.0645		26	L-3-3-2-23	Geitonogamy	2	20	10
27	L-3-2-9-42	Geitonogamy	7	12	58.3333		27	L-3-3-2-30	Geitonogamy	10	12	83.3333
28	L-3-2-10-33	Geitonogamy	2	12	16.6667		28	L-3-3-2-37	Geitonogamy	6	10	60
29	L-3-3-1-35	Geitonogamy	2	14	14.2857		29	L-3-3-2-39	Geitonogamy	6	13	46.1538
30	L-3-3-1-39	Geitonogamy	6	20	30		30	L-3-3-2-63	Geitonogamy	15	21	71.4286
31	L-3-3-1-39	Geitonogamy	6	13	46.1538		31	L-3-3-2-106	Geitonogamy	3.76923	15.4615	25.8254
32	L-3-3-1-91	Geitonogamy	3	15	20		32	L-3-3-2-113	Geitonogamy	4	24	16.6667
33	L-3-3-1-91	Geitonogamy	4	15	26.6667		33	L-3-3-3-7	Geitonogamy	0	4	0
34	L-3-3-4-15	Geitonogamy	4.17949	17.5641	24.5487		34	L-3-3-3-28	Geitonogamy	13	14	92.8571
35	L-3-3-4-36	Geitonogamy	0	16	0		35	L-3-3-3-37	Geitonogamy	5	12	41.6667
36	L-3-3-4-59	Geitonogamy	4	20	20		36	L-3-3-3-44	Geitonogamy	9	15	60
37	L-3-3-4-59	Geitonogamy	2	11	18.1818		37	L-3-3-3-49	Geitonogamy	4	14	28.5714
38	L-3-3-4-70	Geitonogamy	0	10	0		38	L-3-3-3-68	Geitonogamy	0	14	0
39	L-3-3-5-54	Geitonogamy	0	12	0		39	L-3-3-5-7	Geitonogamy	1	16	6.25
40	L-3-3-6-97	Geitonogamy	0	12	0		40	L-3-3-5-10	Geitonogamy	0	16	0
1	L-3-2-3-7	Xenogamy	1	13	7.69231		1	L-3-2-1-34	Xenogamy	0	11	0
2	L-3-2-5-2	Xenogamy	0	29	0		2	L-3-2-1-41	Xenogamy	6	15	40
3	L-3-2-5-46	Xenogamy	12	28	42.8571		3	L-3-2-3-37	Xenogamy	1	12	8.33333
4	L-3-2-5-46	Xenogamy	17	25	68		4	L-3-2-3-45	Xenogamy	6	13	46.1538
5	L-3-2-5-8	Xenogamy	0	48	0		5	L-3-2-3-47	Xenogamy	4	14	28.5714
6	L-3-2-7-1	Xenogamy	1	24	4.16667		6	L-3-2-3-47	Xenogamy	6	10	60
7	L-3-2-7-1	Xenogamy	0	20	0		7	L-3-2-5-49	Xenogamy	12	14	85.7143
8	L-3-2-7-20	Xenogamy	0	21	0		8	L-3-2-5-61	Xenogamy	7	14	50
9	L-3-2-7-31	Xenogamy	3	13	23.0769		9	L-3-3-2-55	Xenogamy	4	26	15.3846
10	L-3-2-11-55	Xenogamy	6	20	30		10	L-3-3-3-15	Xenogamy	3	5	60
11	L-3-2-9-1	Xenogamy	3	18	16.6667		11	L-3-3-3-23	Xenogamy	1	10	10
12	L-3-2-9-1	Xenogamy	0	28	0		12	Y-3-3-3-32	Xenogamy	12	18	66.6667
13	L-3-2-9-4	Xenogamy	3	5	60		13	L-3-3-3-37	Xenogamy	0	28	0
14	L-3-2-9-7	Xenogamy	0	17	0		14	L-3-3-3-44	Xenogamy	12	22	54.5455
15	L-3-2-9-8	Xenogamy	0	29	0		15	L-3-3-3-51	Xenogamy	5	11	45.4545
16	L-3-2-12-2	Xenogamy	5	23	21.7391		16	L-3-3-3-66	Xenogamy	7	17	41.1765
17	L-3-3-5-2	Xenogamy	20	28	71.4286		17	L-3-3-3-68	Xenogamy	10	16	62.5
18	L-3-3-5-3	Xenogamy	0	9	0		18	L-3-3-3-77	Xenogamy	11	19	57.8947
19	L-3-3-7-1	Xenogamy	1	32	3.125		19	L-3-3-5-13	Xenogamy	5	16	31.25
20	L-3-3-8-6	Xenogamy	20	32	62.5		20	L-3-3-5-49	Xenogamy	4	15	26.6667
1	L-3-2-3-7	Netting	0	24	0		1	L-3-2-3-56	Netting	2	4	50
2	L-3-2-3-7	Netting	0	27	0		2	L-3-2-9-13	Netting	0	27	0
3	L-3-2-3-10	Netting	0	18	0		3	L-3-2-11-58	Netting	1	10	10
4	L-3-2-3-14	Netting	1	31	3.22581		4	L-3-3-1-58	Netting	3	14	21.4286
5	L-3-2-3-14	Netting	2	6	33.3333		5	L-3-3-1-67	Netting	2	12	16.6667
6	L-3-2-3-21	Netting	2	19	10.5263		6	L-3-3-1-70	Netting	0	20	0
7	L-3-2-7-16	Netting	1	11	9.09091		7	L-3-3-1-90	Netting	0	21	0
8	L-3-2-7-17	Netting	0	17	0		8	L-3-3-1-90	Netting	0	17	0
9	L-3-3-1-1	Netting	0	16	0		9	L-3-3-2-91	Netting	0	16	0
10	L-3-3-1-28	Netting	0	31	0		10	L-3-3-2-104	Netting	0	31	0
11	L-3-3-1-28	Netting	0	30	0		11	L-3-3-2-106	Netting	0	30	0
12	L-3-3-1-47	Netting	0	4	0		12	L-3-3-3-2	Netting	0	4	0
13	L-3-3-1-44	Netting	0	14	0		13	L-3-3-3-10	Netting	0	14	0
14	L-3-3-2-54	Netting	2	22	9.09091		14	L-3-3-3-22	Netting	0	18	0
15	L-3-3-2-67	Netting	1	14	7.14286		15	L-3-3-3-27	Netting	0	16	0
16	L-3-3-5-11	Netting	0	27	0		16	L-3-3-3-39	Netting	0	27	0
17	L-3-3-5-55	Netting	1	21	4.7619		17	L-3-3-3-54	Netting	0	12	0
18	L-3-3-5-59	Netting	0	24	0		18	L-3-3-3-100	Netting	0	24	0
19	L-3-3-7-62	Netting	0	24	0		19	L-3-3-5-44	Netting	0	24	0
20	L-3-3-8-3	Netting	0	11	0		20	L-3-3-6-75	Netting	1	16	6.25
21	L-3-3-2-64	Netting	0	8	0		21	L-3-2-11-57	Netting	0	8	0
22	L-3-3-2-64	Netting	0	9	0		22	L-3-3-1-20	Netting	0	9	0
23	L-3-2-5-28	Netting	1	20	5		23	L-3-3-1-70	Netting	0	10	0
24	L-3-2-5-28	Netting	0	22	0		24	L-3-3-1-77	Netting	0	22	0
25	L-3-2-5-32	Netting	0	20	0		25	L-3-3-2-14	Netting	0	20	0
26	L-3-2-7-37	Netting	0	26	0		26	L-3-3-2-23	Netting	0	26	0
27	L-3-2-9-42	Netting	0	16	0		27	L-3-3-2-30	Netting	0	16	0
28	L-3-2-10-33	Netting	0	14	0		28	L-3-3-2-37	Netting	0	14	0
29	L-3-3-1-35	Netting	0	11	0		29	L-3-3-2-39	Netting	0	11	0
30	L-3-3-1-39	Netting	0	8	0		30	L-3-3-2-63	Netting	0	8	0
31	L-3-3-1-39	Netting	0	20	0		31	L-3-3-2-106	Netting	2	24	8.33333
32	L-3-3-1-91	Netting	0	12	0		32	L-3-3-2-113	Netting	1	18	5.55556
33	L-3-3-1-91	Netting	0	17	0		33	L-3-3-3-7	Netting	0	17	0
34	L-3-3-4-15	Netting	0	0	0		34	L-3-3-3-28	Netting	0	0	0
35	L-3-3-4-36	Netting	1	19	5.26316		35	L-3-3-3-37	Netting	0	15	0
36	L-3-3-4-59	Netting	0	10	0		36	L-3-3-3-44	Netting	0	10	0
37	L-3-3-4-59	Netting	1	18	5.55556		37	L-3-3-3-49	Netting	0	11	0
38	L-3-3-4-70	Netting	0	10	0		38	L-3-3-3-68	Netting	2	15	13.3333
39	L-3-3-5-54	Netting	0	20	0		39	L-3-3-5-7	Netting	1	26	3.84615
40	L-3-3-6-97	Netting	0	10	0		40	L-3-3-5-10	Netting	0	10	0

## Sheet: seed set（XGLL）
Red morph（XGLL）								yellow morph (LWS)
NO.	Location	treatment	Seed number per flower	ovules per flower	seed set(%)			NO.	Location	treatment	Seed number per flower	ovules per flower	seed set(%)
1	TT-1-1-2-2	Natural pollination	0	17	0		1	3	T-3-2-11-58	Natural pollination	1	21	4.7619
2	TT-1-1-4-3	Natural pollination	4	20	20		2	4	T-3-3-1-58	Natural pollination	5	20	25
3	TT-1-1-7-3	Natural pollination	5	18	27.7778		3	5	T-3-3-1-67	Natural pollination	2	16	12.5
4	TT-1-1-10-2	Natural pollination	5	22	22.7273		4	18	T-3-3-3-100	Natural pollination	3	22	13.6364
5	TT--1-1-12-2	Natural pollination	4	17	23.5294		5	20	T-3-3-6-75	Natural pollination	2	14	14.2857
6	SYD-1-10(R)	Natural pollination	5	20	25		6	22	T-3-3-1-20	Natural pollination	2	18	11.1111
7	SYD-13-3(R)	Natural pollination	4	18	22.2222		7	28	T-3-3-2-37	Natural pollination	3	18	16.6667
8	TT-1-2-3-4	Natural pollination	4	22	18.1818		8	29	T-3-3-2-39	Natural pollination	1	28	3.57143
9	TT-1-2-9-4	Natural pollination	7	17	41.1765		9	32	T-3-3-2-113	Natural pollination	0	17	0
10	TT-2-1-5-1	Natural pollination	1	18	5.55556		10	33	T-3-3-3-7	Natural pollination	3	10	30
11	TT-4-1-10-1	Natural pollination	0	14	0		11	34	T-3-3-3-28	Natural pollination	2	18	11.1111
12	TT-4-1-11-1	Natural pollination	2	18	11.1111		12	35	T-3-3-3-37	Natural pollination	3	22	13.6364
13	SYD-10-10	Natural pollination	3	28	10.7143		13	37	T-3-3-3-49	Natural pollination	0	20	0
14	SYD-12-6	Natural pollination	0	23	0		14	39	T-3-3-5-7	Natural pollination	5	22	22.7273
15	SYD-10-5(R)	Natural pollination	0	14	0		15	40	T-3-3-5-10	Natural pollination	6	17	35.2941
16	SYD-3-4(R)	Natural pollination	0	22	0		16	46	T-3-2-3-47	Natural pollination	2	10	20
17	TT-1-1-11-3	Natural pollination	0	15	0		17	47	T-3-2-5-49	Natural pollination	2	14	14.2857
18	TT-3-1-7-5	Natural pollination	2	22	9.09091		18	51	T-3-3-3-23	Natural pollination	1	8	12.5
19	SYD-1-5	Natural pollination	0	24	0		19	53	T-3-3-3-37	Natural pollination	2	22	9.09091
20	SYD-2-7	Natural pollination	0	16	0		20	55	T-3-3-3-51	Natural pollination	1	4	25
21	TT-4-2-3-4	Natural pollination	1	16	6.25		21	56	T-3-3-3-66	Natural pollination	1	30	3.33333
22	TT-3-1-2-5	Natural pollination	0	16	0		22	58	T-3-3-3-77	Natural pollination	3	18	16.6667
23	TT-3-2-10-1	Natural pollination	0	18	0		23	59	T-3-3-5-13	Natural pollination	2	16	12.5
1	TT-1-1-2-2	emasculation	0	17	0
2	TT-1-1-4-3	emasculation	2	20	10
3	TT-1-1-7-3	emasculation	0	18	0
4	TT-1-1-10-2	emasculation	3	22	13.6364
5	TT--1-1-12-2	emasculation	2	17	11.7647
6	SYD-1-10(R)	emasculation	0	20	0
7	SYD-13-3(R)	emasculation	4	18	22.2222
8	TT-1-2-3-4	emasculation	0	22	0
9	TT-1-2-9-4	emasculation	0	17	0
10	TT-2-1-5-1	emasculation	3	18	16.6667
11	TT-4-1-10-1	emasculation	0	14	0
12	TT-4-1-11-1	emasculation	0	18	0
13	SYD-10-10	emasculation	0	28	0
14	SYD-12-6	emasculation	0	23	0
15	SYD-10-5(R)	emasculation	0	14	0
16	SYD-3-4(R)	emasculation	5	22	22.7273
17	TT-1-1-11-3	emasculation	2	15	13.3333
18	TT-3-1-7-5	emasculation	0	22	0
19	SYD-1-5	emasculation	0	24	0
20	SYD-2-7	emasculation	0	16	0
21	TT-4-2-3-4	emasculation	0	16	0
22	TT-3-1-2-5	emasculation	0	16	0
23	TT-3-2-10-1	emasculation	1	18	5.55556
1	TT-1-1-2-2	Homogamy	0	17	0
2	TT-1-1-4-3	Homogamy	0	20	0
3	TT-1-1-7-3	Homogamy	2	18	11.1111
4	TT-1-1-10-2	Homogamy	0	22	0
5	TT--1-1-12-2	Homogamy	3	17	17.6471
6	SYD-1-10(R)	Homogamy	0	20	0
7	SYD-13-3(R)	Homogamy	2	18	11.1111
8	TT-1-2-3-4	Homogamy	3	22	13.6364
9	TT-1-2-9-4	Homogamy	0	17	0
10	TT-2-1-5-1	Homogamy	0	18	0
11	TT-4-1-10-1	Homogamy	0	14	0
12	TT-4-1-11-1	Homogamy	0	18	0
13	SYD-10-10	Homogamy	0	28	0
14	SYD-12-6	Homogamy	0	23	0
15	SYD-10-5(R)	Homogamy	0	14	0
16	SYD-3-4(R)	Homogamy	0	22	0
17	TT-1-1-11-3	Homogamy	0	15	0
18	TT-3-1-7-5	Homogamy	0	22	0
19	SYD-1-5	Homogamy	0	24	0
20	SYD-2-7	Homogamy	0	16	0
21	TT-4-2-3-4	Homogamy	0	16	0
22	TT-3-1-2-5	Homogamy	0	16	0
23	TT-3-2-10-1	Homogamy	0	18	0
1	TT-1-1-2-2	Geitonogamy	0	17	0
2	TT-1-1-4-3	Geitonogamy	1	20	5
3	TT-1-1-7-3	Geitonogamy	0	18	0
4	TT-1-1-10-2	Geitonogamy	4	22	18.1818
5	TT--1-1-12-2	Geitonogamy	3	27	11.1111
6	SYD-1-10(R)	Geitonogamy	5	28	17.8571
7	SYD-13-3(R)	Geitonogamy	2	18	11.1111
8	TT-1-2-3-4	Geitonogamy	0	22	0
9	TT-1-2-9-4	Geitonogamy	2	17	11.7647
10	TT-2-1-5-1	Geitonogamy	0	18	0
11	TT-4-1-10-1	Geitonogamy	0	14	0
12	TT-4-1-11-1	Geitonogamy	0	18	0
13	SYD-10-10	Geitonogamy	0	28	0
14	SYD-12-6	Geitonogamy	1	23	4.34783
15	SYD-10-5(R)	Geitonogamy	1	24	4.16667
16	SYD-3-4(R)	Geitonogamy	0	22	0
17	TT-1-1-11-3	Geitonogamy	0	15	0
18	TT-3-1-7-5	Geitonogamy	0	22	0
19	SYD-1-5	Geitonogamy	0	24	0
20	SYD-2-7	Geitonogamy	0	16	0
21	TT-4-2-3-4	Geitonogamy	0	16	0
22	TT-3-1-2-5	Geitonogamy	0	16	0
23	TT-3-2-10-1	Geitonogamy	0	18	0
1	TT-1-1-2-2	Xenogamy	2	28	7.14286
2	TT-1-1-2-3	Xenogamy	0	22	0
3	TT-1-1-4-3	Xenogamy	5	20	25
4	TT-1-1-4-3	Xenogamy	6	24	25
5	TT-1-1-7-3	Xenogamy	4	18	22.2222
6	TT-1-1-7-3	Xenogamy	1	16	6.25
7	TT-1-1-10-2	Xenogamy	4	20	20
8	TT-1-1-10-2	Xenogamy	3	16	18.75
9	TT--1-1-12-2	Xenogamy	3	18	16.6667
10	TT--1-1-12-2	Xenogamy	3	18	16.6667
11	SYD-1-10(R)	Xenogamy	5	23	21.7391
12	SYD-1-10(R)	Xenogamy	4	27	14.8148
13	SYD-13-3(R)	Xenogamy	4	15	26.6667
14	SYD-13-3(R)	Xenogamy	4	18	22.2222
15	TT-1-2-3-4	Xenogamy	4	20	20
16	TT-1-2-3-4	Xenogamy	1	18	5.55556
17	TT-1-2-9-4	Xenogamy	15	15	100
18	TT-1-2-9-4	Xenogamy	0	16	0
19	TT-2-1-5-1	Xenogamy	0	23	0
20	TT-2-1-5-1	Xenogamy	1	10	10
21	TT-4-1-10-1	Xenogamy	0	14	0
22	TT-4-1-10-1	Xenogamy	0	14	0
23	TT-4-1-11-1	Xenogamy	0	22	0
24	TT-4-1-11-1	Xenogamy	0	22	0
25	SYD-10-10	Xenogamy	0	14	0
26	SYD-10-10	Xenogamy	3	20	15
27	SYD-12-6	Xenogamy	2	18	11.1111
28	SYD-12-6	Xenogamy	0	26	0
29	SYD-10-5(R)	Xenogamy	0	16	0
30	SYD-10-5(R)	Xenogamy	1	10	10
31	SYD-3-4(R)	Xenogamy	0	18	0
32	SYD-3-4(R)	Xenogamy	0	18	0
33	TT-1-1-11-3	Xenogamy	0	21	0
34	TT-1-1-11-3	Xenogamy	9	19	47.3684
35	TT-3-1-7-5	Xenogamy	0	17	0
36	TT-3-1-7-5	Xenogamy	4	10	40
37	SYD-1-5	Xenogamy	0	18	0
38	SYD-1-5	Xenogamy	2	22	9.09091
39	SYD-2-7	Xenogamy	0	17	0
40	SYD-2-7	Xenogamy	1	20	5
41	TT-4-2-3-4	Xenogamy	9	18	50
42	TT-4-2-3-4	Xenogamy	0	22	0
43	TT-3-1-2-5	Xenogamy	0	17	0
44	TT-3-1-2-5	Xenogamy	0	20	0
45	TT-3-2-10-1	Xenogamy	2	19	10.5263
1	TT-1-1-2-2	Netting	0	17	0
2	TT-1-1-4-3	Netting	0	20	0
3	TT-1-1-7-3	Netting	0	18	0
4	TT-1-1-10-2	Netting	0	22	0
5	TT--1-1-12-2	Netting	0	17	0
6	SYD-1-10(R)	Netting	0	20	0
7	SYD-13-3(R)	Netting	1	18	5.55556
8	TT-1-2-3-4	Netting	0	22	0
9	TT-1-2-9-4	Netting	0	17	0
10	TT-2-1-5-1	Netting	0	18	0
11	TT-4-1-10-1	Netting	0	14	0
12	TT-4-1-11-1	Netting	0	18	0
13	SYD-10-10	Netting	1	28	3.57143
14	SYD-12-6	Netting	0	23	0
15	SYD-10-5(R)	Netting	0	14	0
16	SYD-3-4(R)	Netting	0	22	0
17	TT-1-1-11-3	Netting	0	15	0
18	TT-3-1-7-5	Netting	0	22	0
19	SYD-1-5	Netting	0	24	0
20	SYD-2-7	Netting	0	16	0
21	TT-4-2-3-4	Netting	0	16	0
22	TT-3-1-2-5	Netting	0	16	0
23	TT-3-2-10-1	Netting	0	18	0
