# Supplementary material for: Reproductive strategies of two color morphs of Paeonia delavayi
Source: Front Plant Sci. 2025 Mar 19;16:1531186. doi: 10.3389/fpls.2025.1531186 (PMC11961923; doi:10.3389/fpls.2025.1531186)
Supplement: Supplementary file 3 [file Table2.xlsx]

## Sheet: syrphid flie(XGLL)
Shangri-La (XGLL)
Visitation frequency of syrphid flie
red morphs	Visits//flower/h	Day 1						Day 1						Day 2						Day 2						Day 3						Day 3						Day 4						Day 4
	time	NO.1	NO.2	NO.3	NO.4	NO.5	NO.6	NO.7	NO.8	NO.9	NO.10	NO.11	NO.12	NO.1	NO.2	NO.3	NO.4	NO.5	NO.6	NO.7	NO.8	NO.9	NO.10	NO.11	NO.12	NO.1	NO.2	NO.3	NO.4	NO.5	NO.6	NO.7	NO.8	NO.9	NO.10	NO.11	NO.12	NO.1	NO.2	NO.3	NO.4	NO.5	NO.6	NO.7	NO.8	NO.9	NO.10	NO.11	NO.12
	8:00-9:00	0	0	0	0	0	0	0	0	0	0	0	0	0	1	0	0	0	0	0	0	0	0	0	0	0	0	0	0	0	0	0	0	0	0	0	0	0	0	0	0	0	0	0	0	0	0	0	0
	9:00-10:00	0	0	0	0	0	0	0	0	0	0	0	0	0	1	0	0	0	0	2	0	0	0	0	0	0	0	0	0	0	0	0	0	0	0	0	0	0	0	0	0	0	0	0	0	0	0	0	0
	10:00-11:00	0	0	0	1	0	1	0	0	0	0	0	0	0	2	0	0	1	0	0	0	0	0	0	0	1	1	2	2	1	1	0	0	0	0	0	0	0	0	0	0	2	2	0	0	0	0	0	0
	11:00-12:00	0	1	0	0	0	0	1	0	0	0	0	0	2	2	0	0	1	0	0	0	0	0	0	0	2	2	2	1	0	2	2	0	0	0	0	0	0	0	1	0	0	4	0	0	0	0	0	0
	12:00-13:00	0	2	1	0	0	1	0	1	1	0	2	0	5	5	0	0	2	0	0	0	0	0	0	0	0	2	0	1	0	1	0	1	0	0	0	0	0	3	0	0	6	1	1	1	0	0	0	0
	13:00-14:00	0	0	0	1	1	0	0	0	0	0	0	0	0	0	0	2	0	0	0	0	0	0	0	0	0	0	0	0	1	0	1	0	0	0	0	0	1	0	0	0	1	0	1	0	0	0	0	0
	14:00-15:00	2	0	0	0	0	1	0	0	0	1	0	0	3	3	1	0	1	0	0	2	0	0	0	0	2	0	0	0	3	0	0	1	1	0	1	0	1	0	0	1	0	1	1	0	1	0	2	0
	15:00-16:00	0	0	0	0	0	0	1	0	0	0	0	0	0	0	1	0	0	0	0	0	0	0	0	0	3	3	0	0	0	0	0	0	0	0	0	0	0	1	0	0	0	0	0	0	0	0	0	0
	16:00-17:00	0	0	0	0	0	0	0	0	0	0	0	0	0	0	0	0	0	0	0	0	0	0	0	0	0	0	0	1	0	1	0	0	0	0	0	0	0	0	1	0	0	0	0	0	0	0	0	0
	17:00-18:00	0	0	0	0	0	0	0	0	0	0	0	0	0	0	0	0	0	0	0	0	0	0	0	0	0	1	0	0	0	0	0	0	0	0	0	0	0	0	0	0	0	0	0	0	0	0	0	0
	Mean	0.2	0.3	0.1	0.2	0.1	0.3	0.2	0.1	0.1	0.1	0.2	0	1	1.4	0.2	0.2	0.5	0	0.2	0.2	0	0	0	0	0.8	0.9	0.4	0.5	0.5	0.5	0.3	0.2	0.1	0	0.1	0	0.2	0.4	0.2	0.1	0.9	0.8	0.3	0.1	0.1	0	0.2	0
	DAY5 Mean	0.158333												0.308333												0.358333												0.275
	DAY5 S.E.	0.0392433												0.0800873												0.0667323												0.0738711
red morphs	time(s)/flower/h	Day 1						Day 1						Day 2						Day 2						Day 3						Day 3						Day 4						Day 4
	time	NO.1	NO.2	NO.3	NO.4	NO.5	NO.6	NO.7	NO.8	NO.9	NO.10	NO.11	NO.12	NO.1	NO.2	NO.3	NO.4	NO.5	NO.6	NO.7	NO.8	NO.9	NO.10	NO.11	NO.12	NO.1	NO.2	NO.3	NO.4	NO.5	NO.6	NO.7	NO.8	NO.9	NO.10	NO.11	NO.12	NO.1	NO.2	NO.3	NO.4	NO.5	NO.6	NO.7	NO.8	NO.9	NO.10	NO.11	NO.12
	8:00-9:00	0	0	0	0	0	0	0	0	0	0	0	0	0	22	0	0	0	0	0	0	0	0	0	0	0	0	0	0	0	0	0	0	0	0	0	0	0	0	0	0	0	0	0	0	0	0	0	0
	9:00-10:00	0	0	0	0	0	0	0	0	0	0	0	0	0	32	0	0	0	0	554	0	0	0	0	0	0	0	0	0	0	0	0	0	0	0	0	0	0	0	0	0	0	0	0	0	0	0	0	0
	10:00-11:00	0	0	0	24	0	6	0	0	0	0	0	0	0	820	0	0	22	0	0	0	0	0	0	0	75	460	52	29	23	29	0	0	0	0	0	0	0	0	0	0	22	101	0	0	0	0	0	0
	11:00-12:00	0	38	0	0	0	0	29	0	0	0	0	0	327	179	0	0	2	0	0	0	0	0	0	0	632	26	433	4	0	9	116	0	0	0	0	0	0	0	103	0	0	143	0	0	0	0	0	0
	12:00-13:00	0	969	70	0	0	124	0	267	26	0	196	0	102	332	0	0	29	0	0	0	0	0	0	0	0	42	0	5	0	5	0	25	0	0	0	0	0	112	0	0	59	99	582	206	0	0	0	0
	13:00-14:00	0	0	0	4	4	0	0	0	0	0	0	0	0	0	0	967	0	0	0	0	0	0	0	0	0	0	0	0	10	0	448	0	0	0	0	0	338	0	0	0	3	0	349	0	0	0	0	0
	14:00-15:00	670	0	0	0	0	13	0	0	0	10	0	0	527	387	143	0	2	0	0	23	0	0	0	0	76	0	0	0	263	0	0	13	5	0	5	0	36	0	0	585	0	68	61	0	76	0	36	0
	15:00-16:00	0	0	0	0	0	0	73	0	0	0	0	0	0	0	10	0	0	0	0	0	0	0	0	0	16	153	0	0	0	0	0	0	0	0	0	0	0	160	0	0	0	0	0	0	0	0	0	0
	16:00-17:00	0	0	0	0	0	0	0	0	0	0	0	0	0	0	0	0	0	0	0	0	0	0	0	0	0	0	0	140	0	140	0	0	0	0	0	0	0	0	10	0	0	0	0	0	0	0	0	0
	17:00-18:00	0	0	0	0	0	0	0	0	0	0	0	0	0	0	0	0	0	0	0	0	0	0	0	0	0	147	0	0	0	0	0	0	0	0	0	0	0	0	0	0	0	0	0	0	0	0	0	0
	Mean	67	100.7	7	2.8	0.4	14.3	10.2	26.7	2.6	1	19.6	0	95.6	177.2	15.3	96.7	5.5	0	55.4	2.3	0	0	0	0	79.9	82.8	48.5	17.8	29.6	18.3	56.4	3.8	0.5	0	0.5	0	37.4	27.2	11.3	58.5	8.4	41.1	99.2	20.6	7.6	0	3.6	0
	DAY5 Mean	21.025												37.3333												28.175												26.2417
	DAY5 S.E.	10.1598												13.1202												8.74035												8.3128
yellow morphs	Visits//flower/h	Day 1						Day 2						Day3						Day4						Day5
	time	NO.1	NO.2	NO.3	NO.4	NO.5	NO.6	NO.1	NO.2	NO.3	NO.4	NO.5	NO.6	NO.1	NO.2	NO.3	NO.4	NO.5	NO.6	NO.1	NO.2	NO.3	NO.4	NO.5	NO.6	NO.1	NO.2	NO.3	NO.4	NO.5	NO.6	均值	标准误
	8:00-9:00	0	0	0	0	0	0	0	0	0	0	0	0	0	0	0	0	0	0	0	0	0	0	0	0	0	0	0	0	0	0	0	0
	9:00-10:00	0	0	0	0	0	0	0	0	0	0	0	0	0	0	1	0	0	0	0	0	0	0	0	1	0	0	0	0	0	0	0.0666667	0.0463206
	10:00-11:00	0	1	0	0	1	1	0	0	0	0	0	0	0	0	1	2	0	2	0	0	0	1	1	1	0	0	0	0	0	0	0.366667	0.112274
	11:00-12:00	0	2	1	2	2	6	0	0	1	0	0	0	0	2	1	2	2	2	0	2	1	0	0	0	0	0	0	0	0	0	0.866667	0.23845
	12:00-13:00	0	0	0	0	0	0	0	4	2	5	2	3	0	2	3	2	2	2	0	0	2	2	2	3	0	0	0	0	0	0	1.2	0.264358
	13:00-14:00	0	1	0	1	0	0	0	0	0	0	0	0	0	0	0	0	2	0	0	1	1	0	1	1	0	1	2	0	0	0	0.366667	0.112274
	14:00-15:00	0	1	0	1	1	0	0	2	1	3	0	2	0	1	0	1	1	1	0	0	0	1	0	0	0	0	0	0	0	0	0.533333	0.141692
	15:00-16:00	0	0	0	0	1	0	0	0	0	0	5	0	0	0	0	0	1	0	0	0	0	0	0	0	0	0	0	0	0	0	0.233333	0.170754
	16:00-17:00	0	0	0	0	0	0	0	0	0	1	0	0	0	0	1	1	1	1	0	0	0	0	0	0	0	0	0	0	0	0	0.166667	0.0692046
	17:00-18:00	0	0	0	0	0	0	0	0	0	0	0	1	0	0	0	0	0	0	0	0	0	0	0	0	0	0	0	0	0	0	0.0333333	0.0333333
	Mean	0	0.5	0.1	0.4	0.5	0.7	0	0.6	0.4	0.9	0.7	0.6	0	0.5	0.7	0.8	0.9	0.8	0	0.3	0.4	0.4	0.4	0.6	0	0.1	0.2	0	0	0
	DAY5 Mean	0.366667						0.533333						0.616667						0.35						0.05
	DAY5 S.E.	0.118766						0.156708						0.109161						0.0883784						0.0370143
yellow morphs	time(s)/flower/h	Day 1						Day 2						Day3						Day4						Day5
	time	NO.1	NO.2	NO.3	NO.4	NO.5	NO.6	NO.1	NO.2	NO.3	NO.4	NO.5	NO.6	NO.1	NO.2	NO.3	NO.4	NO.5	NO.6	NO.1	NO.2	NO.3	NO.4	NO.5	NO.6	NO.1	NO.2	NO.3	NO.4	NO.5	NO.6	均值	标准误
	8:00-9:00	0	0	0	0	0	0	0	0	0	0	0	0	0	0	0	0	0	0	0	0	0	0	0	0	0	0	0	0	0	0	0	0
	9:00-10:00	0	0	0	0	0	0	0	0	0	0	0	0	0	0	349	0	0	0	0	0	0	0	0	126	0	0	0	0	0	0	15.8333	12.2313
	10:00-11:00	0	21	0	0	19	62	0	0	0	0	0	0	0	0	180	548	0	548	0	0	0	22	306	206	0	0	0	0	0	0	63.7333	27.383
	11:00-12:00	0	320	120	102	220	306	0	0	262	0	0	0	0	91	68	232	101	83	0	206	366	0	0	0	0	0	0	0	0	0	82.5667	21.2694
	12:00-13:00	0	0	0	0	0	0	0	838	396	528	62	102	0	515	368	303	119	219	0	0	126	426	61	269	0	0	0	0	0	0	144.4	39.4585
	13:00-14:00	0	21	0	495	0	0	0	0	0	0	0	0	0	0	0	0	348	0	0	51	361	0	62	21	0	16	201	0	0	0	52.5333	23.0352
	14:00-15:00	0	436	0	236	436	0	0	173	73	279	0	206	0	66	0	46	26	51	0	0	0	59	0	0	0	0	0	0	0	0	69.5667	22.9809
	15:00-16:00	0	0	0	0	106	0	0	0	0	0	516	0	0	0	0	0	525	0	0	0	0	0	0	0	0	0	0	0	0	0	38.2333	24.1942
	16:00-17:00	0	0	0	0	0	0	0	0	0	175	0	0	0	0	260	500	20	60	0	0	0	0	0	0	0	0	0	0	0	0	33.8333	19.115
	17:00-18:00	0	0	0	0	0	0	0	0	0	0	0	76	0	0	0	0	0	0	0	0	0	0	0	0	0	0	0	0	0	0	2.53333	2.53333
	Mean	0	79.8	12	83.3	78.1	36.8	0	101.1	73.1	98.2	57.8	38.4	0	67.2	122.5	162.9	113.9	96.1	0	25.7	85.3	50.7	42.9	62.2	0	1.6	20.1	0	0	0
	DAY5 Mean	48.3333						61.4333						93.7667						44.4667						3.61667
	DAY5 S.E.	15.2781						20.256						21.2182						13.28						3.35609
[truncated: 14 more columns]

## Sheet: honeybees(LWS)
Lianwang Mountain(LWS) Visitation frequency
Visitation frequency of honeybees
red morphs	Visits//flower/h	Day 1						Day 2						Day 3						Day 4						Day 5						Mean	S.E.
	time	NO.1	NO.2	NO.3	NO.4	NO.5	NO.6	NO.1	NO.2	NO.3	NO.4	NO.5	NO.6	NO.1	NO.2	NO.3	NO.4	NO.5	NO.6	NO.1	NO.2	NO.3	NO.4	NO.5	NO.6	NO.1	NO.2	NO.3	NO.4	NO.5	NO.6
	8:00-9:00	0	1	0	0	0	0	1	6	0	2	2	2	2	0	0	3	1	1	1	0	0	1	0	0	0	0	0	0	0	0	0.766667	0.238209
	9:00-10:00	0	1	1	4	0	0	9	5	4	4	3	5	1	5	1	2	2	6	4	2	1	3	1	0	0	0	0	0	0	0	2.13333	0.422726
	10:00-11:00	3	1	3	5	2	0	6	3	7	7	9	6	4	7	0	0	5	7	8	2	1	4	3	2	0	0	0	2	2	0	3.3	0.510015
	11:00-12:00	2	2	0	3	2	0	3	2	3	6	6	5	5	1	2	0	6	10	3	1	1	2	0	0	0	0	3	2	0	0	2.33333	0.442909
	12:00-13:00	2	1	1	2	0	0	4	0	2	4	4	5	8	0	1	0	2	6	1	1	2	0	0	1	0	0	0	0	0	0	1.56667	0.379605
	13:00-14:00	3	2	2	4	1	0	4	5	3	4	11	8	5	5	6	9	6	10	1	1	2	1	2	1	2	0	0	0	0	0	3.26667	0.571212
	14:00-15:00	1	0	1	0	0	0	5	5	0	5	10	6	3	11	4	14	3	11	0	1	1	0	0	1	0	0	0	0	0	0	2.73333	0.730192
	15:00-16:00	0	2	2	3	3	0	4	3	1	3	13	5	8	1	4	0	7	1	1	0	1	2	0	2	0	0	1	0	0	0	2.23333	0.533226
	16:00-17:00	0	1	2	3	1	0	1	5	0	5	9	3	4	9	6	10	0	10	0	0	0	1	0	0	2	0	0	1	0	0	2.43333	0.603978
	17:00-18:00	1	0	1	0	0	0	0	2	0	4	2	2	7	2	1	4	0	1	0	0	0	0	0	0	0	0	0	0	0	0	0.9	0.296919
	Mean	1.2	1.1	1.3	2.4	0.9	0	3.7	3.6	2	4.4	6.9	4.7	4.7	4.1	2.5	4.2	3.2	6.3	1.9	0.8	0.9	1.4	0.6	0.7	0.4	0	0.4	0.5	0.2	0
	DAY5 Mean	1.15						4.21667						4.16667						1.05						0.25					Mean	2.16667	0.275771
	DAY5 S.E.	0.166087						0.364445						0.464665						0.178546						0.0877368
																																Mean	S.E.
	time(s)/flower/h	Day 1						Day 2						Day 3						Day 4						Day 5
	time	NO.1	NO.2	NO.3	NO.4	NO.5	NO.6	NO.1	NO.2	NO.3	NO.4	NO.5	NO.6	NO.1	NO.2	NO.3	NO.4	NO.5	NO.6	NO.1	NO.2	NO.3	NO.4	NO.5	NO.6	NO.1	NO.2	NO.3	NO.4	NO.5	NO.6
	8:00-9:00	0	5	0	0	0	0	19	108	0	23	22	27	66	0	0	645	5	14	18	0	0	13	0	0	0	0	0	0	0	0	32.1667	21.5451
	9:00-10:00	0	20	29	89	0	0	205	83	57	71	92	175	12	645	2	205	99	705	83	69	42	85	29	0	0	0	0	0	0	0	93.2333	30.9093
	10:00-11:00	159	36	130	145	52	0	348	52	75	162	64	188	705	855	0	0	356	134	212	81	131	122	330	6	0	0	0	72	10	0	147.5	36.8306
	11:00-12:00	98	121	0	69	62	0	31	7	23	233	252	250	56	30	73	0	341	429	74	24	16	50	0	0	0	0	131	62	0	0	81.0667	20.2578
	12:00-13:00	54	15	11	23	0	0	158	0	42	194	133	198	209	0	15	0	30	127	12	19	62	0	0	2	0	0	0	0	0	0	43.4667	12.3946
	13:00-14:00	75	0	16	0	0	0	544	240	0	148	585	388	23	756	74	1587	133	313	0	64	36	0	0	3	0	0	0	0	0	0	166.167	61.2412
	14:00-15:00	197	39	61	164	53	0	64	50	30	138	669	234	43	382	156	637	104	139	10	51	69	74	61	8	66	0	0	0	0	0	116.633	30.7681
	15:00-16:00	0	72	23	131	46	0	69	22	4	89	135	107	94	120	220	0	316	15	13	0	12	76	0	13	0	0	31	0	0	0	53.6	13.5864
	16:00-17:00	0	8	37	136	25	0	25	111	0	167	643	124	68	951	272	933	0	298	0	0	0	6	0	0	65	0	0	5	0	0	129.133	47.1795
	17:00-18:00	5	0	41	0	0	0	0	28	0	86	100	100	107	97	60	266	0	15	0	0	0	0	0	0	0	0	0	0	0	0	30.1667	10.6147
	Mean	58.8	31.6	34.8	75.7	23.8	0	146.3	70.1	23.1	131.1	269.5	179.1	138.3	383.6	87.2	427.3	138.4	218.9	42.2	30.8	36.8	42.6	42	3.2	13.1	0	16.2	13.9	1	0
	DAY5 Mean	37.45						136.533						232.283						32.9333						7.36667					Mean	89.3133	15.581
	DAY5 S.E.	6.63348						20.0814						40.8971						7.34466						3.03464
yellow morphs	Visits//flower/h	Day 1						Day 2						Day 3						Day 4						Day 5
	time	NO.1	NO.2	NO.3	NO.4	NO.5	NO.6	NO.1	NO.2	NO.3	NO.4	NO.5	NO.6	NO.1	NO.2	NO.3	NO.4	NO.5	NO.6	NO.1	NO.2	NO.3	NO.4	NO.5	NO.6	NO.1	NO.2	NO.3	NO.4	NO.5	NO.6	Mean	S.E.
	8:00-9:00	0	1	1	1	0	0	1	0	0	2	1	6	5	4	6	0	1	5	0	0	0	1	1	0	0	0	0	0	0	0	1.2	0.350369
	9:00-10:00	0	2	2	13	0	1	13	4	3	11	2	8	16	10	15	6	4	13	10	3	0	5	4	1	3	0	0	1	0	0	5	0.943215
	10:00-11:00	2	2	3	8	1	2	17	7	8	12	16	5	10	11	13	7	7	14	19	5	2	6	6	1		1	2	4	1	0	6.62069	0.982482
	11:00-12:00	5	3	4	3	3	2	3	4	18	5	4	15	9	5	4	6	11	11	6	4	1	2	3	1	0	0	1	0	0	0	4.43333	0.806131
	12:00-13:00	1	0	0	3	6	2	6	4	10	7	2	13	5	4	10	15	6	14	0	2		0	0	3	1	1	1	0	0	0	4	0.82664
	13:00-14:00	0	2	4	2	3	1	7	9	7	4	14	12	7	17	30	20	1	21	0	3	0	3	0	1	0	2	2	0	1	0	5.76667	1.38935
	14:00-15:00	0	5	3	2	5	2	5	5	11	4	17	15	10	10	18	8	10	12	0	2	1	0	2	2	1	1	1	0	1	0	5.1	0.980675
	15:00-16:00	0	0	0	1	2	4	10	2	8	10	16	14	9	10	15	9	11	6	0	1	8	0	3	1	0	1	0	1	1	0	4.76667	0.947693
	16:00-17:00	0	0	1	0	1	1	3	1	8	13	16	11	13	7	15	14	10	7	0	0	8	2	1	0		0	0	0	1	0	4.58621	1.01831
	17:00-18:00	0	0	0	0	0	0	1	3	8	8	10	9	7	5	4	10	1	3	0	0	9	0	0	0	0	0	0	0	0	0	2.6	0.675686
	Mean	0.8	1.5	1.8	3.3	2.1	1.5	6.6	3.9	8.1	7.6	9.8	10.8	9.1	8.3	13	9.5	6.2	10.6	3.5	2	3.22222	1.9	2	1	0.625	0.6	0.7	0.6	0.5	0
	DAY5 Mean	1.83333						7.8						9.45						2.25424						0.5					Mean	4.40736	0.460757
	DAY5 S.E.	0.297035						0.647812						1.21999						0.43324						0.1061
yellow morphs	time(s)/flower/h	Day 1						Day 2						Day 3						Day 4						Day 5
	time	NO.1	NO.2	NO.3	NO.4	NO.5	NO.6	NO.1	NO.2	NO.3	NO.4	NO.5	NO.6	NO.1	NO.2	NO.3	NO.4	NO.5	NO.6	NO.1	NO.2	NO.3	NO.4	NO.5	NO.6	NO.1	NO.2	NO.3	NO.4	NO.5	NO.6	Mean	S.E.
	8:00-9:00	0	15	15	7	0	0	38	0	0	37	21	68	224	214	108	0	13	279	0	0	0	6	13	0	0	0	0	0	0	0	35.2667	13.4299
	9:00-10:00	0	59	65	177	0	2	353	57	59	223	121	347	806	601	830	252	704	690	194	54	0	86	122	120	62	0	0	81	0	0	202.167	47.3627
	10:00-11:00	562	75	141	162	22	9	621	75	213	433	726	129	543	553	552	354	133	682	511	125	27	123	85	121	0	3	36	47	9	0	235.733	44.2102
	11:00-12:00	351	123	138	52	32	10	30	23	850	81	76	970	365	256	147	203	428	862	195	26	20	14	50	6	0	0	6	0	0	0	177.133	49.4424
	12:00-13:00	51	0	0	18	301	33	272	42	492	283	12	518	182	355	619	524	126	410	0	36	0	0	0	152	3	8	16	0	0	0	148.433	35.9694
	13:00-14:00	0	16	62	57	48	8	134	364	306	48	344	294	742	1118	1220	1688	7	624	0	39	0	204	0	11	0	16	63	0	13	0	247.533	77.2963
	14:00-15:00	0	65	39	17	157	63	107	230	422	129	844	830	639	1248	1502	320	137	295	0	31	37	0	74	119	8	10	8	0	11	0	244.733	70.7145
	15:00-16:00	0	0	0	26	41	31	1088	22	314	278	877	462	574	513	1240	298	303	257	0	10	457	0	36	136	0	4	0	4	4	0	232.5	61.8676
	16:00-17:00	0	0	16	0	16	5	62	11	479	189	563	497	703	414	311	392	298	276	0	0	382	30	6	0	0	0	0	0	8	0	155.267	39.2209
	17:00-18:00	0	0	0	0	0	0	32	0	235	109	375	399	429	218	168	152	5	122	0	0	232	0	0	0	0	0	0	0		0	85.3793	24.5963
	Mean	96.4	35.3	47.6	51.6	61.7	16.1	273.7	82.4	337	181	395.9	451.4	520.7	549	669.7	418.3	215.4	449.7	90	32.1	115.5	46.3	38.6	66.5	7.3	4.1	12.9	13.2	5	0
	DAY5 Mean	51.45						286.9						470.467						64.8333						7.11864					Mean	176.415	22.7287
	DAY5 S.E.	12.4976						35.8587						47.7037						14.0679						2.15959

## Sheet: syrphid flie(LWS)
Lianwang Mountain(LWS)
Visitation frequency of syrphid flie
red morphs	Visits//flower/h	Day 1						Day 2						Day 3						Day 4						Day 5
	time	NO.1	NO.2	NO.3	NO.4	NO.5	NO.6	NO.1	NO.2	NO.3	NO.4	NO.5	NO.6	NO.1	NO.2	NO.3	NO.4	NO.5	NO.6	NO.1	NO.2	NO.3	NO.4	NO.5	NO.6	NO.1	NO.2	NO.3	NO.4	NO.5	NO.6	Mean	S.E.
	8:00-9:00	0	0	0	0	0	0	0	0	0	0	0	0	0	0	0	0	0	0	0	0	0	0	0	0	0	0	0	0	0	0	0	0
	9:00-10:00	0	0	0	0	0	0	0	0	0	0	0	0	1	0	0	0	0	0	0	0	1	0	0	0	0	0	0	0	0	0	0.0666667	0.0463206
	10:00-11:00	0	0	1	0	0	0	0	0	0	0	0	0	1	0	0	0	0	0	1	0	0	0	0	0	0	0	0	0	0	0	0.1	0.0557086
	11:00-12:00	0	0	0	0	0	1	0	0	0	0	0	0	0	1	0	0	2	0	0	1	0	0	0	0	0	0	0	0	0	0	0.166667	0.084191
	12:00-13:00	0	0	2	0	0	0	2	0	0	0	1	1	0	0	1	0	0	1	0	0	0	0	0	0	0	0	0	0	0	0	0.266667	0.106494
	13:00-14:00	0	0	0	0	0	0	0	1	0	0	1	0	0	0	0	0	1	0	0	0	0	0	0	0	0	0	0	0	0	0	0.1	0.0557086
	14:00-15:00	2	1	0	0	0	0	0	0	0	0	1	0	0	0	0	0	0	1	0	0	0	0	0	0	0	0	0	0	0	0	0.166667	0.084191
	15:00-16:00	0	1	0	0	0	1	0	0	0	0	0	0	3	0	0	0	0	0	0	0	0	0	0	0	0	0	0	0	0	0	0.166667	0.108101
	16:00-17:00	0	0	0	0	0	0	0	2	1	0	0	0	0	0	0	0	0	0	0	0	0	0	0	0	0	0	0	0	0	0	0.1	0.0735003
	17:00-18:00	0	0	0	0	0	0	0	0	1	0	0	0	0	1	0	0	0	0	0	0	0	0	0	0	0	0	0	0	0	0	0.0666667	0.0463206
	Mean	0.2	0.2	0.3	0	0	0.2	0.2	0.3	0.2	0	0.3	0.1	0.5	0.2	0.1	0	0.3	0.2	0.1	0.1	0.1	0	0	0	0	0	0	0	0	0
	DAY5 Mean	0.15						0.183333						0.216667						0.05						0					Mean	0.12	0.0234126
	DAY5 S.E.	0.0573669						0.0605608						0.0716696						0.028374						0
red morphs	time(s)/flower/h	Day 1						Day 2						Day 3						Day 4						Day 5
	time	NO.1	NO.2	NO.3	NO.4	NO.5	NO.6	NO.1	NO.2	NO.3	NO.4	NO.5	NO.6	NO.1	NO.2	NO.3	NO.4	NO.5	NO.6	NO.1	NO.2	NO.3	NO.4	NO.5	NO.6	NO.1	NO.2	NO.3	NO.4	NO.5	NO.6	Mean	S.E.
	8:00-9:00	0	0	0	0	0	0	0	0	0	0	0	0	0	0	0	0	0	0	0	0	0	0	0	0	0	0	0	0	0	0	0	0
	9:00-10:00	0	0	0	0	0	0	0	0	0	0	0	0	110	0	0	0	0	0	0	0	198	0	0	0	0	0	0	0	0	0	10.2667	7.43878
	10:00-11:00	0	0	419	0	0	0	0	0	0	0	0	0	563	0	0	0	0	0	14	0	0	0	0	0	0	0	0	0	0	0	33.2	22.9857
	11:00-12:00	0	0	0	0	0	229	0	0	0	0	0	0	0	369	0	0	116	0	0	139	0	0	0	0	0	0	0	0	0	0	28.4333	15.0526
	12:00-13:00	0	0	216	0	0	0	380	0	0	0	582	206	0	0	383	0	0	25	0	0	0	0	0	0	0	0	0	0	0	0	59.7333	26.5332
	13:00-14:00	0	0	0	0	0	0	0	12	0	0	249	0	0	0	0	0	448	0	0	0	0	0	0	0	0	0	0	0	0	0	23.6333	16.8186
	14:00-15:00	230	377	0	0	0	0	0	0	0	0	461	0	0	0	0	0	0	13	0	0	0	0	0	0	0	0	0	0	0	0	36.0333	20.5881
	15:00-16:00	0	103	0	0	0	273	0	0	0	0	0	0	396	0	0	0	0	0	0	0	0	0	0	0	0	0	0	0	0	0	25.7333	15.9773
	16:00-17:00	0	0	0	0	0	0	0	52	99	0	0	0	0	0	0	0	0	0	0	0	0	0	0	0	0	0	0	0	0	0	5.03333	3.67423
	17:00-18:00	0	0	0	0	0	0	0	0	2	0	0	0	0	56	0	0	0	0	0	0	0	0	0	0	0	0	0	0	0	0	1.93333	1.86556
	Mean	23	48	63.5	0	0	50.2	38	6.4	10.1	0	129.2	20.6	106.9	42.5	38.3	0	56.4	3.8	1.4	13.9	19.8	0	0	0	0	0	0	0	0	0
	DAY5 Mean	30.7833						34.05						41.3167						5.85						0					Mean	22.4	5.88292
	DAY5 S.E.	11.8604						14.4891						15.806						4.00098						0
yellow morphs	Visits//flower/h	Day 1						Day 2						Day 3						Day 4						Day 5
	time	NO.1	NO.2	NO.3	NO.4	NO.5	NO.6	NO.1	NO.2	NO.3	NO.4	NO.5	NO.6	NO.1	NO.2	NO.3	NO.4	NO.5	NO.6	NO.1	NO.2	NO.3	NO.4	NO.5	NO.6	NO.1	NO.2	NO.3	NO.4	NO.5	NO.6	Mean	S.E.
	8:00-9:00	0	0	0	0	0	0	0	0	0	0	0	0	0	3	0	0	0	0	0	0	0	0	0	0	0	0	0	0	0	0	0.1	0.1
	9:00-10:00	0	0	0	0	0	0	0	0	0	0	0	0	2	0	0	0	0	0	4	0	0	0	0	0	0	0	0	0	0	0	0.2	0.147001
	10:00-11:00	0	2	0	2	0	0	1	0	0	0	0	0	0	0	3	0	1	0	0	1	0	0	0	0	0	0	0	0	0	0	0.333333	0.138409
	11:00-12:00	0	0	3	2	0	0	2	3	0	1	0	0	0	3	0	0	0	0	0	0	0	0	0	0	0	0	0	0	0	0	0.466667	0.184037
	12:00-13:00	2	0	0	2	1	0	1	1	0	2	1	0	1	2	0	1	2	0	2	0	2	0	0	0	0	0	0	0	0	0	0.666667	0.154126
	13:00-14:00	0	0	0	1	0	0	2	2	1	1	2	0	1	1	1	1	1	0	0	0	1	0	0	0	0	0	0	0	0	0	0.5	0.124568
	14:00-15:00	1	2	0	0	0	0	0	2	0	0	0	0	3	0	0	1	0	0	0	2	0	0	0	0	0	0	0	0	0	0	0.366667	0.147651
	15:00-16:00	0	0	0	0	0	0	0	0	0	0	2	0	3	0	0	0	0	0	0	3	0	0	0	0	0	0	0	0	0	0	0.266667	0.151113
	16:00-17:00	0	0	0	0	0	0	0	0	0	0	0	0	3	0	0	0	2	0	0	0	0	0	0	0	0	0	0	0	0	0	0.166667	0.118257
	17:00-18:00	0	0	0	2	0	0	0	0	0	0	0	0	2	0	0	0	0	0	0	0	0	0	0	0	0	0	0	0	0	0	0.133333	0.0926411
	Mean	0.3	0.4	0.3	0.9	0.1	0	0.6	0.8	0.1	0.4	0.5	0	1.5	0.9	0.4	0.3	0.6	0	0.6	0.6	0.3	0	0	0	0	0	0	0	0	0
	DAY5 Mean	0.333333						0.4						0.616667						0.25						0					Mean	0.32	0.0577778
	DAY5 S.E.	0.0970371						0.0985775						0.130388						0.0997879						0
yellow morphs	time(s)/flower/h	Day 1						Day 2						Day 3						Day 4						Day 5
	time	NO.1	NO.2	NO.3	NO.4	NO.5	NO.6	NO.1	NO.2	NO.3	NO.4	NO.5	NO.6	NO.1	NO.2	NO.3	NO.4	NO.5	NO.6	NO.1	NO.2	NO.3	NO.4	NO.5	NO.6	NO.1	NO.2	NO.3	NO.4	NO.5	NO.6	Mean	S.E.
	8:00-9:00	0	0	0	0	0	0	0	0	0	0	0	0	0	361	0	0	0	0	0	0	0	0	0	0	0	0	0	0	0	0	12.0333	12.0333
	9:00-10:00	0	0	0	0	0	0	0	0	0	0	0	0	186	0	0	0	0	0	486	0	0	0	0	0	0	0	0	0	0	0	22.4	17.1451
	10:00-11:00	0	220	0	548	0	0	168	0	0	0	0	0	0	0	616	0	19	0	0	46	0	0	0	0	0	0	0	0	0	0	53.9	27.7862
	11:00-12:00	0	0	370	91	0	0	509	450	0	549	0	0	0	649	0	0	0	0	0	0	0	0	0	0	0	0	0	0	0	0	87.2667	35.5725
	12:00-13:00	590	0	0	1019	120	0	326	366	0	438	102	0	174	524	0	380	420	0	242	0	32	0	0	0	0	0	0	0	0	0	157.767	45.2562
	13:00-14:00	0	0	0	26	0	0	295	369.6	198	73	206	0	109	1013	120	236	436	0	0	0	22	0	0	0	0	0	0	0	0	0	103.453	38.4905
	14:00-15:00	60	228	0	0	0	0	0	405.2	0	0	0	0	279	0	0	495	0	0	0	220	0	0	0	0	0	0	0	0	0	0	56.24	23.8807
	15:00-16:00	0	0	0	0	0	0	0	0	0	0	75	0	195	0	0	0	0	0	0	318	0	0	0	0	0	0	0	0	0	0	19.6	12.3758
	16:00-17:00	0	0	0	0	0	0	0	0	0	0	0	0	364	0	0	0	106	0	0	0	0	0	0	0	0	0	0	0	0	0	15.6667	12.5198
	17:00-18:00	0	0	0	232	0	0	0	0	0	0	0	0	120	0	0	0	0	0	0	0	0	0	0	0	0	0	0	0	0	0	11.7333	8.58319
	Mean	65	44.8	37	191.6	12	0	129.8	159.08	19.8	106	38.3	0	142.7	254.7	73.6	111.1	98.1	0	72.8	58.4	5.4	0	0	0	0	0	0	0	0	0
	DAY5 Mean	58.4						75.4967						113.367						22.7667						0					Mean	54.006	15.4646
	DAY5 S.E.	22.5506						19.6876						27.2969						10.8509						0

## Sheet: honeybees(XGLL)
Shangri-La(XGLL)
Visitation frequency of honeybees
red morphs	Visits//flower/h	Day 1						Day 1						Day 2						Day 2						Day 3						Day 3						Day 4						Day 4
	time	NO.1	NO.2	NO.3	NO.4	NO.5	NO.6	NO.7	NO.8	NO.9	NO.10	NO.11	NO.12	NO.1	NO.2	NO.3	NO.4	NO.5	NO.6	NO.7	NO.8	NO.9	NO.10	NO.11	NO.12	NO.1	NO.2	NO.3	NO.4	NO.5	NO.6	NO.7	NO.8	NO.9	NO.10	NO.11	NO.12	NO.1	NO.2	NO.3	NO.4	NO.5	NO.6	NO.7	NO.8	NO.9	NO.10	NO.11	NO.12
	8:00-9:00	0	0	0	0	0	0	0	0	0	0	0	0	0	0	0	0	0	0	0	0	0	0	0	0	0	0	0	1	0	0	0	0	0	0	0	0	0	0	0	0	0	0	0	0	0	0	0	0
	9:00-10:00	1	0	1	0	0	0	1	0	1	0	0	0	1	8	3	3	0	3	0	0	1	3	0	0	0	0	0	0	0	0	0	0	0	0	0	2	0	2	0	0	0	0	0	0	0	0	0	0
	10:00-11:00	1	1	2	1	0	1	0	0	1	0	2	0	4	2	0	0	4	2	2	3	0	2	0	1	2	3	2	0	4	0	2	1	0	0	0	2	6	4	2	2	1	1	1	0	3	1	0	0
	11:00-12:00	2	2	0	0	0	0	1	1	2	1	1	2	3	1	2	2	1	6	1	6	3	3	2	4	6	7	3	4	2	3	3	2	2	5	4	3	1	1	0	1	2	0	0	0	2	3	4	3
	12:00-13:00	0	3	1	0	0	0	0	0	0	0	0	0	2	0	0	3	3	5	2	1	1	1	1	3	3	2	1	1	4	1	4	0	3	2	1	1	2	0	0	0	2	0	0	1	0	0	0	2
	13:00-14:00	1	0	2	0	1	1	0	0	0	0	0	1	0	0	1	1	0	0	1	1	2	1	0	2	2	0	0	3	3	2	0	1	1	0	0	2	0	0	0	0	0	0	0	1	1	0	0	0
	14:00-15:00	2	0	0	1	0	1	0	0	0	0	1	0	5	2	0	3	5	2	2	2	2	3	4	2	5	7	5	2	0	2	2	2	0	0	3	2	2	1	0	2	0	2	1	2	2	1	0	0
	15:00-16:00	1	0	1	0	0	0	0	0	1	0	0	0	2	0	0	2	0	0	0	1	1	1	1	1	1	2	1	1	0	1	0	0	0	0	0	0	1	0	0	0	0	0	0	0	0	1	2	0
	16:00-17:00	0	0	0	0	0	0	0	0	0	0	0	0	2	0	1	0	0	0	0	0	0	1	0	0	2	0	0	0	0	0	0	0	3	0	0	0	0	0	2	0	0	0	0	0	0	0	0	0
	17:00-18:00	0	0	0	0	0	0	1	0	0	0	0	0	1	0	1	0	0	1	0	0	0	0	0	0	1	0	2	0	0	0	0	0	1	0	0	0	2	0	2	0	0	0	0	0	0	1	0	0
	Mean	0.8	0.6	0.7	0.2	0.1	0.3	0.3	0.1	0.5	0.1	0.4	0.3	2	1.3	0.8	1.4	1.3	1.9	0.8	1.4	1	1.5	0.8	1.3	2.2	2.1	1.4	1.2	1.3	0.9	1.1	0.6	1	0.7	0.8	1.2	1.4	0.8	0.6	0.5	0.5	0.3	0.2	0.4	0.8	0.7	0.6	0.5
	DAY5 Mean	0.366667												1.29167												1.20833												0.608333
	DAY5 S.E.	0.0590937												0.144166												0.147764												0.0970834
red morphs	time(s)/flower/h	Day 1						Day 1						Day 2						Day 2						Day 3						Day 3						Day 4						Day 4
	time	NO.1	NO.2	NO.3	NO.4	NO.5	NO.6	NO.7	NO.8	NO.9	NO.10	NO.11	NO.12	NO.1	NO.2	NO.3	NO.4	NO.5	NO.6	NO.7	NO.8	NO.9	NO.10	NO.11	NO.12	NO.1	NO.2	NO.3	NO.4	NO.5	NO.6	NO.7	NO.8	NO.9	NO.10	NO.11	NO.12	NO.1	NO.2	NO.3	NO.4	NO.5	NO.6	NO.7	NO.8	NO.9	NO.10	NO.11	NO.12
	8:00-9:00	0	0	0	0	0	0	0	0	0	0	0	0	0	0	0	0	0	0	0	0	0	0	0	0	0	0	0	3	0	0	0	0	0	0	0	0	0	0	0	0	0	0	0	0	0	0	0	0
	9:00-10:00	20	0	18	0	0	0	0	0	0	0	0	0	17	351	123	6	0	32	0	0	36	62	0	0	0	0	0	0	0	0	0	0	0	0	0	32	0	52	0	0	0	0	0	0	0	0	0	0
	10:00-11:00	21	41	66	34	0	20	0	0	6	0	66	0	59	13	0	0	169	51	102	111	0	126	0	5	31	196	25	0	107	0	69	8	0	0	0	36	98	106	58	56	2	6	10	0	23	5	0	0
	11:00-12:00	52	82	0	0	0	0	9	56	68	25	15	26	221	5	58	15	5	650	19	222	134	162	64	182	104	112	24	606	42	606	102	62	75	355	215	53	4	69	0	6	29	0	0	0	65	45	52	86
	12:00-13:00	0	61	1	0	0	0	0	0	0	0	0	0	421	0	0	25	121	97	23	22	149	174	29	149	49	149	27	52	139	52	89	0	145	25	162	10	17	0	0	0	48	0	0	25	0	0	0	63
	13:00-14:00	36	0	15	0	15	5	0	0	0	0	0	10	0	0	0	5	0	0	21	12	82	22	0	42	82	0	0	15	80	15	0	20	26	0	0	56	0	0	0	0	0	0	0	20	13	0	0	0
	14:00-15:00	119	0	0	12	0	6	0	0	0	0	4	0	96	54	13	122	75	41	42	312	181	231	201	161	275	73	78	202	0	192	95	36	0	0	95	23	25	5	0	59	0	2	23	63	33	24	0	0
	15:00-16:00	11	0	4	0	0	7	0	0	4	0	0	0	21	0	0	23	0	0	0	131	23	32	23	34	23	69	23	232	0	102	0	0	0	0	0	0	13	0	0	0	0	0	0	0	0	10	15	0
	16:00-17:00	0	0	0	0	0	8	0	0	0	0	0	0	63	0	9	0	0	0	0	0	0	81	0	0	161	0	0	0	0	0	0	0	36	0	0	0	0	0	58	0	0	0	0	0	0	0	0	0
	17:00-18:00	0	0	0	0	0	9	3	0	0	0	0	0	33	0	18	0	0	7	0	0	0	0	0	0	34	0	67	0	0	0	0	0	5	0	0	0	37	0	67	0	0	0	0	0	0	5	0	0
	Mean	25.9	18.4	10.4	4.6	1.5	5.5	1.2	5.6	7.8	2.5	8.5	3.6	93.1	42.3	22.1	19.6	37	87.8	20.7	81	60.5	89	31.7	57.3	75.9	59.9	24.4	111	36.8	96.7	35.5	12.6	28.7	38	47.2	21	19.4	23.2	18.3	12.1	7.9	0.8	3.3	10.8	13.4	8.9	6.7	14.9
	DAY5 Mean	7.95833												53.5083												48.975												11.6417
	DAY5 S.E.	1.76828												8.72968												8.92373												2.12154
yellow morphs	Visits//flower/h	Day 1							Day 2							Day 3							Day 4							Day 5
	time	NO.1	NO.2	NO.3	NO.4	NO.5	NO.6	NO.7	NO.1	NO.2	NO.3	NO.4	NO.5	NO.6	NO.7	NO.1	NO.2	NO.3	NO.4	NO.5	NO.6	NO.7	NO.1	NO.2	NO.3	NO.4	NO.5	NO.6	NO.7	NO.1	NO.2	NO.3	NO.4	NO.5	NO.6	NO.7	Mean	S.E.
	8:00-9:00	0	0	0	0	0	0	0	0	0	0	0	0	0	0	0	0	0	0	0	0	0	0	0	0	0	0	0	0	0	0	0	0	0	0	0	0	0
	9:00-10:00	0	0	0	0	0	0	1	1	0	1	2	0	2	1	0	0	0	0	0	0	1	0	0	0	0	0	0	0	0	0	0	0	0	0	0	0.257143	0.0947607
	10:00-11:00	0	1	0	1	3	0	3	0	2	3	2	1	0	3	2	3	5	1	3	2	2	1	2	2	1	5	1	1	0	0	2	0	0	0	1	1.51429	0.23325
	11:00-12:00	1	1	0	3	2	2	1	5	3	2	0	3	6	3	7	8	2	6	6	7	4	4	1	2	2	1	3	2	0	1	0	0	0	0	0	2.51429	0.394013
	12:00-13:00	1	0	0	1	0	0	1	0	0	0	0	4	0	2	0	0	3	0	0	2	1	2	2	1	0	2	2	2	2	0	0	2	1	0	0	0.885714	0.182289
	13:00-14:00	0	0	0	0	0	0	2	2	1	1	3	0	4	0	4	5	2	3		3	2	2	0	1	1	0	0	0	0	0	0	0	0	0	1	1.08824	0.243949
	14:00-15:00	1	0	1	0	1	0	2	6	5	3	6	0	7	3	6	5	3	5	1	6	2	0	1	2	1	2	2	2	2	2	0	1	0	0	0	2.22857	0.366876
	15:00-16:00	0	0	0	0	0	0	1	0	1	0	0	0	0	4	0	0	0	0	0	0	2	1	1	1	0	1	1	1	0	0	0	0	0	0	0	0.4	0.137199
	16:00-17:00	0	0	0	0	0	0	0	4	0	1	0	0	2	2	2	2	1	3	0	2	0	0	0	0	0	0	0	0	0	0	0	0	0	0	0	0.542857	0.17558
	17:00-18:00	0	0	0	0	0	0	0	0	0	0	0	0	0	1	0	0	0	0	0	0	1	0	0	0	0	0	0	2	0	0	0	0	0	0	0	0.114286	0.0682485
	Mean	0.3	0.2	0.1	0.5	0.6	0.2	1.1	1.8	1.2	1.1	1.3	0.8	2.1	1.9	2.1	2.3	1.6	1.8	1.11111	2.2	1.5	1	0.7	0.9	0.5	1.1	0.9	1	0.4	0.3	0.2	0.3	0.1	0	0.2
	DAY5 Mean	0.428571							1.45714							1.81159							0.871429							0.214286
	DAY5 S.E.	0.0945107							0.222619							0.262723							0.126951							0.0671603
yellow morphs	time(s)/flower/h	Day 1							Day 2							Day 3							Day 4							Day 5
	time	NO.1	NO.2	NO.3	NO.4	NO.5	NO.6	NO.7	NO.1	NO.2	NO.3	NO.4	NO.5	NO.6	NO.7	NO.1	NO.2	NO.3	NO.4	NO.5	NO.6	NO.7	NO.1	NO.2	NO.3	NO.4	NO.5	NO.6	NO.7	NO.1	NO.2	NO.3	NO.4	NO.5	NO.6	NO.7	Mean	S.E.
	8:00-9:00	0	0	0	0	0	0	0	0	0	0	0	0	0	0	0	0	0	0	0	0	0	0	0	0	0	0	0	0	0	0	0	0	0	0	0	0	0
	9:00-10:00	0	0	0	0	0	0	20	39	0	69	51	0	129	67	0	0	0	0	0	0	23	0	0	0	0	0	0	0	0	0	0	0	0	0	0	11.3714	4.71152
	10:00-11:00	0	103	0	52	126	0	152	0	225	59	147	49	0	121	23	20	103	13	63	123	134	7	7	8	25	69	7	4	0	0	21	0	0	0	13	47.8286	10.0406
	11:00-12:00	5	10	0	10	85	16	61	249	219	109	0	149	349	229	298	238	36	238	301	298	131	60	36	39	52	15	30	48	0	9	0	0	0	0	0	94.8571	18.9509
	12:00-13:00	166	0	0	166	0	0	6	0	0	0	0	136	0	21	0	0	52	0	0	169	49	13	13	21	0	13	13	17	21	0	0	56	36	0	0	27.6571	8.56306
	13:00-14:00	0	0	0	0	0	0	136	26	10	204	215	0	264	0	269	229	69	239	0	89	82	49	0	49	5	0	0	0	0	0	0	0	0	0	55	56.8571	15.142
	14:00-15:00	23	0	15	0	9	0	29	130	128	110	130	0	290	61	310	410	310	610	6	370	75	0	97	69	75	109	29	25	9	15	0	7	0	0	0	98.6	24.5971
	15:00-16:00	0	0	0	0	0	0	11	0	143	0	0	0	0	171	0	0	0	0	0	0	23	3	3	6	0	3	3	13	0	0	0	0	0	0	0	10.8286	6.2495
	16:00-17:00	0	0	0	0	0	0	0	243	0	10	0	0	43	83	145	45	49	115	0	145	0	0	0	0	0	0	0	0	0	0	0	0	0	0	0	25.0857	9.4185
	17:00-18:00	0	0	0	0	0	0	0	0	0	0	0	0	0	33	0	0	0	0	0	0	34	0	0	0	0	0	0	37	0	0	0	0	0	0	0	2.97143	1.66652
	Mean	19.4	11.3	1.5	22.8	22	1.6	41.5	68.7	72.5	56.1	54.3	33.4	107.5	78.6	104.5	94.2	61.9	121.5	37	119.4	55.1	13.2	15.6	19.2	15.7	20.9	8.2	14.4	3	2.4	2.1	6.3	3.6	0	6.8
	DAY5 Mean	17.1571							67.3							84.8							15.3143							3.45714
	DAY5 S.E.	4.9627							10.8636							15.2088							2.97439							1.29559
[truncated: 14 more columns]

## Sheet: Bumblebee(LWS)
Lianwang Mountain(LWS)
Visitation frequency of Bumblebee
red morphs	Visits//flower/h	Day 1						Day 2						Day 3						Day 4						Day 5
	time	NO.1	NO.2	NO.3	NO.4	NO.5	NO.6	NO.1	NO.2	NO.3	NO.4	NO.5	NO.6	NO.1	NO.2	NO.3	NO.4	NO.5	NO.6	NO.1	NO.2	NO.3	NO.4	NO.5	NO.6	NO.1	NO.2	NO.3	NO.4	NO.5	NO.6	Mean	S.E.
	8:00-9:00	0	1	0	0	0	0	0	0	0	0	0	0	0	0	0	0	0	0	0	0	0	0	0	0	0	0	0	0	0	0	0.0333333	0.0333333
	9:00-10:00	0	1	0	0	0	0	0	1	0	0	0	1	2	2	0	0	0	1	1	0	0	0	0	0	0	0	0	0	0	0	0.3	0.108808
	10:00-11:00	2	0	0	0	0	0	0	3	0	0	1	2	2	2	0	0	0	0	2	2	0	0	0	0	0	0	0	0	0	2	0.6	0.176817
	11:00-12:00	3	0	0	0	0	0	0	5	0	0	6	0	3	5	0	0	0	2	2	1	0	0	0	0	0	0	0	0	0	0	0.9	0.319302
	12:00-13:00	4	1	0	0	0	0	0	3	0	0	3	0	1	4	0	0	0	1	2	0	0	0	0	0	0	0	0	0	0	0	0.633333	0.227345
	13:00-14:00	0	0	0	0	0	0	0	1	0	0	2	0	2	0	0	0	0	4	3	0	0	0	0	0	0	0	0	0	0	0	0.4	0.183203
	14:00-15:00	0	0	0	0	0	0	0	1	0	0	2	2	2	0	0	0	0	6	1	2	0	0	0	0	0	0	0	0	0	0	0.533333	0.228606
	15:00-16:00	0	0	0	0	0	0	0	2	0	0	1	0	0	1	0	0	0	4	1	1	0	0	0	0	0	0	0	0	0	0	0.333333	0.154126
	16:00-17:00	0	0	0	0	0	0	0	0	0	0	0	0	0	2	0	0	0	6	1	0	0	0	0	0	0	0	0	0	0	0	0.3	0.209817
	17:00-18:00	0	0	0	0	0	0	0	0	0	0	0	0	0	0	0	0	0	1	1	0	0	0	0	0	0	0	0	0	0	0	0.0666667	0.0463206
	Mean	0.9	0.3	0	0	0	0	0	1.6	0	0	1.5	0.5	1.2	1.6	0	0	0	2.5	1.4	0.6	0	0	0	0	0	0	0	0	0	0.2
	DAY5 Mean	0.2						0.6						0.883333						0.333333						0.0333333					Mean	0.41	0.0837471
	DAY5 S.E.	0.0914417						0.16156						0.201816						0.0910289						0.0333333
red morphs	time(s)/flower/h	Day 1						Day 2						Day 3						Day 4						Day 5
	time	NO.1	NO.2	NO.3	NO.4	NO.5	NO.6	NO.1	NO.2	NO.3	NO.4	NO.5	NO.6	NO.1	NO.2	NO.3	NO.4	NO.5	NO.6	NO.1	NO.2	NO.3	NO.4	NO.5	NO.6	NO.1	NO.2	NO.3	NO.4	NO.5	NO.6	Mean	S.E.
	8:00-9:00	0	66	0	0	0	0	0	0	0	0	0	0	0	0	0	0	0	0	0	0	0	0	0	0	0	0	0	0	0	0	2.2	2.2
	9:00-10:00	0	31	0	0	0	0	0	176	0	0	0	29	132	52	0	0	0	2	26	0	0	0	0	0	0	0	0	0	0	0	14.9333	7.34189
	10:00-11:00	153	0	0	0	0	0	0	529	0	0	5	330	136	53	0	0	0	0	176	152	0	0	0	0	0	0	0	0	0	160	56.4667	21.9064
	11:00-12:00	334	0	0	0	0	0	0	359	0	0	182	0	253	881	0	0	0	73	22	94	0	0	0	0	0	0	0	0	0	0	73.2667	33.3449
	12:00-13:00	349	666	0	0	0	0	0	126	0	0	149	0	69	105	0	0	0	15	352	0	0	0	0	0	0	0	0	0	0	0	61.0333	26.9439
	13:00-14:00	0	0	0	0	0	0	0	26	0	0	42	0	156	0	0	0	0	74	329	0	0	0	0	0	0	0	0	0	0	0	20.9	12.1006
	14:00-15:00	0	0	0	0	0	0	0	17	0	0	161	161	103	0	0	0	0	156	129	163	0	0	0	0	0	0	0	0	0	0	29.6667	10.9273
	15:00-16:00	0	0	0	0	0	0	0	62	0	0	34	0	0	19	0	0	0	220	15	161	0	0	0	0	0	0	0	0	0	0	17.0333	9.04668
	16:00-17:00	0	0	0	0	0	0	0	0	0	0	0	0	0	112	0	0	0	272	9	0	0	0	0	0	0	0	0	0	0	0	13.1	9.67641
	17:00-18:00	0	0	0	0	0	0	0	0	0	0	0	0	0	0	0	0	0	60	8	0	0	0	0	0	0	0	0	0	0	0	2.26667	2.00856
	Mean	83.6	76.3	0	0	0	0	0	129.5	0	0	57.3	52	84.9	122.2	0	0	0	87.2	106.6	57	0	0	0	0	0	0	0	0	0	16
	DAY5 Mean	26.65						39.8						49.05						27.2667						2.66667					Mean	29.0867	8.05044
	DAY5 S.E.	13.6856						12.8573						16.4869						9.52418						2.66667
yellow morphs	Visits//flower/h	Day 1						Day 2						Day 3						Day 4						Day 5
	time	NO.1	NO.2	NO.3	NO.4	NO.5	NO.6	NO.1	NO.2	NO.3	NO.4	NO.5	NO.6	NO.1	NO.2	NO.3	NO.4	NO.5	NO.6	NO.1	NO.2	NO.3	NO.4	NO.5	NO.6	NO.1	NO.2	NO.3	NO.4	NO.5	NO.6	Mean	S.E.
	8:00-9:00	1	0	0	0	0	0	0	0	0	0	0	0	0	0	1	2	2	0	0	0	0	0	0	0	0	0	0	0	0	0	0.2	0.100573
	9:00-10:00	1	0	0	0	0	0	0	0	0	4	0	0	0	0	4	11	4	0	0	0	0	0	0	0	0	0	0	0	0	0	0.8	0.416333
	10:00-11:00	0	1	0	0	0	0	1	1	3	7	0	0	0	2	7	5	7	0	0	1	2	2	0	2	0	0	0	0	0	0	1.36667	0.408201
	11:00-12:00	3	1	0	1	0	0	2	2	2	4	0	0	4	2	11	12	6	0	2	1	2	5	0	0	3	0	0	0	0	0	2.1	0.557808
	12:00-13:00	2	0	0	0	0	0	5	4	6	7	4	0	2	1	0	4	0	0	2	4	3	1	0	0	0	0	0	1	0	0	1.53333	0.382771
	13:00-14:00	3	0	0	1	0	0	2	1	1	9	0	0	8	4	1	4	4	0	3	1	0	0	0	0	0	0	0	0	0	0	1.4	0.43045
	14:00-15:00	2	1	0	0	0	0	8	3	10	4	5	0	1	2	5	5	0	0	0	0	2	0	0	0	0	0	0	0	0	0	1.6	0.4809
	15:00-16:00	1	8	0	0	0	0	3	1	1	2	0	0	5	0	11	3	3	0	1	0	0	0	0	0	0	0	0	0	0	0	1.3	0.472582
	16:00-17:00	2	3	0	0	0	0	1	1	0	1	0	0	3	1	10	3	5	0	0	0	3	0	0	0	0	0	0	0	0	0	1.1	0.390549
	17:00-18:00	0	0	0	0	0	0	1	0	0	3	0	0	4	2	1	2	4	0	1	0	0	0	0	0	0	0	0	0	0	0	0.6	0.217615
	Mean	1.5	1.4	0	0.2	0	0	2.3	1.3	2.3	4.1	0.9	0	2.7	1.4	5.1	5.1	3.5	0	0.9	0.7	1.2	0.8	0	0.2	0.3	0	0	0.1	0	0
	DAY5 Mean	0.516667						1.81667						2.96667						0.633333						0.0666667					Mean	1.2	0.172848
	DAY5 S.E.	0.163803						0.326332						0.418476						0.148375						0.052436
yellow morphs	time(s)/flower/h	Day 1						Day 2						Day 3						Day 4						Day 5
	time	NO.1	NO.2	NO.3	NO.4	NO.5	NO.6	NO.1	NO.2	NO.3	NO.4	NO.5	NO.6	NO.1	NO.2	NO.3	NO.4	NO.5	NO.6	NO.1	NO.2	NO.3	NO.4	NO.5	NO.6	NO.1	NO.2	NO.3	NO.4	NO.5	NO.6	Mean	S.E.
	8:00-9:00	60	0	0	0	0	0	0	0	0	0	0	0	0	0	13	123	23	0	0	0	0	0	0	0	0	0	0	0	0	0	7.3	4.52684
	9:00-10:00	106	0	0	0	0	0	0	0	0	267	0	0	0	0	233	704	71	0	0	0	0	0	0	0	0	0	0	0	0	0	46.0333	25.6837
	10:00-11:00	0	27	0	0	0	0	76	52	319	529	0	0	705	63	133	81	162	0	0	36	34	562	0	16	0	0	0	0	0	0	93.1667	33.9108
	11:00-12:00	349	92	0	13	0	0	22	94	225	321	0	0	211	56	428	781	233	0	134	254	88	351	0	0	60	0	0	0	0	0	123.733	32.9791
	12:00-13:00	116	0	0	0	0	0	309	225	326	448	294	0	352	56	0	121	0	0	149	766	180	51	0	0	0	0	0	36	0	0	114.3	33.0095
	13:00-14:00	136	0	0	55	0	0	99	60	10	540	0	0	694	88	7	129	148	0	160	30	0	0	0	0	0	0	0	0	0	0	71.8667	28.8904
	14:00-15:00	67	37	0	0	0	0	430	190	337	278	338	0	43	138	337	278	0	0	0	0	63	0	0	0	0	0	0	0	0	0	84.5333	24.7585
	15:00-16:00	61	457	0	0	0	0	115	51	33	171	0	0	323	0	503	109	89	0	56	0	0	0	0	0	0	0	0	0	0	0	65.6	24.2094
	16:00-17:00	52	282	0	0	0	0	9	19	0	83	0	0	132	68	198	59	167	0	0	0	32	0	0	0	0	0	0	0	0	0	36.7	12.8116
	17:00-18:00	0	0	0	0	0	0	48	0	0	33	0	0	107	10	15	34	86	0	36	0	0	0	0	0	0	0	0	0	0	0	12.3	4.85139
	Mean	94.7	89.5	0	6.8	0	0	110.8	69.1	125	267	63.2	0	256.7	47.9	186.7	241.9	97.9	0	53.5	108.6	39.7	96.4	0	1.6	6	0	0	3.6	0	0
	DAY5 Mean	31.8333						105.85						138.517						49.9667						1.6					Mean	65.5533	12.6345
	DAY5 S.E.	10.9031						19.742						25.1416						17.3209						1.15744
