# Supplementary material for: Reproductive strategies of two color morphs of Paeonia delavayi
Source: Front Plant Sci. 2025 Mar 19;16:1531186. doi: 10.3389/fpls.2025.1531186 (PMC11961923; doi:10.3389/fpls.2025.1531186)
Supplement: Supplementary file 5 [file Table4.xls]

## Sheet: anther_reflectances (LWS)
anther color	red	red	red	red	red	red	red	red	red	red	red	red	red	red	red	red	red	red	red	red	red	red	red	red	red	red	yellow	yellow	yellow	yellow	yellow	yellow	yellow	yellow	yellow	yellow	yellow	yellow	yellow	yellow	yellow	yellow	yellow	yellow	yellow	yellow	yellow	yellow	yellow
wl	grayish red_01	grayish red_02	grayish red_03	grayish red_04	grayish red_05	grayish red_06	grayish red_07	grayish red_08	grayish red_09	grayish red_10	grayish red_11	grayish red_12	grayish red_13	grayish red_14	grayish red_15	vivid red_01	vivid red_02	vivid red_03	vivid red_04	vivid red_05	vivid red_06	vivid red_07	vivid red_08	vivid red_09	vivid red_10	vivid red_11	dark red_01	dark red_02	dark red_03	dark red_04	dark red_05	dark red_06	dark red_07	dark red_08	dark red_09	dark red_10	dark red_11	dark red_12	dark red_13	dark red_14	dark red_15	deep red_01	deep red_02	deep red_03	deep red_04	deep red_05	deep red_06	deep red_07	deep red_08
300	3.32571	3.26068	4.13592	2.93297	3.23195	3.68708	5.11586	4.12997	3.69239	2.99908	4.38799	4.37769	4.83276	4.38228	4.57473	4.48367	5.48555	5.0255	5.654	3.03157	3.89421	2.64889	5.00216	6.28011	3.37562	5.57529	5.49071	3.52787	4.324	3.89932	5.18841	4.68913	4.07398	4.70556	4.03723	6.52341	4.05776	3.38388	3.61638	4.16631	3.7371	3.32865	3.96833	3.54559	3.38627	3.84697	4.57189	3.59071	4.26192
301	3.31841	3.25465	4.13607	2.92931	3.22846	3.6813	5.10625	4.12608	3.6866	2.99075	4.38317	4.37445	4.8321	4.3781	4.5767	4.48051	5.46908	5.01762	5.64086	3.02322	3.89607	2.6408	4.98956	6.26882	3.36728	5.57475	5.48002	3.52393	4.32318	3.89196	5.17778	4.6985	4.07933	4.69274	4.03172	6.49958	4.06054	3.37672	3.61119	4.1622	3.73781	3.32526	3.96013	3.53346	3.38338	3.83924	4.57399	3.58577	4.25409
302	3.31163	3.24947	4.13711	2.92622	3.22595	3.67592	5.09662	4.12246	3.68124	2.98313	4.37918	4.37183	4.83216	4.37433	4.57909	4.47813	5.45282	5.00994	5.62798	3.01493	3.89791	2.63285	4.97709	6.25765	3.35927	5.57418	5.46988	3.52025	4.3226	3.88461	5.16713	4.70765	4.08501	4.68047	4.02674	6.47674	4.06317	3.36992	3.6067	4.15895	3.73958	3.32275	3.95331	3.5217	3.38095	3.83179	4.576	3.58116	4.24671
303	3.30536	3.2451	4.13895	2.92365	3.22434	3.67092	5.08696	4.11909	3.67626	2.97619	4.37601	4.36982	4.83289	4.37094	4.58185	4.47645	5.43675	5.00244	5.61533	3.00669	3.89973	2.62502	4.96475	6.24661	3.3516	5.57357	5.46024	3.51687	4.32229	3.87727	5.15647	4.71658	4.09098	4.66869	4.02231	6.45481	4.06569	3.36349	3.60282	4.15646	3.74228	3.32104	3.94775	3.51031	3.37892	3.8246	4.57793	3.57685	4.23976
304	3.29955	3.24148	4.14152	2.92158	3.22357	3.66629	5.07728	4.11594	3.67163	2.96987	4.37364	4.3684	4.83427	4.36792	4.58494	4.47538	5.42089	4.99515	5.60292	2.99847	3.90152	2.6173	4.95254	6.23571	3.34428	5.57293	5.45103	3.51381	4.32226	3.86995	5.14581	4.72533	4.0972	4.65738	4.01843	6.43374	4.06808	3.35741	3.59947	4.15464	3.74582	3.32005	3.94332	3.49932	3.37724	3.81766	4.57981	3.5728	4.23325
305	3.29419	3.23858	4.14475	2.91996	3.22357	3.66202	5.06758	4.11297	3.66728	2.96416	4.37204	4.36757	4.83624	4.36525	4.58832	4.47486	5.40524	4.98805	5.59071	2.99026	3.9033	2.60966	4.94046	6.22495	3.33729	5.57227	5.44219	3.5111	4.32252	3.86267	5.13515	4.73392	4.10363	4.64649	4.0151	6.41349	4.07038	3.35168	3.59657	4.15341	3.75007	3.31969	3.93989	3.48874	3.37588	3.81094	4.58163	3.56899	4.22716
306	3.28923	3.23634	4.14857	2.91874	3.22427	3.6581	5.05785	4.11014	3.66317	2.95901	4.37121	4.36732	4.83877	4.36291	4.59197	4.4748	5.38979	4.98116	5.57871	2.98204	3.90506	2.60211	4.92851	6.21435	3.33065	5.57158	5.43366	3.50877	4.32309	3.85542	5.12449	4.74236	4.11022	4.63598	4.01232	6.39398	4.0726	3.3463	3.59404	4.15266	3.75492	3.31986	3.93735	3.47858	3.37478	3.80444	4.58341	3.56538	4.22148
307	3.2847	3.2348	4.15304	2.91798	3.22574	3.65454	5.04809	4.10749	3.65935	2.95445	4.37115	4.36766	4.84189	4.36091	4.59591	4.47529	5.37456	4.97447	5.56692	2.97383	3.90681	2.59464	4.9167	6.20389	3.32435	5.57087	5.42549	3.50679	4.32395	3.8482	5.11384	4.75063	4.11702	4.62588	4.01009	6.37527	4.07471	3.34126	3.59194	4.1525	3.76049	3.32067	3.9358	3.46883	3.37399	3.79817	4.58514	3.56201	4.21623
308	3.28068	3.23407	4.1583	2.91773	3.22811	3.65135	5.0383	4.10508	3.6559	2.95057	4.3719	4.3686	4.84568	4.35929	4.60021	4.47646	5.35953	4.96797	5.55538	2.96566	3.90853	2.58729	4.90502	6.19356	3.31838	5.57012	5.41781	3.50509	4.32507	3.84099	5.10318	4.75869	4.12409	4.61629	4.00841	6.35748	4.07669	3.33658	3.59045	4.15308	3.76698	3.32226	3.9355	3.45946	3.37359	3.79215	4.5868	3.55893	4.21141
309	3.27716	3.23416	4.16439	2.91803	3.2314	3.64856	5.02849	4.10292	3.65285	2.94737	4.37347	4.37014	4.85015	4.35807	4.60489	4.47834	5.3447	4.96167	5.54408	2.95755	3.91023	2.58007	4.89346	6.18336	3.31276	5.56934	5.41063	3.50368	4.32645	3.83379	5.09251	4.76653	4.13146	4.6072	4.00725	6.34061	4.07854	3.33227	3.58959	4.15445	3.77445	3.32467	3.93648	3.45046	3.3736	3.78641	4.58838	3.55615	4.20703
310	3.27418	3.23508	4.17133	2.91888	3.23564	3.64615	5.01865	4.10103	3.65022	2.94487	4.37587	4.3723	4.85533	4.35724	4.60997	4.48097	5.33007	4.95556	5.53303	2.94949	3.9119	2.57298	4.88203	6.17329	3.30747	5.56852	5.40398	3.50254	4.32808	3.8266	5.08183	4.77415	4.13914	4.59864	4.00664	6.32471	4.08025	3.32831	3.5894	4.15664	3.78292	3.32794	3.93881	3.44182	3.37405	3.78093	4.58988	3.55369	4.20309
311	3.27173	3.23686	4.17916	2.9203	3.24085	3.64413	5.00879	4.09942	3.64802	2.94309	4.37911	4.37508	4.86123	4.35682	4.61545	4.48438	5.31565	4.94965	5.52224	2.9415	3.91355	2.56603	4.87073	6.16335	3.30253	5.56766	5.3979	3.50166	4.32996	3.81941	5.07113	4.78153	4.14715	4.59062	4.00656	6.30978	4.08182	3.32473	3.58991	4.15969	3.79246	3.33211	3.94254	3.43354	3.37495	3.77574	4.59129	3.55156	4.1996
312	3.26983	3.23952	4.18791	2.92231	3.24706	3.64251	4.9989	4.09811	3.64629	2.94203	4.38318	4.37847	4.86788	4.35682	4.62137	4.48859	5.30141	4.94392	5.51171	2.93357	3.91516	2.55923	4.85955	6.15352	3.29792	5.56677	5.39241	3.50103	4.33208	3.81222	5.06042	4.78868	4.15551	4.58317	4.00702	6.29586	4.08324	3.32152	3.59115	4.16363	3.8031	3.3372	3.9477	3.42562	3.37633	3.77083	4.59261	3.54976	4.19654
313	3.26842	3.24295	4.19736	2.92481	3.2541	3.64126	4.98899	4.09701	3.64488	2.94161	4.38805	4.38246	4.87514	4.35718	4.6276	4.49339	5.28738	4.93839	5.50141	2.92567	3.91676	2.55253	4.8485	6.14383	3.29367	5.56586	5.38734	3.50073	4.33447	3.80505	5.0497	4.79564	4.16409	4.57616	4.00801	6.28279	4.08454	3.31867	3.59289	4.1682	3.81454	3.34299	3.95398	3.41808	3.37805	3.76615	4.59387	3.54822	4.19389
314	3.26743	3.24708	4.20737	2.92772	3.26183	3.64035	4.97907	4.09607	3.6437	2.94175	4.39368	4.387	4.88294	4.35787	4.63408	4.49865	5.27355	4.93305	5.49132	2.91778	3.91833	2.54591	4.83757	6.13429	3.28978	5.56495	5.38257	3.5008	4.33715	3.79791	5.03898	4.80243	4.17282	4.56953	4.00954	6.27045	4.08573	3.31616	3.59499	4.17324	3.82655	3.34931	3.96114	3.41096	3.38001	3.76167	4.59507	3.54686	4.19162
315	3.26693	3.25197	4.21809	2.93112	3.27039	3.6398	4.96913	4.09533	3.64285	2.94253	4.40011	4.39214	4.89136	4.35892	4.64087	4.50451	5.25992	4.92792	5.48145	2.90991	3.91988	2.53939	4.82677	6.12489	3.28624	5.56401	5.37821	3.50119	4.34009	3.79078	5.02826	4.80904	4.18178	4.56335	4.0116	6.25896	4.08681	3.31401	3.59759	4.17892	3.83936	3.35633	3.9694	3.40423	3.38232	3.75742	4.5962	3.54576	4.18976
316	3.26695	3.2577	4.22964	2.93506	3.2799	3.63963	4.95916	4.09487	3.64241	2.944	4.40736	4.39788	4.90048	4.36036	4.64806	4.5111	5.24648	4.92297	5.47183	2.9021	3.9214	2.53301	4.8161	6.11561	3.28304	5.56304	5.37438	3.50185	4.34329	3.78367	5.01753	4.81543	4.19105	4.55769	4.0142	6.24842	4.08774	3.31222	3.60084	4.18541	3.85317	3.3642	3.979	3.39787	3.38505	3.75344	4.59725	3.54496	4.18834
317	3.26754	3.26434	4.24219	2.93963	3.29045	3.63988	4.94917	4.09472	3.64247	2.94623	4.41547	4.40426	4.91037	4.36224	4.65571	4.51856	5.23325	4.91822	5.46249	2.89436	3.92289	2.52678	4.80555	6.10645	3.28017	5.56203	5.3712	3.50275	4.34673	3.77655	5.00677	4.82155	4.2007	4.55262	4.01734	6.23893	4.08852	3.31081	3.6049	4.19287	3.86818	3.37307	3.99014	3.39185	3.3883	3.74977	4.5982	3.54454	4.18737
318	3.26876	3.27196	4.25587	2.94489	3.30219	3.64056	4.93915	4.09495	3.64312	2.94929	4.42447	4.41129	4.92114	4.36459	4.66389	4.52704	5.22022	4.91365	5.45343	2.88674	3.92436	2.52074	4.79512	6.09739	3.27763	5.56095	5.36876	3.50382	4.35038	3.76941	4.996	4.8274	4.21083	4.54823	4.02101	6.2306	4.08913	3.30979	3.60992	4.20147	3.88461	3.3831	4.00306	3.38614	3.39216	3.74643	4.59903	3.54454	4.18689
319	3.27064	3.28062	4.27082	2.95091	3.31522	3.64169	4.92909	4.09561	3.64445	2.95322	4.4344	4.419	4.93284	4.36745	4.67269	4.53666	5.20738	4.90927	5.4447	2.87925	3.92578	2.51491	4.78482	6.08843	3.2754	5.5598	5.36719	3.50503	4.35423	3.76226	4.9852	4.83291	4.2215	4.54458	4.02522	6.22352	4.08954	3.30916	3.61604	4.2114	3.90265	3.39445	4.01797	3.38071	3.3967	3.74347	4.59974	3.54505	4.18693
320	3.27294	3.28996	4.28637	2.95736	3.32895	3.64316	4.91905	4.09645	3.64607	2.9577	4.44513	4.42728	4.94514	4.37067	4.68177	4.54674	5.19473	4.90508	5.43614	2.87175	3.92718	2.50916	4.77464	6.07961	3.27352	5.55863	5.36593	3.50665	4.35838	3.75518	4.9744	4.8383	4.23237	4.54131	4.02998	6.21718	4.08987	3.3089	3.62251	4.2218	3.92127	3.40638	4.03378	3.3757	3.40152	3.74071	4.60037	3.54574	4.18735
321	3.27551	3.29972	4.30203	2.96402	3.34297	3.64488	4.90905	4.09728	3.64768	2.9625	4.45657	4.43607	4.95777	4.37413	4.69089	4.55677	5.18227	4.90109	5.42768	2.86412	3.92855	2.5034	4.76459	6.07097	3.27202	5.55748	5.36457	3.50887	4.36292	3.7482	4.96364	4.84369	4.24319	4.53817	4.0353	6.2112	4.09019	3.30899	3.62881	4.23209	3.93973	3.41836	4.04969	3.37119	3.40631	3.73801	4.60096	3.54641	4.18808
322	3.27848	3.31015	4.31825	2.97109	3.35767	3.64693	4.89907	4.09827	3.64954	2.96783	4.46879	4.44542	4.97096	4.37793	4.70027	4.56721	5.17001	4.89729	5.4194	2.85648	3.92989	2.49771	4.75465	6.06246	3.27088	5.55631	5.3635	3.51151	4.36777	3.74128	4.95289	4.84894	4.25417	4.53539	4.04117	6.20592	4.09043	3.30944	3.63542	4.24282	3.95873	3.43087	4.06645	3.3671	3.41134	3.7355	4.60149	3.54726	4.18919
323	3.28203	3.32149	4.33545	2.97879	3.37343	3.64939	4.88905	4.09958	3.6519	2.97393	4.48188	4.45541	4.98493	4.38216	4.71011	4.57854	5.15796	4.89369	5.4114	2.84891	3.93121	2.49219	4.74484	6.05408	3.27006	5.5551	5.36307	3.51437	4.37284	3.73436	4.94212	4.85393	4.26554	4.53321	4.04757	6.20171	4.09051	3.31027	3.64284	4.25453	3.97893	3.44439	4.08476	3.36335	3.41689	3.73329	4.60192	3.54848	4.19076
324	3.28631	3.33398	4.35409	2.98731	3.39064	3.65234	4.87897	4.10137	3.65502	2.981	4.49589	4.46609	4.99991	4.38692	4.72063	4.5912	5.1461	4.89027	5.40376	2.84154	3.9325	2.4869	4.73516	6.04578	3.26956	5.5538	5.36364	3.51726	4.37808	3.72737	4.93131	4.85854	4.27753	4.53187	4.0545	6.19889	4.09036	3.31148	3.65157	4.26777	4.00103	3.4594	4.10535	3.35986	3.42323	3.73152	4.60222	3.55028	4.19288
325	3.29149	3.34786	4.3746	2.99688	3.40968	3.65586	4.86878	4.10381	3.65914	2.98928	4.51092	4.47754	5.01612	4.3923	4.73203	4.60566	5.13445	4.88703	5.39657	2.83444	3.93375	2.48194	4.72562	6.03754	3.26933	5.55239	5.36558	3.52001	4.3834	3.72027	4.92043	4.86264	4.29034	4.53159	4.06193	6.19782	4.0899	3.31309	3.66209	4.28308	4.0257	3.47637	4.12894	3.35654	3.43063	3.73028	4.60236	3.55284	4.19562
326	3.29696	3.3622	4.39445	3.0063	3.42872	3.65941	4.85858	4.10586	3.6628	2.99777	4.5264	4.48908	5.03202	4.39746	4.74293	4.61937	5.12306	4.88393	5.38948	2.82729	3.93492	2.47703	4.71625	6.02943	3.26949	5.55099	5.36665	3.52321	4.38891	3.71309	4.90953	4.86651	4.30242	4.53097	4.06954	6.19641	4.08925	3.31483	3.67166	4.29756	4.04926	3.49272	4.15172	3.35369	3.43747	3.72887	4.60247	3.55507	4.19829
327	3.30226	3.37626	4.41186	3.0147	3.4464	3.66262	4.84842	4.10677	3.66496	3.00572	4.54197	4.50027	5.04653	4.40183	4.75238	4.63051	5.11193	4.88094	5.38223	2.8198	3.93599	2.47194	4.70706	6.0215	3.27009	5.54972	5.36529	3.52739	4.39471	3.7059	4.89866	4.8704	4.31269	4.52901	4.07712	6.19317	4.08852	3.31653	3.6783	4.30912	4.06901	3.50661	4.17095	3.35155	3.44258	3.72678	4.60264	3.5562	4.20044
328	3.30772	3.39057	4.42835	3.02283	3.4638	3.66581	4.83827	4.1072	3.66651	3.01371	4.55796	4.51156	5.06062	4.40596	4.76123	4.64061	5.10104	4.87811	5.37501	2.81215	3.93699	2.46682	4.69805	6.01372	3.27108	5.54849	5.36286	3.53219	4.40077	3.69871	4.8878	4.87419	4.32213	4.52658	4.08493	6.1894	4.08768	3.31837	3.68369	4.31949	4.08722	3.51957	4.1889	3.34994	3.44695	3.72445	4.60281	3.55687	4.20252
329	3.31368	3.40567	4.44545	3.0314	3.48201	3.66934	4.82808	4.10778	3.66833	3.02233	4.57472	4.52336	5.07523	4.41037	4.77032	4.65122	5.09036	4.87546	5.36803	2.80455	3.93795	2.46182	4.68917	6.00607	3.27242	5.54722	5.36072	3.53728	4.40706	3.69149	4.87692	4.87774	4.33169	4.52453	4.0932	6.18637	4.08667	3.32053	3.68948	4.33044	4.1061	3.53315	4.20787	3.34871	3.4516	3.72232	4.6029	3.55777	4.20495
330	3.32047	3.42209	4.4647	3.04112	3.50211	3.67353	4.81781	4.10915	3.6713	3.03218	4.59257	4.53612	5.09133	4.41561	4.78049	4.66388	5.07988	4.87302	5.36149	2.7972	3.93891	2.45709	4.68041	5.99852	3.27405	5.54585	5.36026	3.5423	4.41355	3.68424	4.86601	4.88091	4.34235	4.52372	4.10216	6.18537	4.08547	3.32318	3.69735	4.34369	4.12789	3.54891	4.23012	3.3477	3.45752	3.72084	4.60286	3.55954	4.20818
331	3.32843	3.44035	4.48762	3.05272	3.52519	3.67873	4.80743	4.11196	3.6763	3.04383	4.61186	4.55026	5.10988	4.4222	4.79262	4.68014	5.06956	4.87083	5.35559	2.79027	3.93991	2.4528	4.67175	5.99104	3.27591	5.54429	5.36283	3.54691	4.4202	3.67696	4.85503	4.88355	4.35507	4.52503	4.11207	6.18768	4.08402	3.32649	3.70896	4.361	4.15485	3.56839	4.25794	3.34673	3.46569	3.72044	4.6026	3.56285	4.21264
332	3.33788	3.461	4.51574	3.06693	3.55234	3.68527	4.79688	4.11684	3.68423	3.05787	4.63294	4.56621	5.13181	4.43067	4.80752	4.70153	5.05938	4.86892	5.35054	2.78398	3.94098	2.44908	4.66314	5.9836	3.27794	5.54247	5.36981	3.55076	4.42697	3.66962	4.84397	4.88554	4.37082	4.52929	4.12315	6.19458	4.08227	3.33064	3.72599	4.38411	4.18919	3.59314	4.29361	3.34565	3.47713	3.72156	4.60207	3.56836	4.21876
333	3.34834	3.48333	4.54376	3.08109	3.58055	3.69168	4.78623	4.1213	3.69214	3.07241	4.6542	4.58183	5.15351	4.43846	4.82193	4.72283	5.04924	4.86693	5.34555	2.77797	3.94174	2.44579	4.65452	5.97586	3.28041	5.54062	5.37625	3.55454	4.4338	3.66206	4.83279	4.88685	4.38627	4.53356	4.13427	6.20138	4.08004	3.33502	3.74246	4.40692	4.22312	3.61794	4.32948	3.34474	3.48815	3.72253	4.60134	3.57373	4.22424
334	3.35923	3.50645	4.5676	3.0932	3.60732	3.69694	4.77553	4.12351	3.69776	3.08594	4.67458	4.59566	5.17229	4.44382	4.83341	4.74002	5.03914	4.86466	5.34006	2.77185	3.94197	2.44268	4.64587	5.96769	3.28349	5.53893	5.37843	3.55891	4.44068	3.6542	4.82151	4.88761	4.39887	4.53557	4.14465	6.20456	4.07728	3.33917	3.75384	4.42476	4.25067	3.63876	4.35958	3.34432	3.49601	3.72213	4.60052	3.57717	4.22756
335	3.37075	3.53062	4.59067	3.10501	3.63439	3.70205	4.76478	4.12512	3.70292	3.09966	4.69516	4.6092	5.19053	4.44852	4.84413	4.7564	5.02916	4.86239	5.33457	2.7658	3.94197	2.43979	4.63727	5.9594	3.287	5.53728	5.37956	3.56354	4.44769	3.64619	4.81017	4.88792	4.41074	4.5372	4.15508	6.20718	4.07418	3.34347	3.764	4.44154	4.27684	3.6589	4.3888	3.34424	3.5031	3.72143	4.5996	3.58019	4.23032
336	3.3831	3.55609	4.61634	3.11824	3.66355	3.70797	4.75397	4.1278	3.70949	3.11478	4.71703	4.62396	5.2106	4.45435	4.85627	4.7753	5.01938	4.86039	5.32961	2.76001	3.94202	2.43716	4.6288	5.95127	3.2908	5.53551	5.38284	3.5681	4.45491	3.63818	4.7988	4.8879	4.42399	4.54033	4.16633	6.21227	4.07092	3.34833	3.7768	4.46118	4.30663	3.68167	4.42198	3.34437	3.51181	3.72154	4.59853	3.58429	4.23414
337	3.39648	3.5831	4.64801	3.13462	3.69657	3.71571	4.74308	4.13318	3.71931	3.13247	4.74126	4.64141	5.23488	4.46309	4.87201	4.80001	5.0099	4.85894	5.32569	2.75463	3.94244	2.43481	4.62055	5.94362	3.2947	5.53351	5.39146	3.57224	4.46242	3.63031	4.78743	4.88765	4.44074	4.54687	4.17918	6.2229	4.06767	3.35413	3.79609	4.48758	4.34506	3.71037	4.464	3.34458	3.52452	3.72352	4.5973	3.59099	4.24063
338	3.41108	3.61192	4.68906	3.15588	3.73522	3.72626	4.73209	4.14294	3.73424	3.15394	4.76894	4.66307	5.26574	4.47652	4.89349	4.83386	5.0008	4.8583	5.32331	2.74986	3.9435	2.4328	4.61258	5.93673	3.29855	5.53112	5.40864	3.57563	4.47028	3.62274	4.7761	4.88728	4.4631	4.5587	4.19443	6.24211	4.06463	3.36126	3.82572	4.52468	4.39711	3.74831	4.51972	3.34473	3.54362	3.72849	4.59587	3.60178	4.2514
339	3.42704	3.64305	4.73762	3.18055	3.77887	3.73871	4.72101	4.15582	3.7531	3.17851	4.79944	4.68782	5.30189	4.49303	4.91911	4.87516	4.99195	4.85815	5.32191	2.74548	3.94492	2.43114	4.60478	5.93018	3.30252	5.52837	5.4323	3.57857	4.47867	3.6153	4.76476	4.88665	4.49013	4.57478	4.21165	6.26799	4.06161	3.36954	3.86297	4.57034	4.4598	3.79374	4.58645	3.34496	3.56738	3.73567	4.59428	3.61566	4.26513
340	3.44429	3.67667	4.78953	3.20615	3.8256	3.75159	4.70984	4.16959	3.77351	3.20469	4.83141	4.71363	5.34045	4.51001	4.94589	4.91995	4.98319	4.85802	5.32065	2.74122	3.94626	2.42984	4.59697	5.92342	3.30687	5.52539	5.45834	3.58154	4.48763	3.60774	4.75333	4.88559	4.5194	4.59284	4.22991	6.29665	4.0583	3.37851	3.90268	4.61984	4.52687	3.84266	4.65826	3.34545	3.5926	3.74364	4.59256	3.63064	4.27956
341	3.46272	3.71249	4.84478	3.23291	3.87527	3.76507	4.69859	4.18438	3.79555	3.23249	4.86487	4.74063	5.38139	4.52774	4.97401	4.96816	4.97455	4.85801	5.31965	2.7371	3.94757	2.42887	4.58921	5.91657	3.31157	5.52219	5.48686	3.5845	4.49707	3.60011	4.74183	4.88412	4.55081	4.61286	4.24919	6.32817	4.05474	3.38817	3.94511	4.67314	4.59841	3.89504	4.73514	3.34619	3.61944	3.75246	4.5907	3.64681	4.29488
342	3.48223	3.75022	4.9034	3.26104	3.92771	3.7793	4.68727	4.20033	3.81928	3.26194	4.89983	4.76892	5.42473	4.54648	5.00368	5.01972	4.96608	4.85817	5.31905	2.73319	3.9489	2.42823	4.58153	5.90974	3.31656	5.51881	5.518	3.5874	4.50689	3.59243	4.73027	4.88226	4.58425	4.63481	4.26946	6.36265	4.05098	3.39848	3.99053	4.73022	4.67451	3.95086	4.81709	3.34714	3.64809	3.76219	4.58869	3.66423	4.31127
343	3.50271	3.78958	4.96537	3.29078	3.98278	3.79442	4.67588	4.21758	3.84477	3.29304	4.93632	4.79863	5.47043	4.5665	5.03507	5.07457	4.95782	4.85859	5.31897	2.72953	3.9503	2.42789	4.57397	5.90303	3.32182	5.51525	5.55186	3.59018	4.51701	3.58475	4.71867	4.88005	4.61962	4.65869	4.2907	6.40016	4.04704	3.40942	4.0392	4.79105	4.75526	4.01009	4.90409	3.34828	3.67871	3.77289	4.58652	3.683	4.32889
344	3.52407	3.83027	5.03071	3.32236	4.04033	3.81061	4.66443	4.23627	3.87209	3.3258	4.97436	4.82986	5.51849	4.58806	5.06838	5.13262	4.94979	4.85934	5.31954	2.72617	3.95184	2.42783	4.56658	5.89657	3.3273	5.51153	5.58857	3.5928	4.52731	3.5771	4.70705	4.87749	4.6568	4.68448	4.3129	6.44082	4.04296	3.42099	4.09136	4.8556	4.84074	4.0727	4.99614	3.34959	3.71147	3.78461	4.58418	3.70319	4.34793
345	3.54619	3.87202	5.09942	3.35599	4.1002	3.828	4.65293	4.25654	3.90131	3.36025	5.01396	4.86274	5.56891	4.61143	5.10378	5.19382	4.94204	4.86051	5.32089	2.72314	3.95355	2.42805	4.5594	5.89046	3.33295	5.50769	5.62824	3.5952	4.5377	3.56953	4.69542	4.87463	4.69569	4.71217	4.33603	6.48469	4.03877	3.43316	4.1473	4.92384	4.93104	4.13865	5.09323	3.35102	3.74655	3.79742	4.58166	3.72488	4.36858
346	3.56898	3.91453	5.1715	3.3919	4.16225	3.84676	4.64138	4.27852	3.93249	3.39638	5.05515	4.89738	5.62166	4.63689	5.14147	5.25809	4.93461	4.86216	5.32314	2.72051	3.9555	2.42851	4.55247	5.88481	3.33875	5.50373	5.67101	3.59735	4.54809	3.56205	4.6838	4.87147	4.73619	4.74173	4.36008	6.53186	4.03452	3.4459	4.20725	4.99576	5.02626	4.20793	5.19536	3.35257	3.78412	3.81138	4.57895	3.74814	4.391
347	3.59232	3.95753	5.24695	3.43032	4.22631	3.86703	4.62979	4.30236	3.96571	3.43421	5.09795	4.93388	5.67673	4.66469	5.18163	5.32537	4.92753	4.86438	5.32643	2.71831	3.95774	2.42921	4.54583	5.87974	3.34464	5.49968	5.71697	3.59918	4.55839	3.55473	4.6722	4.86805	4.77818	4.77316	4.38502	6.58244	4.03023	3.45921	4.27149	5.07131	5.12647	4.2805	5.30252	3.3542	3.82435	3.82655	4.57604	3.77305	4.41538
348	3.61612	4.00071	5.32579	3.47147	4.29225	3.88898	4.61816	4.32818	4.00103	3.47376	5.14238	4.97237	5.73412	4.69511	5.22445	5.39557	4.92084	4.86724	5.33089	2.7166	3.96032	2.43013	4.53953	5.87535	3.35059	5.49556	5.76627	3.60065	4.56848	3.54758	4.66064	4.86439	4.82156	4.80644	4.41083	6.6365	4.02595	3.47307	4.34027	5.15047	5.23177	4.35633	5.41469	3.35588	3.86742	3.84299	4.57292	3.79969	4.4419
349	3.64027	4.04381	5.408	3.51559	4.35991	3.91276	4.60651	4.35614	4.03853	3.51504	5.18846	5.01297	5.79382	4.72841	5.27011	5.46863	4.91458	4.87081	5.33663	2.71541	3.9633	2.43125	4.5336	5.87176	3.35656	5.49138	5.81901	3.60171	4.57829	3.54065	4.64913	4.86051	4.86623	4.84155	4.4375	6.69413	4.0217	3.48745	4.41385	5.23323	5.34225	4.43539	5.53188	3.35759	3.91348	3.86075	4.56958	3.82814	4.47073
350	3.66466	4.08652	5.49361	3.56288	4.42914	3.93851	4.59483	4.38636	4.07826	3.55805	5.2362	5.05578	5.85581	4.76485	5.31881	5.54449	4.90879	4.87519	5.34379	2.71481	3.96673	2.43255	4.52808	5.86908	3.3625	5.48717	5.87531	3.60231	4.58771	3.53398	4.63769	4.85644	4.91207	4.87848	4.465	6.75543	4.01752	3.50233	4.4925	5.31954	5.45799	4.51766	5.65408	3.35931	3.96273	3.87991	4.56602	3.85848	4.50206
351	3.6896	4.13119	5.58915	3.61468	4.50398	3.96751	4.58287	4.42088	4.12259	3.60505	5.28775	5.10323	5.9251	4.80638	5.37313	5.62979	4.90347	4.88055	5.35225	2.71436	3.97105	2.43394	4.52299	5.86733	3.36815	5.48241	5.94095	3.60244	4.59777	3.52745	4.62628	4.85228	4.96346	4.92079	4.49513	6.82608	4.01351	3.51815	4.58181	5.41605	5.58801	4.60962	5.79049	3.36122	4.01802	3.90198	4.56242	3.8929	4.53823
352	3.7154	4.17946	5.69809	3.67135	4.5868	4.00019	4.5705	4.46057	4.17266	3.65719	5.3442	5.15641	6.00435	4.8536	5.43418	5.72816	4.89857	4.88691	5.36173	2.71378	3.97645	2.4354	4.51827	5.86633	3.37343	5.47681	6.0188	3.60217	4.60918	3.52096	4.61486	4.84805	5.02285	4.97039	4.52889	6.90896	4.00966	3.53516	4.68436	5.5263	5.73692	4.71474	5.94596	3.36346	4.08063	3.92768	4.55891	3.93245	4.58021
353	3.74196	4.23002	5.81576	3.73167	4.67489	4.03548	4.55787	4.50381	4.22671	3.71286	5.40399	5.21349	6.09001	4.90483	5.49989	5.83495	4.89403	4.89403	5.37219	2.71331	3.98252	2.437	4.51386	5.86594	3.37857	5.4707	6.10462	3.60156	4.62131	3.51454	4.60345	4.84366	5.08728	5.02476	4.56502	6.99992	4.00587	3.55308	4.79586	5.6456	5.89821	4.82842	6.11396	3.36595	4.14831	3.95588	4.55539	3.97549	4.62614
354	3.76918	4.28154	5.9375	3.79443	4.76557	4.07231	4.54515	4.54899	4.28298	3.77044	5.46555	5.2726	6.17854	4.95838	5.5682	5.94553	4.88981	4.90166	5.38354	2.71319	3.98888	2.43884	4.50969	5.86604	3.38382	5.46442	6.19418	3.60067	4.63357	3.50823	4.59204	4.839	5.1538	5.08141	4.6023	7.09485	4.00205	3.57163	4.91203	5.76927	6.0654	4.9461	6.28797	3.36858	4.21883	3.98542	4.55171	4.02038	4.67414
355	3.79697	4.3327	6.05866	3.85844	4.85615	4.10959	4.5325	4.59448	4.33973	3.82831	5.52734	5.33191	6.26637	5.01254	5.63704	6.05527	4.88585	4.90958	5.39573	2.71367	3.99514	2.44098	4.50571	5.86646	3.38939	5.45832	6.28324	3.59957	4.64534	3.50207	4.58065	4.83399	5.21942	5.13782	4.63949	7.18959	3.99811	3.59053	5.0286	5.89263	6.23199	5.06317	6.46145	3.37125	4.28994	4.01515	4.54778	4.06546	4.72233
356	3.82523	4.38218	6.17459	3.92248	4.94393	4.14625	4.52009	4.63868	4.3952	3.88486	5.58778	5.38955	6.34995	5.06563	5.70435	6.15954	4.88211	4.91755	5.40868	2.71498	4.00093	2.44351	4.50186	5.86708	3.39553	5.45274	6.36757	3.59833	4.65602	3.49608	4.56928	4.82852	5.28121	5.1915	4.67534	7.28002	3.99393	3.60949	5.14126	6.01098	6.39146	5.17507	6.62788	3.37387	4.35942	4.04394	4.54345	4.1091	4.76885
357	3.85387	4.42866	6.28061	3.98534	5.02622	4.18121	4.50808	4.67996	4.44763	3.93848	5.64533	5.44368	6.42574	5.11594	5.76806	6.25369	4.87853	4.92534	5.42234	2.71737	4.00584	2.44651	4.49806	5.86774	3.40246	5.44803	6.44293	3.59701	4.66499	3.49031	4.55795	4.8225	5.33618	5.23992	4.70862	7.36199	3.98943	3.62824	5.24575	6.11964	6.53734	5.27721	6.78071	3.37633	4.42502	4.07062	4.53862	4.14965	4.81183
358	3.88205	4.47465	6.38949	4.05049	5.10925	4.21794	4.49614	4.723	4.50157	3.99309	5.70436	5.49986	6.5037	5.16939	5.83454	6.3498	4.87532	4.93363	5.43661	2.71966	4.01093	2.44926	4.49455	5.86926	3.40901	5.44296	6.52108	3.59544	4.67353	3.48443	4.54649	4.81622	5.39166	5.28971	4.74218	7.44735	3.98463	3.64689	5.35418	6.2302	6.68707	5.38224	6.93825	3.37873	4.49314	4.09831	4.53351	4.19186	4.85713
359	3.90951	4.52277	6.51226	4.12088	5.19888	4.25922	4.48394	4.77177	4.56105	4.0523	5.76861	5.56273	6.59236	5.23057	5.90904	6.45857	4.87262	4.94302	5.45153	2.72104	4.01712	2.45135	4.49148	5.87218	3.41439	5.43661	6.61216	3.59347	4.6829	3.47828	4.53482	4.80996	5.4543	5.34669	4.77871	7.54617	3.97963	3.66581	5.47689	6.3532	6.85594	5.5011	7.11616	3.38122	4.56922	4.12971	4.52834	4.23975	4.90955
360	3.93698	4.57187	6.6417	4.19454	5.29185	4.30298	4.47165	4.82357	4.62359	4.11402	5.8356	5.62902	6.68602	5.29586	5.98776	6.57332	4.87031	4.95312	5.46725	2.72232	4.02382	2.45329	4.48873	5.87594	3.41941	5.42976	6.70947	3.59121	4.69247	3.47208	4.52306	4.80353	5.52017	5.40718	4.81671	7.65159	3.9745	3.68511	5.60692	6.48239	7.03413	5.62657	7.30399	3.38379	4.64958	4.16305	4.52301	4.29055	4.96559
361	3.96523	4.62075	6.77059	4.26947	5.3849	4.34713	4.45943	4.87572	4.68667	4.17618	5.90284	5.69547	6.77897	5.36164	6.06694	6.68735	4.86827	4.96352	5.4839	2.7243	4.03044	2.45562	4.48617	5.88	3.42489	5.42317	6.80632	3.58875	4.7016	3.46607	4.51135	4.79677	5.58529	5.46751	4.85472	7.75681	3.9693	3.7049	5.73735	6.61153	7.21184	5.75145	7.49127	3.38643	4.73054	4.19662	4.51742	4.34151	5.02172
362	3.995	4.66825	6.89169	4.3437	5.47476	4.38961	4.44745	4.92554	4.74778	4.23668	5.96785	5.75881	6.86553	5.42429	6.14278	6.79399	4.86636	4.97383	5.50163	2.72778	4.03639	2.45885	4.48367	5.88382	3.43166	5.41762	6.89601	3.58618	4.70966	3.46049	4.49982	4.78951	5.64572	5.52401	4.89126	7.85496	3.96408	3.7253	5.86122	6.73438	7.37926	5.86854	7.66755	3.38911	4.80842	4.22864	4.51146	4.38986	5.07445
363	4.02704	4.7132	6.99779	4.41524	5.55818	4.42833	4.43587	4.97034	4.80442	4.29344	6.02814	5.81578	6.93998	5.48019	6.21151	6.88654	4.86447	4.98366	5.52058	2.73356	4.04108	2.46351	4.48112	5.88685	3.44054	5.41388	6.97185	3.58359	4.71601	3.45559	4.4886	4.78158	5.6975	5.573	4.92485	7.93924	3.95893	3.74641	5.97159	6.84468	7.52658	5.97063	7.82236	3.39184	4.87954	4.2574	4.50503	4.43285	5.12025
364	4.05944	4.75592	7.09448	4.48471	5.63674	4.46483	4.42452	5.01182	4.85802	4.34735	6.08552	5.86898	7.0069	5.53265	6.27658	6.97008	4.86257	4.99286	5.53974	2.74018	4.0449	2.46877	4.47849	5.8896	3.44984	5.41058	7.03909	3.58079	4.72094	3.45081	4.47739	4.77282	5.7434	5.61737	4.95583	8.0152	3.9534	3.76734	6.07373	6.94704	7.66168	6.06358	7.96447	3.39437	4.94645	4.28405	4.49797	4.4727	5.16236
365	4.09023	4.79762	7.19172	4.55417	5.71426	4.50193	4.41311	5.05341	4.91169	4.40078	6.14334	5.92298	7.07425	5.58703	6.34357	7.05371	4.86077	5.00167	5.55826	2.74594	4.04859	2.47359	4.47587	5.89286	3.4577	5.40611	7.10697	3.57754	4.72514	3.4456	4.46583	4.76326	5.78865	5.66222	4.98567	8.09246	3.94716	3.78735	6.17712	7.04988	7.7983	6.15751	8.10875	3.39656	5.01401	4.3109	4.49025	4.51326	5.20596
366	4.12006	4.83843	7.28885	4.62384	5.79084	4.53947	4.40168	5.09502	4.96541	4.45383	6.20141	5.97741	7.14142	5.64276	6.41189	7.13686	4.8591	5.01025	5.57656	2.75129	4.05214	2.47821	4.47331	5.89656	3.46463	5.4009	7.17485	3.57391	4.72866	3.44012	4.45404	4.75299	5.83301	5.70717	5.01457	8.17026	3.94037	3.80679	6.28118	7.15273	7.93537	6.25164	8.25392	3.3985	5.08199	4.33784	4.48198	4.55424	5.2505
367	4.14956	4.8785	7.38518	4.69397	5.8666	4.5773	4.39029	5.13656	5.01915	4.50662	6.25956	6.03194	7.20781	5.69929	6.48097	7.21893	4.85758	5.01876	5.59505	2.75667	4.05552	2.48288	4.47084	5.9006	3.47118	5.39533	7.24206	3.56996	4.73153	3.43454	4.44212	4.74213	5.87622	5.75184	5.04275	8.24782	3.9332	3.82604	6.3853	7.25509	8.07184	6.34515	8.39871	3.4003	5.1502	4.36478	4.47323	4.59533	5.29545
368	4.17938	4.91796	7.48003	4.76477	5.94164	4.61524	4.37896	5.17796	5.07292	4.55927	6.31761	6.08623	7.27283	5.75606	6.55021	7.29933	4.85627	5.02736	5.61413	2.76252	4.05872	2.48783	4.46851	5.9049	3.47787	5.38982	7.30795	3.56575	4.73377	3.42905	4.43017	4.73077	5.91802	5.79586	5.07043	8.32437	3.92581	3.84545	6.48889	7.35647	8.20666	6.43725	8.54182	3.40206	5.21841	4.39164	4.4641	4.63625	5.34025
369	4.21018	4.95695	7.57273	4.83647	6.01606	4.65315	4.36773	5.21913	5.12667	4.6119	6.37537	6.13993	7.33585	5.8125	6.61904	7.37748	4.85519	5.03621	5.63423	2.76929	4.06171	2.4933	4.46634	5.90939	3.48523	5.38476	7.37187	3.56135	4.73541	3.42381	4.41831	4.71903	5.95816	5.83883	5.0978	8.39914	3.91837	3.86539	6.59135	7.45639	8.33876	6.52714	8.68198	3.40388	5.28641	4.41831	4.45468	4.6767	5.38436
370	4.24259	4.99561	7.6626	4.90931	6.08998	4.69087	4.35665	5.25997	5.18042	4.66463	6.43267	6.1927	7.3963	5.86806	6.68688	7.45278	4.85437	5.04548	5.65575	2.77742	4.06447	2.49953	4.46439	5.91396	3.4938	5.38058	7.43316	3.55681	4.73649	3.41899	4.40664	4.707	5.99638	5.88039	5.12509	8.47135	3.91104	3.88622	6.6921	7.55436	8.46709	6.61403	8.8179	3.40586	5.35399	4.44471	4.44506	4.71639	5.42724
371	4.27726	5.03408	7.74895	4.98352	6.1635	4.72823	4.34575	5.30042	5.23412	4.71756	6.48933	6.24419	7.45355	5.92217	6.75314	7.52465	4.85386	5.05532	5.6791	2.78736	4.06697	2.50675	4.46268	5.91855	3.50411	5.37766	7.49115	3.55222	4.73704	3.41478	4.39526	4.6948	6.03243	5.92015	5.1525	8.54023	3.90399	3.90829	6.79054	7.64989	8.5906	6.6971	8.94831	3.40811	5.42092	4.47074	4.43533	4.75501	5.46834
372	4.31483	5.07249	7.83111	5.05931	6.23672	4.76508	4.33508	5.34037	5.28778	4.77082	6.54516	6.29406	7.50701	5.97427	6.81724	7.5925	4.8537	5.0659	5.70469	2.79954	4.0692	2.51522	4.46125	5.92306	3.51668	5.37642	7.5452	3.54762	4.73709	3.41133	4.38427	4.68252	6.06604	5.95773	5.18024	8.60501	3.89738	3.93198	6.88606	7.7425	8.70822	6.77557	9.07192	3.41072	5.487	4.4963	4.42559	4.79226	5.50711
373	4.35595	5.11099	7.90839	5.13692	6.30976	4.80126	4.32467	5.37975	5.34138	4.82452	6.59999	6.34197	7.55608	6.0238	6.87859	7.65574	4.8539	5.07737	5.73294	2.81441	4.07113	2.52516	4.46015	5.92741	3.53205	5.37727	7.59465	3.54308	4.73667	3.40883	4.37379	4.67028	6.09698	5.99276	5.20852	8.66492	3.89138	3.95764	6.97808	7.83169	8.81892	6.84863	9.18746	3.4138	5.55201	4.52131	4.41592	4.82787	5.54301
374	4.40126	5.14971	7.98013	5.21658	6.38272	4.83662	4.31456	5.41847	5.39489	4.87878	6.65364	6.38757	7.60015	6.0702	6.93661	7.71378	4.85453	5.0899	5.76425	2.83242	4.07274	2.53682	4.45941	5.93151	3.55074	5.3806	7.63884	3.53867	4.7358	3.40745	4.36392	4.65817	6.12497	6.02485	5.23756	8.71919	3.88616	3.98563	7.06601	7.91698	8.92162	6.91549	9.29364	3.41746	5.61573	4.54567	4.40642	4.86152	5.5755
375	4.45142	5.18879	8.04565	5.29852	6.4557	4.87098	4.3048	5.45645	5.4483	4.93371	6.70593	6.43052	7.63863	6.11292	6.99073	7.76603	4.85559	5.10364	5.79903	2.854	4.07401	2.55043	4.45907	5.93528	3.5733	5.38683	7.67711	3.53445	4.73454	3.40736	4.35476	4.64631	6.14977	6.05362	5.26756	8.76704	3.88188	4.01633	7.14923	7.99788	9.01528	6.97534	9.38918	3.42178	5.67796	4.5693	4.39718	4.89292	5.60402
376	4.50345	5.22648	8.10341	5.37968	6.52605	4.90276	4.29515	5.49177	5.49977	4.98668	6.75546	6.46944	7.66994	6.15099	7.04117	7.81055	4.85647	5.11731	5.83508	2.87744	4.07422	2.56499	4.4586	5.93841	3.59777	5.39429	7.70717	3.52983	4.73225	3.40779	4.34571	4.63376	6.1698	6.0782	5.29665	8.80721	3.87769	4.04824	7.2258	8.07584	9.09826	7.02673	9.47278	3.42615	5.73701	4.59129	4.38729	4.92122	5.62849
377	4.55484	5.26164	8.15355	5.4581	6.59218	4.93133	4.28547	5.52353	5.54832	5.03611	6.80174	6.50407	7.69412	6.1847	7.0889	7.84713	4.85676	5.12999	5.87061	2.90119	4.073	2.57962	4.45765	5.94083	3.62237	5.40152	7.72873	3.52442	4.72858	3.40811	4.33629	4.61988	6.18457	6.09867	5.32354	8.84012	3.87292	4.08007	7.29548	8.15229	9.17118	7.07002	9.54554	3.43009	5.79229	4.61133	4.37617	4.94637	5.64963
378	4.60695	5.29536	8.19789	5.53566	6.65583	4.95797	4.27585	5.55316	5.59526	5.08371	6.84593	6.53578	7.71293	6.21536	7.13439	7.87779	4.85688	5.14237	5.9067	2.92594	4.07088	2.59474	4.45656	5.94287	3.64785	5.40922	7.74411	3.51856	4.72393	3.40863	4.32682	4.60521	6.19549	6.11606	5.34928	8.86754	3.86796	4.11244	7.3603	8.2267	9.23634	7.10712	9.60983	3.43393	5.8452	4.63013	4.36435	4.96933	5.66812
379	4.66114	5.32869	8.23824	5.61423	6.71871	4.98398	4.2664	5.58208	5.64189	5.13118	6.8892	6.56592	7.72813	6.24426	7.17813	7.90455	4.85724	5.1552	5.94445	2.9524	4.0684	2.6108	4.45564	5.94484	3.67497	5.41809	7.75566	3.51259	4.71869	3.40971	4.3176	4.59029	6.20394	6.13142	5.37495	8.8912	3.86322	4.14597	7.42229	8.29854	9.29603	7.13992	9.668	3.438	5.89718	4.64842	4.35236	4.99102	5.68462
380	4.71875	5.36271	8.2764	5.69566	6.78255	5.01066	4.25723	5.61172	5.68953	5.18023	6.93272	6.59586	7.7415	6.2727	7.2206	7.92944	4.85826	5.16918	5.98493	2.98125	4.06609	2.62822	4.45524	5.94708	3.7045	5.42884	7.7657	3.50686	4.71327	3.41167	4.30893	4.57567	6.21132	6.1458	5.40162	8.91287	3.8591	4.18128	7.48347	8.36726	9.35258	7.17033	9.72242	3.44261	5.94962	4.66692	4.34072	5.01239	5.69982
381	4.78114	5.3985	8.31418	5.78184	6.84908	5.03929	4.24844	5.6435	5.73947	5.23258	6.97765	6.62696	7.75478	6.30198	7.26229	7.95447	4.86033	5.18503	6.02922	3.0132	4.06449	2.64744	4.45568	5.94991	3.73718	5.44216	7.77657	3.50171	4.70805	3.41486	4.30111	4.56188	6.21902	6.16024	5.43036	8.93431	3.85599	4.219	7.54587	8.43234	9.40827	7.20026	9.77542	3.4481	6.00396	4.68636	4.32999	5.03438	5.71437
382	4.84966	5.43712	8.35339	5.87462	6.92002	5.07117	4.24015	5.67885	5.79302	5.28993	7.02515	6.66057	7.76976	6.3334	7.30368	7.98167	4.86389	5.20346	6.07842	3.04894	4.06412	2.66889	4.45728	5.95363	3.77378	5.45876	7.7906	3.49748	4.70345	3.41961	4.29447	4.54946	6.22842	6.1758	5.46223	8.95726	3.8543	4.25975	7.61151	8.49324	9.46541	7.23162	9.82938	3.45479	6.06159	4.70746	4.32067	5.05792	5.72896
383	4.92463	5.4769	8.38952	5.97345	6.99364	5.10268	4.2322	5.71589	5.84887	5.35048	7.07289	6.69283	7.78129	6.36257	7.34316	8.00578	4.86825	5.22399	6.13301	3.08917	4.06343	2.69294	4.45962	5.95738	3.81535	5.4787	7.80101	3.4931	4.69848	3.42588	4.28849	4.53689	6.23639	6.18992	5.49657	8.97709	3.85355	4.30465	7.67683	8.55205	9.51817	7.25937	9.87769	3.462	6.12081	4.72922	4.31106	5.08059	5.74125
384	5.00471	5.51588	8.41848	6.07598	7.06725	5.13071	4.22443	5.75218	5.90497	5.41151	7.11852	6.72048	7.78506	6.38603	7.37946	8.02215	4.87265	5.2456	6.19203	3.13342	4.06113	2.71931	4.46214	5.96039	3.86152	5.50126	7.80212	3.4877	4.69228	3.43329	4.28262	4.5229	6.23998	6.2003	5.53187	8.9897	3.85308	4.35352	7.73797	8.61038	9.56135	7.27911	9.91475	3.46906	6.17926	4.75038	4.29976	5.10023	5.74942
385	5.08874	5.55473	8.44278	6.18142	7.14112	5.15737	4.21687	5.78831	5.96154	5.47336	7.16318	6.74575	7.78408	6.40651	7.41356	8.03377	4.87735	5.26819	6.25434	3.18067	4.05814	2.74739	4.46497	5.96318	3.91095	5.52591	7.79793	3.48194	4.68535	3.44165	4.27706	4.50835	6.24081	6.20832	5.56797	8.99773	3.85302	4.40504	7.79646	8.66696	9.59821	7.29367	9.94436	3.47632	6.23739	4.77126	4.28783	5.11817	5.75492
386	5.17556	5.59412	8.4649	6.28896	7.21551	5.18475	4.20957	5.82487	6.01876	5.53639	7.20803	6.7709	7.78137	6.42671	7.44645	8.0436	4.88263	5.29171	6.31883	3.2299	4.05537	2.77657	4.46823	5.96624	3.96228	5.55215	7.79244	3.47646	4.67823	3.45075	4.27201	4.49413	6.24054	6.21535	5.60471	9.00377	3.85351	4.4579	7.85386	8.72052	9.632	7.30589	9.97033	3.4841	6.29564	4.7922	4.27631	5.13577	5.75921
387	5.26403	5.63471	8.48733	6.39781	7.2907	5.21493	4.20259	5.86246	6.07684	5.60093	7.2542	6.79818	7.77995	6.44935	7.47912	8.05461	4.88876	5.31607	6.38436	3.28009	4.05374	2.80627	4.47208	5.97008	4.01416	5.57946	7.78964	3.47192	4.67143	3.46041	4.26766	4.48112	6.24082	6.22279	5.64194	9.01045	3.85466	4.51077	7.91172	8.7698	9.66599	7.31859	9.99648	3.49276	6.35446	4.81352	4.26628	5.15437	5.76372
388	5.35298	5.67716	8.51256	6.50718	7.36696	5.25003	4.19598	5.90166	6.13597	5.66733	7.30284	6.82984	7.78282	6.47712	7.51255	8.06978	4.89602	5.34121	6.4498	3.3302	4.05418	2.83587	4.47663	5.9752	4.06525	5.60733	7.79354	3.46898	4.66547	3.47044	4.26423	4.4702	6.24329	6.23202	5.67949	9.02038	3.85662	4.56234	7.97158	8.81354	9.70341	7.33463	10.0266	3.50264	6.4143	4.83556	4.25877	5.17533	5.7699
389	5.44673	5.7222	8.53905	6.62234	7.44674	5.28905	4.18981	5.94391	6.19804	5.73815	7.35451	6.86474	7.78742	6.50841	7.54661	8.08662	4.9042	5.36848	6.51902	3.38291	4.05547	2.86727	4.48176	5.98137	4.11891	5.63773	7.80019	3.46628	4.65983	3.48142	4.26156	4.45994	6.24683	6.24203	5.71948	9.03179	3.85929	4.61595	8.03435	8.84988	9.74215	7.35192	10.0578	3.51306	6.47639	4.85879	4.25206	5.19712	5.77649
390	5.54929	5.76976	8.56366	6.7477	7.53158	5.32956	4.18412	5.98973	6.26418	5.81491	7.40865	6.90018	7.78941	6.53979	7.58042	8.10088	4.91293	5.39892	6.59569	3.44094	4.05598	2.90231	4.48729	5.98798	4.17867	5.67248	7.80348	3.46234	4.65367	3.49397	4.25941	4.44857	6.24927	6.25094	5.76356	9.04124	3.86253	4.67505	8.09939	8.8786	9.77798	7.36667	10.0847	3.52327	6.54124	4.88332	4.24404	5.21755	5.78136
391	5.65906	5.81938	8.58645	6.88116	7.62034	5.37149	4.17885	6.03836	6.33356	5.89642	7.46472	6.93612	7.7892	6.5713	7.61376	8.11294	4.92224	5.43197	6.67841	3.50339	4.05602	2.9403	4.49322	5.99502	4.2434	5.71084	7.80415	3.45758	4.64712	3.50785	4.25776	4.43651	6.25071	6.25887	5.81083	9.04888	3.86633	4.73852	8.16594	8.90091	9.81104	7.37907	10.1078	3.53347	6.60819	4.90882	4.23522	5.23695	5.78471
392	5.77444	5.87056	8.60752	7.02063	7.7119	5.41474	4.17395	6.08902	6.4053	5.98146	7.52221	6.9725	7.78718	6.60299	7.64647	8.12315	4.93216	5.46705	6.76578	3.56935	4.05588	2.98058	4.49961	6.00247	4.31195	5.75208	7.80296	3.45241	4.64027	3.52287	4.25665	4.42417	6.25122	6.26588	5.86044	9.05484	3.87069	4.80522	8.23325	8.91801	9.84145	7.38933	10.1274	3.54388	6.6766	4.93501	4.22608	5.25564	5.78675
393	5.89384	5.92284	8.62693	7.16399	7.80511	5.45925	4.16939	6.14095	6.47854	6.06884	7.58058	7.00927	7.78374	6.6349	7.67833	8.13187	4.9427	5.50358	6.85638	3.63792	4.05587	3.02245	4.50645	6.01029	4.38319	5.79549	7.80064	3.44728	4.63322	3.53881	4.25607	4.41196	6.25088	6.27209	5.91149	9.05924	3.87562	4.87402	8.30055	8.93109	9.86937	7.39766	10.1438	3.5547	6.74583	4.96158	4.21713	5.27396	5.78767
394	6.01566	5.97574	8.64478	7.30915	7.89883	5.50492	4.1651	6.19336	6.55244	6.15736	7.63931	7.04636	7.77929	6.66707	7.70916	8.13946	4.95389	5.541	6.94882	3.70818	4.05629	3.06525	4.51379	6.01848	4.45597	5.84031	7.79794	3.44261	4.62609	3.55545	4.25604	4.4003	6.24977	6.27757	5.96312	9.06223	3.88112	4.94377	8.36708	8.94137	9.89491	7.40426	10.1573	3.56616	6.81521	4.98823	4.20885	5.29224	5.78768
395	6.1383	6.02877	8.66114	7.454	7.99194	5.55169	4.16105	6.24549	6.62611	6.24582	7.69787	7.08371	7.77421	6.69954	7.73876	8.14629	4.96576	5.57873	7.04168	3.77924	4.05745	3.1083	4.52164	6.027	4.52918	5.88584	7.7956	3.43882	4.61897	3.57258	4.25656	4.38961	6.24797	6.28244	6.01443	9.06394	3.88717	5.01336	8.43209	8.95003	9.91822	7.40935	10.1684	3.57844	6.8841	5.01466	4.20174	5.3108	5.78697
396	6.26017	6.08146	8.67609	7.59645	8.08329	5.59947	4.15719	6.29657	6.69872	6.33302	7.75572	7.12128	7.7689	6.73237	7.76695	8.15271	4.97832	5.61621	7.13357	3.85019	4.05965	3.15092	4.53004	6.03584	4.60166	5.93133	7.79437	3.43635	4.61197	3.58999	4.25766	4.38028	6.24556	6.28676	6.06457	9.0645	3.8938	5.08163	8.49481	8.95828	9.93943	7.41313	10.1773	3.59177	6.95186	5.04057	4.19629	5.32997	5.78574
397	6.37966	6.13334	8.68971	7.73439	8.17175	5.64817	4.15347	6.34582	6.76938	6.41775	7.81234	7.159	7.76376	6.76558	7.79353	8.15909	4.9916	5.65285	7.22307	3.92011	4.06319	3.19243	4.53901	6.04498	4.67228	5.97606	7.79498	3.43561	4.6052	3.60747	4.25933	4.37274	6.24262	6.29065	6.11265	9.06403	3.90099	5.14746	8.55448	8.96731	9.95867	7.4158	10.1845	3.60636	7.01783	5.06567	4.19301	5.35009	5.78419
398	6.49519	6.18392	8.70208	7.86571	8.25619	5.69773	4.14984	6.39248	6.83726	6.49882	7.8672	7.19682	7.75918	6.79923	7.81831	8.16579	5.00563	5.68809	7.30879	3.98812	4.06838	3.23215	4.54856	6.05439	4.7399	6.01929	7.79819	3.43703	4.59875	3.6248	4.26159	4.3674	6.23922	6.29419	6.15778	9.06269	3.90874	5.20972	8.61034	8.97834	9.97609	7.41758	10.1902	3.62241	7.08137	5.08964	4.19238	5.37148	5.78252
399	6.60514	6.23272	8.71328	7.98833	8.33546	5.74805	4.14625	6.43577	6.90148	6.57502	7.91978	7.23469	7.75556	6.83335	7.8411	8.17316	5.02043	5.72136	7.38932	4.05329	4.07551	3.26941	4.55874	6.06405	4.80339	6.06031	7.80473	3.44105	4.59273	3.64177	4.26445	4.36468	6.23545	6.29747	6.19911	9.06059	3.91707	5.26726	8.66164	8.99255	9.99182	7.41867	10.1948	3.64014	7.14182	5.11219	4.19491	5.39448	5.78093
400	6.70794	6.27928	8.7234	8.10013	8.40844	5.79906	4.14266	6.47492	6.96118	6.64515	7.96955	7.27253	7.75329	6.86799	7.8617	8.18157	5.03602	5.75208	7.46324	4.11472	4.08489	3.30353	4.56956	6.07395	4.8616	6.09837	7.81535	3.44808	4.58725	3.65817	4.26793	4.36498	6.23139	6.30059	6.23574	9.05787	3.92596	5.31896	8.70761	9.01115	10.006	7.41928	10.1987	3.65975	7.19854	5.13301	4.20108	5.41941	5.77962
401	6.81061	6.32606	8.73166	8.21054	8.47955	5.85274	4.13943	6.51317	7.01953	6.71506	8.01935	7.312	7.75082	6.90457	7.88075	8.18898	5.0519	5.78285	7.53659	4.17501	4.09413	3.33763	4.58053	6.08429	4.91877	6.137	7.82617	3.45489	4.58087	3.67403	4.27081	4.36464	6.22567	6.30238	6.27064	9.05301	3.93405	5.36882	8.75027	9.02854	10.0167	7.41746	10.1994	3.67867	7.2521	5.15216	4.20677	5.44283	5.77725
402	6.91921	6.37509	8.73755	8.32757	8.55276	5.91024	4.13681	6.55338	7.07943	6.78957	8.07145	7.35402	7.74673	6.94378	7.89886	8.19381	5.06778	5.81588	7.61456	4.23686	4.10151	3.37435	4.59134	6.09522	4.97875	6.17908	7.83408	3.45915	4.57267	3.68968	4.27246	4.36116	6.21748	6.30211	6.30665	9.04503	3.94062	5.42062	8.79176	9.03993	10.0228	7.4119	10.195	3.69521	7.30375	5.1701	4.2091	5.46246	5.77281
403	7.03063	6.42516	8.74148	8.44703	8.62628	5.97026	4.1346	6.59414	7.13967	6.86598	8.12447	7.39753	7.74167	6.98458	7.91581	8.19707	5.08399	5.84999	7.69457	4.29948	4.1084	3.41227	4.60233	6.10663	5.03991	6.22301	7.84095	3.46266	4.56356	3.70536	4.27372	4.35664	6.20768	6.30051	6.34269	9.03485	3.94664	5.47284	8.83154	9.04774	10.0254	7.40374	10.1871	3.71098	7.35387	5.18716	4.21041	5.48037	5.76704
404	7.14177	6.47509	8.74388	8.56473	8.69831	6.03148	4.1326	6.63409	7.19903	6.94157	8.177	7.44144	7.73627	7.02591	7.93137	8.19977	5.10086	5.884	7.774	4.36212	4.11614	3.44999	4.61381	6.11839	5.10059	6.26715	7.84863	3.46722	4.55445	3.72127	4.27543	4.35318	6.19717	6.29832	6.37768	9.02341	3.95309	5.52399	8.86907	9.05441	10.0257	7.39411	10.1768	3.72755	7.40282	5.20368	4.21305	5.49863	5.76066
405	7.24953	6.5237	8.74515	8.67648	8.76703	6.09259	4.13062	6.67183	7.25627	7.01362	8.22763	7.48467	7.73117	7.06673	7.94531	8.20293	5.11873	5.91674	7.85026	4.42399	4.12607	3.48609	4.62611	6.13039	5.15912	6.30987	7.85901	3.47464	4.54624	3.73765	4.27843	4.35289	6.18681	6.29626	6.41056	9.01163	3.96094	5.57257	8.9038	9.06234	10.0248	7.38413	10.1656	3.74652	7.451	5.22	4.21936	5.51931	5.75441
406	7.3508	6.56981	8.74572	8.77809	8.83066	6.15227	4.12844	6.70597	7.31018	7.07942	8.27497	7.52614	7.72699	7.10599	7.95741	8.20757	5.13792	5.94705	7.92075	4.48433	4.13955	3.51918	4.63955	6.14249	5.21387	6.34954	7.87395	3.48671	4.53982	3.75471	4.28355	4.35789	6.17748	6.29508	6.44025	9.00046	3.97114	5.61707	8.93518	9.07398	10.024	7.37496	10.1548	3.76946	7.49875	5.23644	4.23169	5.54449	5.749
407	7.44249	6.61221	8.746	8.86536	8.88739	6.2092	4.12587	6.73514	7.35953	7.13625	8.31762	7.56477	7.72439	7.14265	7.96743	8.21469	5.15878	5.97373	7.98287	4.54237	4.15792	3.54784	4.65445	6.15457	5.26317	6.38453	7.89531	3.50523	4.5361	3.77269	4.29164	4.37028	6.17006	6.29549	6.46568	8.99082	3.98468	5.65599	8.96266	9.09173	10.0244	7.36771	10.1458	3.79798	7.54647	5.25335	4.25238	5.57623	5.74517
408	7.5266	6.65211	8.74294	8.94072	8.93706	6.26568	4.12286	6.75923	7.40266	7.186	8.35668	7.60215	7.72082	7.17815	7.97335	8.22054	5.17913	5.99733	8.03805	4.59596	4.17714	3.57313	4.669	6.16631	5.30646	6.41632	7.91766	3.52541	4.53103	3.78879	4.29872	4.38338	6.16042	6.2938	6.48482	8.97779	3.99769	5.68855	8.98141	9.11383	10.0198	7.35764	10.1327	3.82673	7.58859	5.26679	4.27451	5.60808	5.74015
409	7.60748	6.69137	8.73471	9.00989	8.98159	6.32421	4.1196	6.77972	7.44017	7.23255	8.39421	7.64023	7.71447	7.21434	7.9745	8.22229	5.19763	6.01937	8.08979	4.64495	4.19386	3.5971	4.68202	6.1777	5.34527	6.44735	7.93647	3.54305	4.52176	3.80149	4.30205	4.3918	6.14571	6.2875	6.49793	8.95811	4.00732	5.71603	8.98983	9.13677	10.0061	7.34133	10.1113	3.85154	7.62213	5.27461	4.2923	5.63482	5.73187
410	7.68547	6.72981	8.72355	9.0736	9.02226	6.38385	4.11628	6.7976	7.47419	7.27612	8.43028	7.67848	7.707	7.2508	7.97273	8.2224	5.2158	6.04019	8.13859	4.69155	4.21051	3.61978	4.69476	6.1891	5.38113	6.47751	7.955	3.56087	4.51102	3.8129	4.30431	4.39961	6.12874	6.27915	6.50735	8.9352	4.01607	5.74001	8.99226	9.16046	9.98758	7.32193	10.0856	3.87568	7.65134	5.27976	4.30986	5.66029	5.72214
411	7.76094	6.76724	8.71172	9.1326	9.06039	6.44367	4.11307	6.81385	7.50687	7.31697	8.46494	7.71635	7.70012	7.28712	7.96989	8.22331	5.23519	6.06012	8.18497	4.73797	4.2295	3.64121	4.70848	6.20087	5.41556	6.50665	7.97654	3.58161	4.50151	3.82514	4.3082	4.41087	6.11233	6.27132	6.51542	8.91247	4.02646	5.76211	8.993	9.18476	9.96874	7.30262	10.0596	3.90245	7.68047	5.2852	4.3313	5.68838	5.71274
412	7.83425	6.80347	8.70148	9.18763	9.09726	6.50271	4.11016	6.82945	7.54035	7.35532	8.49828	7.75331	7.6955	7.32288	7.96782	8.22748	5.25732	6.0795	8.22942	4.78644	4.25327	3.66144	4.72445	6.21337	5.45007	6.53464	8.00434	3.608	4.49595	3.84033	4.31638	4.42964	6.0993	6.26656	6.52447	8.89333	4.04099	5.78391	8.99638	9.20956	9.95393	7.28654	10.0371	3.93512	7.71377	5.29392	4.36073	5.72294	5.70548
413	7.90576	6.83831	8.69508	9.23942	9.13418	6.56004	4.10772	6.8454	7.57678	7.39142	8.53034	7.78881	7.69484	7.35766	7.96836	8.23735	5.28375	6.09866	8.27247	4.83917	4.28423	3.6805	4.74391	6.22696	5.48618	6.56135	8.04168	3.64276	4.49706	3.86058	4.33155	4.45999	6.09246	6.26743	6.53686	8.88121	4.06216	5.807	9.00673	9.23474	9.94753	7.27687	10.022	3.97699	7.7555	5.30886	4.40225	5.76785	5.70215
414	7.97336	6.87188	8.69042	9.28458	9.16917	6.61716	4.10463	6.85968	7.61261	7.4236	8.56098	7.82367	7.69673	7.39216	7.96955	8.25172	5.31279	6.11646	8.31175	4.893	4.3206	3.69699	4.76542	6.24126	5.52044	6.58548	8.08726	3.68459	4.5013	3.88286	4.35036	4.49892	6.08882	6.27105	6.54838	8.87239	4.08793	5.82819	9.01861	9.25899	9.94576	7.27082	10.0114	4.0255	7.80118	5.32595	4.4526	5.82068	5.70059
415	8.03521	6.90438	8.68414	9.32003	9.19974	6.67593	4.09993	6.87004	7.64352	7.45044	8.59002	7.85889	7.69878	7.42721	7.96845	8.26766	5.34198	6.13178	8.34517	4.94382	4.35909	3.70989	4.78688	6.25572	5.54909	6.60618	8.13745	3.73029	4.50391	3.90321	4.36819	4.54097	6.08391	6.27324	6.5541	8.86135	4.11478	5.84384	9.02456	9.28157	9.94228	7.26377	9.99996	4.07611	7.84407	5.33985	4.50606	5.87651	5.69775
416	8.0921	6.93577	8.67659	9.34701	9.22635	6.73586	4.09407	6.87707	7.67051	7.47256	8.61745	7.8942	7.70116	7.46255	7.96541	8.28508	5.37167	6.14503	8.37359	4.99246	4.39991	3.71978	4.80864	6.2704	5.57327	6.62404	8.19197	3.77977	4.50575	3.92247	4.38586	4.58643	6.07831	6.2746	6.55524	8.84884	4.14298	5.85493	9.02585	9.30324	9.93759	7.25614	9.98794	4.12913	7.88506	5.35157	4.56307	5.93543	5.69412
417	8.14482	6.96601	8.66808	9.36675	9.2495	6.79651	4.08748	6.88135	7.69457	7.49058	8.64326	7.92936	7.70408	7.49793	7.96081	8.30388	5.40222	6.15662	8.39787	5.03974	4.44323	3.72724	4.83102	6.28535	5.59408	6.63965	8.25059	3.83294	4.50771	3.94143	4.40417	4.63561	6.07261	6.27574	6.55304	8.83562	4.17281	5.86243	9.02374	9.32476	9.93222	7.24831	9.9756	4.18488	7.925	5.36214	4.62402	5.99753	5.69019
418	8.19413	6.99507	8.65898	9.3805	9.26967	6.85741	4.08062	6.88349	7.71668	7.50511	8.66746	7.96409	7.70769	7.53312	7.95504	8.32395	5.43399	6.16695	8.41889	5.08647	4.48925	3.73287	4.85437	6.30065	5.61263	6.65359	8.31303	3.8897	4.51064	3.9609	4.42391	4.68884	6.06738	6.27727	6.54872	8.82243	4.20454	5.86732	9.01949	9.3469	9.92669	7.2407	9.96321	4.24368	7.96476	5.37259	4.68936	6.06291	5.68644
419	8.24083	7.02289	8.6496	9.38948	9.28734	6.91809	4.07393	6.88405	7.73784	7.51677	8.69004	7.99813	7.7122	7.56785	7.94844	8.34519	5.46732	6.17642	8.43751	5.13347	4.53814	3.73726	4.87901	6.31635	5.63004	6.66644	8.37905	3.94996	4.51543	3.98169	4.44589	4.74642	6.06322	6.27979	6.54351	8.81	4.23844	5.87057	9.01437	9.3704	9.92151	7.23369	9.95103	4.30584	8.00521	5.38393	4.7595	6.13167	5.68336
420	8.28569	7.04944	8.64031	9.39494	9.303	6.97809	4.06786	6.88365	7.75904	7.52617	8.711	8.03123	7.71777	7.6019	7.94141	8.3675	5.50258	6.18544	8.45461	5.18156	4.5901	3.74098	4.90528	6.33252	5.64742	6.67879	8.44838	4.01362	4.52293	4.00461	4.47091	4.80865	6.06071	6.2839	6.53862	8.7991	4.2748	5.87317	9.00964	9.39604	9.9172	7.2277	9.93934	4.37167	8.04721	5.39721	4.83486	6.20391	5.68144
421	8.3295	7.07468	8.63142	9.39811	9.31713	7.03695	4.06284	6.88286	7.78128	7.53393	8.73034	8.06311	7.7246	7.635	7.9343	8.39078	5.54011	6.19441	8.47104	5.23156	4.64531	3.74463	4.93351	6.34922	5.66589	6.69121	8.52078	4.08059	4.53403	4.03047	4.49977	4.87586	6.06043	6.29022	6.53529	8.79046	4.3139	5.87607	9.00657	9.42457	9.91428	7.22313	9.92839	4.4415	8.09162	5.41344	4.91586	6.27971	5.68116
422	8.37304	7.09856	8.62329	9.40023	9.3302	7.09421	4.05932	6.88228	7.80554	7.54067	8.74804	8.09352	7.73286	7.66691	7.92749	8.41492	5.58027	6.20374	8.48768	5.28429	4.70397	3.7488	4.96404	6.36652	5.68656	6.7043	8.59597	4.15077	4.54958	4.06007	4.53328	4.94835	6.06297	6.29935	6.53474	8.78484	4.35599	5.88027	9.00642	9.45675	9.91328	7.22036	9.91846	4.51564	8.13931	5.43365	5.00292	6.35918	5.683
423	8.4171	7.12105	8.61625	9.40253	9.34272	7.1494	4.05776	6.8825	7.83281	7.54699	8.76411	8.1222	7.74275	7.69739	7.92136	8.43983	5.62341	6.21384	8.50539	5.34057	4.76624	3.75407	4.9972	6.38449	5.71053	6.71863	8.67371	4.22407	4.57047	4.09423	4.57223	5.02643	6.06891	6.3119	6.5382	8.78296	4.40137	5.88674	9.01044	9.49334	9.9147	7.21982	9.90981	4.59439	8.19115	5.45887	5.09647	6.4424	5.68745
424	8.46245	7.14211	8.61064	9.40625	9.35515	7.20205	4.05858	6.88411	7.8641	7.55353	8.77855	8.14887	7.75443	7.72619	7.91626	8.46539	5.66989	6.2251	8.52505	5.40122	4.83234	3.76102	5.03332	6.40317	5.73893	6.7348	8.75374	4.30039	4.59756	4.13375	4.61742	5.11042	6.07883	6.32846	6.54689	8.7856	4.45031	5.89644	9.01992	9.53509	9.91907	7.22189	9.90271	4.67809	8.24801	5.49011	5.19693	6.52949	5.69501
425	8.50987	7.16169	8.6068	9.41263	9.36799	7.25171	4.06224	6.8877	7.90037	7.56089	8.79135	8.1733	7.7681	7.75305	7.91258	8.49151	5.72007	6.23793	8.54751	5.46705	4.90243	3.77025	5.07273	6.42264	5.77287	6.75337	8.8358	4.37964	4.63172	4.17944	4.66967	5.20062	6.09333	6.34966	6.56203	8.79348	4.50308	5.91036	9.03611	9.58278	9.92691	7.22699	9.89742	4.76704	8.31074	5.52842	5.30472	6.62053	5.70615
426	8.55664	7.17972	8.60499	9.4175	9.37982	7.30075	4.06461	6.89109	7.93917	7.5671	8.80286	8.19702	7.78467	7.78013	7.9103	8.52127	5.77348	6.25103	8.56997	5.53696	4.97908	3.77909	5.11471	6.4433	5.80797	6.77091	8.92614	4.46591	4.66925	4.22838	4.72712	5.30053	6.11063	6.37394	6.57882	8.80375	4.56191	5.92454	9.05757	9.62684	9.93925	7.23534	9.89563	4.8634	8.37837	5.56995	5.42235	6.71859	5.71824
427	8.60022	7.19622	8.60484	9.4169	9.38925	7.35109	4.06286	6.89231	7.97776	7.57023	8.81329	8.22125	7.80437	7.80891	7.90885	8.55643	5.82939	6.26311	8.5897	5.6092	5.06336	3.78531	5.15837	6.46527	5.84032	6.78478	9.02842	4.56147	4.70694	4.27786	4.78766	5.41155	6.12898	6.39964	6.59294	8.81386	4.62756	5.9355	9.08173	9.661	9.9559	7.24651	9.89784	4.96783	8.44918	5.61123	5.55055	6.82517	5.7292
428	8.64165	7.21134	8.60577	9.41237	9.39673	7.40158	4.0594	6.89224	8.01673	7.571	8.82243	8.2452	7.8263	7.83816	7.90784	8.59495	5.88767	6.27464	8.6077	5.68361	5.15324	3.7901	5.20384	6.48818	5.87174	6.79674	9.13852	4.66355	4.74638	4.32899	4.85165	5.53082	6.14896	6.42715	6.60638	8.82498	4.69813	5.94495	9.10812	9.69092	9.97554	7.25989	9.9026	5.07843	8.52289	5.65378	5.68702	6.93799	5.74035
429	8.68198	7.22522	8.60719	9.40546	9.40275	7.45109	4.05663	6.89176	8.0567	7.5701	8.83004	8.26809	7.8496	7.86668	7.90683	8.63477	5.94824	6.28608	8.62496	5.76002	5.24668	3.79465	5.25122	6.5117	5.90404	6.80855	9.25229	4.76936	4.78919	4.38289	4.91943	5.65546	6.17116	6.45686	6.62113	8.83828	4.77174	5.95455	9.13627	9.72227	9.99684	7.27487	9.90843	5.1933	8.59921	5.69913	5.8295	7.0548	5.75301
430	8.72229	7.23798	8.60851	9.39769	9.40776	7.49847	4.05695	6.89175	8.09826	7.56825	8.83592	8.28912	7.87338	7.89324	7.90542	8.67383	6.01098	6.29788	8.64249	5.83829	5.34166	3.80018	5.30065	6.53546	5.93904	6.82198	9.36559	4.8761	4.83697	4.44071	4.99138	5.78263	6.19617	6.48918	6.63919	8.85495	4.84648	5.966	9.16571	9.76071	10.0185	7.29085	9.91388	5.31053	8.67788	5.74883	5.97569	7.17332	5.76847
431	8.76361	7.24977	8.60915	9.39062	9.41223	7.54259	4.06278	6.89308	8.14201	7.56616	8.83984	8.30752	7.89676	7.91662	7.90319	8.71008	6.0758	6.31051	8.66127	5.91825	5.43612	3.80789	5.35223	6.55911	5.97856	6.83881	9.47428	4.981	4.89132	4.50355	5.06786	5.90947	6.22457	6.5245	6.66255	8.87618	4.92045	5.98098	9.196	9.81192	10.0391	7.30719	9.91749	5.42822	8.75862	5.8044	6.12333	7.29129	5.78805
432	8.80701	7.26072	8.60853	9.38579	9.41664	7.5823	4.07651	6.89663	8.18857	7.56453	8.84157	8.32249	7.91886	7.93559	7.89972	8.74146	6.14258	6.32443	8.6823	5.99974	5.52805	3.81898	5.40609	6.5823	6.02441	6.86078	9.57422	5.08126	4.95384	4.57254	5.14921	6.03311	6.25694	6.56322	6.6932	8.90313	4.99177	6.00119	9.22665	9.88156	10.0573	7.32331	9.91777	5.54447	8.84114	5.86739	6.27012	7.40646	5.81307
433	8.84996	7.26768	8.60611	9.37933	9.41703	7.61718	4.09212	6.89913	8.2363	7.56038	8.83812	8.33271	7.94023	7.95006	7.89392	8.76827	6.21228	6.33913	8.70435	6.08489	5.62292	3.8317	5.46264	6.60556	6.07459	6.88457	9.67193	5.18328	5.02056	4.64663	5.2367	6.16058	6.28951	6.60331	6.72692	8.92996	5.0656	6.02299	9.2581	9.96003	10.0719	7.33757	9.91287	5.66353	8.92414	5.93394	6.42211	7.52132	5.83823
434	8.8902	7.2691	8.60241	9.36788	9.41116	7.64835	4.10419	6.89817	8.28388	7.55164	8.82842	8.33851	7.9622	7.96139	7.88585	8.79301	6.28551	6.35394	8.72578	6.17491	5.72554	3.84396	5.52198	6.62956	6.12621	6.90668	9.7751	5.29311	5.08795	4.72413	5.33051	6.29832	6.31996	6.64345	6.75966	8.95277	5.14647	6.04292	9.29123	10.0366	10.0836	7.34999	9.90366	5.78951	9.00744	6.00065	6.58465	7.63959	5.8597
435	8.92919	7.26752	8.59837	9.35375	9.40206	7.67701	4.11605	6.89593	8.33239	7.54041	8.8152	8.34161	7.98498	7.97063	7.87682	8.81698	6.36157	6.36897	8.74703	6.26824	5.83285	3.85639	5.5837	6.65413	6.17976	6.92873	9.88133	5.40744	5.15826	4.80521	5.42947	6.44262	6.35109	6.68514	6.79365	8.97568	5.23146	6.06289	9.32623	10.1153	10.0949	7.36244	9.89286	5.92029	9.09241	6.06974	6.75441	7.76084	5.88098
436	8.96839	7.26548	8.59495	9.3392	9.39278	7.70438	4.13105	6.89459	8.38289	7.52879	8.8012	8.3437	8.00884	7.9788	7.86816	8.84145	6.4398	6.38439	8.76853	6.36332	5.94181	3.86967	5.64742	6.6791	6.23575	6.95229	9.98822	5.52299	5.23371	4.89004	5.53239	6.58978	6.38572	6.72986	6.83113	9.00282	5.3177	6.08482	9.36331	10.2001	10.108	7.37679	9.88316	6.05378	9.18044	6.14339	6.92807	7.8846	5.9056
437	9.00924	7.26551	8.5931	9.32652	9.38637	7.73166	4.15251	6.89634	8.43643	7.51888	8.78914	8.34648	8.034	7.98693	7.86117	8.86772	6.51952	6.40032	8.79073	6.45861	6.04936	3.88444	5.71274	6.7043	6.29467	6.97896	10.0934	5.63644	5.31656	4.97877	5.63808	6.73609	6.42666	6.77909	6.87434	9.03831	5.40228	6.11062	9.40268	10.295	10.1251	7.39489	9.87726	6.18786	9.27291	6.22384	7.1023	8.01043	5.93705
438	9.05321	7.27015	8.59378	9.318	9.38587	7.76006	4.18378	6.90337	8.4941	7.51277	8.78175	8.35167	8.06071	7.99605	7.85717	8.89706	6.60006	6.41691	8.81405	6.55253	6.15244	3.90134	5.77928	6.72957	6.35702	7.01032	10.1944	5.7445	5.40904	5.07157	5.74534	6.87784	6.47671	6.83433	6.92551	9.08628	5.48231	6.14222	9.44453	10.4039	10.1487	7.4186	9.87785	6.32041	9.37122	6.31326	7.27378	8.13788	5.97885
439	9.09884	7.27605	8.59396	9.31002	9.38681	7.78663	4.22325	6.913	8.55426	7.50702	8.77426	8.35554	8.08742	8.00278	7.85261	8.92532	6.68318	6.43409	8.8383	6.64794	6.25458	3.92049	5.84852	6.7552	6.42415	7.0454	10.2907	5.85088	5.51098	5.17027	5.85757	7.01913	6.53334	6.89457	6.98317	9.1426	5.56022	6.17838	9.4862	10.5303	10.1732	7.44412	9.8786	6.45414	9.47461	6.4113	7.44724	8.26781	6.02744
440	9.1439	7.27869	8.59067	9.29812	9.3835	7.80824	4.26704	6.92153	8.6149	7.49746	8.76101	8.35404	8.1128	8.00387	7.84388	8.94849	6.7707	6.45169	8.86298	6.74814	6.36081	3.94139	5.92187	6.78155	6.49661	7.08217	10.3836	5.96097	5.62041	5.27602	5.97815	7.16598	6.59243	6.95786	7.0444	9.20095	5.64014	6.21665	9.52563	10.6735	10.1927	7.46717	9.87277	6.59273	9.58138	6.51586	7.62883	8.4012	6.07735
441	9.18866	7.27892	8.58501	9.28332	9.37713	7.82589	4.31504	6.92956	8.67648	7.48505	8.7434	8.34835	8.13748	8.00053	7.83221	8.96803	6.862	6.4697	8.88807	6.85228	6.47036	3.96387	5.99876	6.80853	6.5737	7.1207	10.474	6.07393	5.73688	5.388	6.10591	7.3175	6.65439	7.02429	7.10932	9.26211	5.72172	6.25709	9.56394	10.8312	10.2092	7.48897	9.86242	6.73552	9.69151	6.62657	7.81729	8.53775	6.12931
442	9.2334	7.27755	8.57807	9.26663	9.36887	7.84054	4.36715	6.93773	8.73944	7.47078	8.72281	8.33966	8.16207	7.99396	7.8188	8.98544	6.95649	6.48812	8.91354	6.95949	6.58243	3.98773	6.07865	6.83603	6.65472	7.16101	10.5629	6.18894	5.85994	5.50538	6.23969	7.47282	6.71964	7.09393	7.17805	9.32686	5.80461	6.29978	9.60224	11.001	10.2244	7.5107	9.84962	6.88186	9.80496	6.74309	8.01139	8.6772	6.18402
443	9.27837	7.27544	8.57093	9.24905	9.35991	7.85318	4.42326	6.94665	8.80425	7.4556	8.70064	8.32915	8.18721	7.98535	7.80487	9.00219	7.05357	6.50695	8.9394	7.06893	6.69624	4.0128	6.16099	6.86396	6.73897	7.20314	10.651	6.30518	5.98914	5.62735	6.3783	7.63104	6.78857	7.16685	7.25069	9.39597	5.88846	6.34477	9.64164	11.1804	10.2402	7.53357	9.83643	7.03111	9.92172	6.86504	8.20989	8.81925	6.24218
444	9.32386	7.2734	8.5647	9.23161	9.35143	7.86477	4.48325	6.95695	8.87136	7.44051	8.67826	8.31802	8.2135	7.97593	7.79163	9.01976	7.15262	6.52617	8.96562	7.17973	6.811	4.03889	6.24522	6.89221	6.82573	7.24715	10.7393	6.42182	6.12403	5.75307	6.52057	7.7913	6.86162	7.24313	7.32737	9.47023	5.97291	6.39214	9.68325	11.3672	10.2583	7.55876	9.82494	7.18261	10.0418	6.99209	8.41155	8.96364	6.30452
445	9.37013	7.27226	8.56045	9.21532	9.34461	7.87629	4.54703	6.96925	8.94121	7.42648	8.65707	8.30744	8.24156	7.96689	7.78031	9.03961	7.25305	6.54578	8.99218	7.29104	6.92594	4.06581	6.33079	6.92071	6.9143	7.29307	10.8287	6.53805	6.26416	5.88173	6.66534	7.95272	6.93918	7.32284	7.40818	9.55042	6.05763	6.44196	9.72819	11.5589	10.2805	7.58748	9.8172	7.3357	10.165	7.12385	8.61514	9.11008	6.37173
446	9.41745	7.27286	8.55927	9.2012	9.34064	7.88872	4.61448	6.98416	9.01428	7.41447	8.63846	8.29861	8.27203	7.95943	7.77212	9.06325	7.35426	6.56578	9.01907	7.402	7.04026	4.09337	6.41716	6.94933	7.00399	7.34095	10.9199	6.65303	6.40908	6.01249	6.81144	8.11442	7.02167	7.40606	7.49325	9.63732	6.14226	6.49429	9.77757	11.7532	10.3088	7.62093	9.81529	7.48975	10.2915	7.25998	8.8194	9.2583	6.44452
447	9.4661	7.27604	8.56227	9.19024	9.34069	7.90303	4.68551	7.00232	9.09101	7.40548	8.62381	8.29271	8.3055	7.95477	7.76827	9.09213	7.45564	6.58616	9.04628	7.51177	7.15319	4.12138	6.50376	6.978	7.09408	7.39083	11.014	6.76595	6.55834	6.14453	6.95768	8.27551	7.10951	7.49286	7.58269	9.7317	6.22644	6.5492	9.83249	11.9477	10.3448	7.6603	9.82127	7.64409	10.4212	7.40012	9.02311	9.40801	6.5236
448	9.51635	7.28261	8.57052	9.18348	9.34596	7.92021	4.76	7.02434	9.17185	7.40046	8.61451	8.29093	8.34262	7.9541	7.76998	9.12775	7.55658	6.60692	9.07378	7.61947	7.26393	4.14967	6.59004	7.0066	7.18387	7.44274	11.1117	6.87598	6.71149	6.27703	7.1029	8.43512	7.2031	7.58331	7.6766	9.83435	6.30983	6.60676	9.89408	12.1401	10.3905	7.70679	9.83722	7.79808	10.5541	7.54391	9.22503	9.55893	6.60968
449	9.56846	7.29341	8.58511	9.18192	9.35762	7.94123	4.83784	7.05084	9.25727	7.4004	8.61194	8.29445	8.38399	7.95863	7.77847	9.17157	7.65649	6.62804	9.10157	7.72426	7.3717	4.17804	6.67546	7.03505	7.27266	7.49674	11.2139	6.98231	6.86808	6.40917	7.24592	8.59237	7.30286	7.67749	7.7751	9.94604	6.39207	6.66703	9.96345	12.3279	10.4476	7.76159	9.8652	7.95107	10.6901	7.69099	9.42391	9.71078	6.70347
450	9.62271	7.30928	8.60714	9.18658	9.37686	7.96705	4.91894	7.08245	9.34771	7.40627	8.61751	8.30447	8.43023	7.96957	7.79495	9.22508	7.75476	6.64953	9.12962	7.82528	7.47571	4.20631	6.75947	7.06325	7.35975	7.55286	11.3216	7.08409	7.02767	6.54011	7.38558	8.74639	7.4092	7.77548	7.87831	10.0676	6.47282	6.73009	10.0417	12.5088	10.5179	7.82591	9.90728	8.10239	10.8292	7.84099	9.61853	9.86329	6.80567
451	9.68288	7.33279	8.63815	9.19849	9.4066	7.99956	5.01066	7.12259	9.44807	7.41938	8.63307	8.32244	8.48449	7.98844	7.82097	9.29165	7.8576	6.67288	9.16006	7.92974	7.58321	4.23716	6.84756	7.09388	7.45212	7.61378	11.4389	7.18866	7.20354	6.67858	7.53198	8.90751	7.53207	7.88615	7.99401	10.2103	6.55549	6.80155	10.1328	12.6987	10.6081	7.90435	9.96677	8.26175	10.9826	8.00628	9.82151	10.0269	6.9228
452	9.75054	7.3641	8.67734	9.2167	9.44664	8.03828	5.11705	7.17215	9.5602	7.439	8.65756	8.34739	8.54747	8.01426	7.85555	9.37085	7.96913	6.69891	9.19402	8.04268	7.69911	4.27227	6.94344	7.1285	7.55448	7.68085	11.5667	7.30101	7.40331	6.83038	7.69213	9.08239	7.6761	8.01403	8.12611	10.3789	6.64233	6.88426	10.237	12.9093	10.7188	7.99756	10.0424	8.43512	11.1563	8.19384	10.0413	10.2074	7.05724
453	9.82267	7.40037	8.72225	9.23923	9.49348	8.08071	5.233	7.22794	9.68004	7.463	8.688	8.37684	8.61617	8.0445	7.89611	9.45848	8.08564	6.72654	9.22997	8.15994	7.81912	4.30994	7.04382	7.16529	7.66267	7.75214	11.7009	7.41688	7.61801	6.99024	7.86019	9.26461	7.83367	8.1527	8.2689	10.5645	6.73131	6.97413	10.3502	13.1319	10.8431	8.10081	10.1292	8.61631	11.3422	8.39527	10.2702	10.3976	7.20349
454	9.89624	7.43876	8.77045	9.26412	9.54361	8.12433	5.35338	7.28678	9.80352	7.48927	8.72139	8.40833	8.68757	8.07658	7.94005	9.55031	8.20342	6.75469	9.26642	8.27735	7.93899	4.34846	7.14542	7.20245	7.77255	7.82571	11.8374	7.53199	7.83868	7.15292	8.03032	9.44779	7.99719	8.29573	8.41667	10.7581	6.82036	7.06708	10.4682	13.358	10.9742	8.20937	10.2225	8.79912	11.5324	8.60216	10.5007	10.5905	7.35605
455	9.96823	7.47645	8.8195	9.2894	9.59352	8.16663	5.47308	7.34548	9.92655	7.51568	8.75474	8.43938	8.75865	8.10796	7.9848	9.64213	8.31876	6.78231	9.30184	8.39077	8.05443	4.38613	7.24496	7.23817	7.87998	7.89961	11.9719	7.64207	8.05636	7.31316	8.19668	9.62549	8.15905	8.43667	8.56372	10.9505	6.90743	7.15902	10.5868	13.5789	11.1051	8.31851	10.3174	8.97735	11.7189	8.80613	10.7251	10.7789	7.50944
456	10.0356	7.51059	8.86694	9.31309	9.63969	8.20511	5.58698	7.40085	10.0451	7.54013	8.78505	8.46753	8.8264	8.13609	8.02776	9.72972	8.42794	6.80831	9.33472	8.49603	8.16117	4.42123	7.33916	7.27064	7.9808	7.97192	12.1004	7.74285	8.26209	7.46572	8.35343	9.79133	8.31165	8.56909	8.70434	11.1328	6.99047	7.24589	10.7019	13.7861	11.229	8.42351	10.4089	9.14479	11.8936	8.99876	10.9358	10.9556	7.65816
457	10.0954	7.53836	8.91034	9.33323	9.67863	8.23724	5.68996	7.44971	10.155	7.5605	8.80934	8.4903	8.8878	8.15841	8.06635	9.80887	8.52725	6.83162	9.36355	8.58897	8.25495	4.45208	7.42474	7.29806	8.07088	8.04069	12.2188	7.83005	8.44689	7.60534	8.49473	9.9389	8.44737	8.68657	8.83281	11.296	7.06742	7.32359	10.8092	13.9708	11.339	8.51962	10.4923	9.29524	12.0486	9.17166	11.1252	11.1136	7.79672
458	10.1555	7.56782	8.96164	9.35892	9.7213	8.27267	5.79544	7.50238	10.2705	7.58555	8.83955	8.51827	8.95475	8.18651	8.11325	9.89675	8.62611	6.85627	9.39265	8.67794	8.3462	4.4829	7.51005	7.32534	8.15884	8.11277	12.3435	7.91272	8.63392	7.74416	8.63312	10.0837	8.58802	8.80718	8.96591	11.466	7.14511	7.40339	10.9279	14.1446	11.4606	8.62488	10.5893	9.44333	12.2028	9.34493	11.31	11.2687	7.94189
459	10.2231	7.60593	9.02917	9.39662	9.77678	8.31873	5.91529	7.56722	10.4026	7.62177	8.88462	8.55915	9.03614	8.22868	8.17726	10.0061	8.73299	6.88531	9.42573	8.77138	8.4445	4.51755	7.60258	7.35678	8.25328	8.19345	12.4871	7.99983	8.84381	7.8936	8.78083	10.24	8.75214	8.94641	9.11772	11.6647	7.22897	7.49503	11.0716	14.3224	11.6135	8.75293	10.7153	9.60272	12.3739	9.53719	11.5063	11.4365	8.10756
460	10.2937	7.64818	9.10498	9.4404	9.83873	8.36944	6.04201	7.63808	10.5428	7.66359	8.93705	8.60616	9.12444	8.27737	8.24995	10.126	8.8427	6.91618	9.46031	8.86536	8.54424	4.55371	7.69773	7.38963	8.34993	8.27842	12.639	8.08693	9.06381	8.0473	8.9316	10.3997	8.92728	9.09401	9.27853	11.8775	7.31486	7.59216	11.2278	14.5004	11.7818	8.89245	10.8563	9.76579	12.5521	9.73783	11.7058	11.6089	8.28388
461	10.3632	7.69008	9.18115	9.48431	9.9008	8.41884	6.16814	7.70881	10.6822	7.70546	8.98934	8.65254	9.21213	8.32505	8.32292	10.2456	8.95008	6.94635	9.49394	8.95591	8.63985	4.58907	7.79089	7.42113	8.44455	8.36339	12.7887	8.16962	9.28119	8.19891	9.07914	10.5545	9.10098	9.23969	9.43859	12.0894	7.39863	7.6884	11.3838	14.6751	11.9498	9.03214	10.9981	9.92492	12.7276	9.93625	11.9001	11.7778	8.461
462	10.427	7.72711	9.24977	9.52241	9.95663	8.46094	6.28619	7.77327	10.8124	7.74181	9.034	8.69151	9.29167	8.36418	8.38776	10.354	9.04998	6.97326	9.52417	9.03909	8.72574	4.62131	7.87747	7.44852	8.53288	8.44408	12.9256	8.24345	9.48322	8.34206	9.21718	10.6962	9.26079	9.3732	9.58817	12.2858	7.47613	7.7774	11.5269	14.8426	12.1014	9.16072	11.1268	10.0725	12.8906	10.1218	12.0808	11.9354	8.62907
463	10.4807	7.75477	9.3029	9.54877	9.99987	8.48977	6.3887	7.82532	10.9245	7.76709	9.06353	8.71631	9.35553	8.38725	8.43606	10.4405	9.13721	6.99438	9.54852	9.11095	8.7963	4.64813	7.95287	7.46904	8.61069	8.51619	13.0394	8.30401	9.65716	8.47042	9.33945	10.8167	9.39425	9.48426	9.71755	12.4517	7.54323	7.85279	11.6447	14.9993	12.2211	9.26686	11.2282	10.2009	13.0312	10.284	12.2396	12.0735	8.77826
464	10.5238	7.77113	9.34201	9.56453	10.0277	8.50527	6.48	7.86559	11.0198	7.78187	9.07816	8.72746	9.40507	8.39514	8.4701	10.5058	9.21335	7.01071	9.56728	9.16996	8.85195	4.6705	8.01882	7.4831	8.6776	8.58313	13.1292	8.34941	9.80663	8.58469	9.44622	10.9133	9.5038	9.57548	9.82866	12.5885	7.60112	7.91615	11.7403	15.1385	12.3106	9.35222	11.3045	10.3061	13.1455	10.4215	12.3735	12.1872	8.90939
465	10.5591	7.77855	9.37476	9.57547	10.0434	8.51239	6.5694	7.89966	11.1064	7.79122	9.08431	8.73103	9.44754	8.39479	8.49856	10.5599	9.28377	7.02507	9.5827	9.21834	8.89765	4.69104	8.08037	7.49329	8.73688	8.6509	13.2032	8.38199	9.94478	8.69067	9.54289	10.9913	9.60154	9.65727	9.93096	12.7097	7.65414	7.97389	11.8266	15.2585	12.3847	9.4274	11.3688	10.3917	13.2389	10.5421	12.4872	12.2796	9.03128
466	10.5882	7.77902	9.40252	9.58259	10.0498	8.51263	6.65684	7.92877	11.1858	7.79628	9.08375	8.72849	9.48425	8.38771	8.52255	10.605	9.34907	7.03769	9.59526	9.25774	8.93462	4.7099	8.1379	7.5001	8.78974	8.71907	13.2645	8.40366	10.0732	8.7896	9.63089	11.0536	9.68947	9.73102	10.026	12.8182	7.70281	8.0269	11.9054	15.3632	12.4464	9.49451	11.4239	10.4613	13.3155	10.6491	12.5842	12.3549	9.14599
467	10.6124	7.77449	9.42662	9.5869	10.0497	8.50753	6.74226	7.95417	11.2598	7.7982	9.07827	8.72131	9.51652	8.3754	8.5432	10.6434	9.40984	7.04874	9.60547	9.28978	8.96408	4.72723	8.19177	7.50407	8.83738	8.78724	13.316	8.41635	10.1934	8.88271	9.71164	11.1035	9.76963	9.79815	10.1154	12.9172	7.74763	8.07604	11.9784	15.4563	12.499	9.55568	11.4724	10.5185	13.3795	10.7457	12.6678	12.4172	9.25561
468	10.6333	7.76694	9.44844	9.58938	10.046	8.49861	6.8256	7.97713	11.3301	7.7981	9.06966	8.71096	9.54565	8.35936	8.56163	10.6775	9.46666	7.05845	9.61382	9.31612	8.98724	4.74318	8.24237	7.50569	8.88103	8.85499	13.3608	8.42197	10.307	8.97125	9.78654	11.144	9.84403	9.86005	10.2007	13.0097	7.78912	8.12221	12.0474	15.5419	12.5454	9.61302	11.5167	10.5669	13.435	10.835	12.7414	12.4706	9.36222
469	10.6521	7.75833	9.46932	9.59106	10.0414	8.48738	6.90679	7.99888	11.3981	7.79714	9.05969	8.69893	9.57296	8.34111	8.57899	10.7096	9.52013	7.067	9.62079	9.33841	9.00534	4.75791	8.29007	7.50549	8.92188	8.92191	13.4017	8.42244	10.4156	9.05644	9.85702	11.1784	9.9147	9.91814	10.2834	13.0987	7.8278	8.16626	12.114	15.6235	12.5888	9.66866	11.5597	10.6103	13.4861	10.9203	12.8086	12.5193	9.4679
470	10.6703	7.75064	9.49062	9.59292	10.0387	8.47538	6.98579	8.02069	11.4657	7.79646	9.05015	8.68669	9.59976	8.32216	8.59638	10.7419	9.57084	7.0746	9.62689	9.35827	9.01958	4.77155	8.33525	7.50396	8.96114	8.98757	13.4419	8.41969	10.5207	9.13954	9.9245	11.2097	9.98365	9.97382	10.3651	13.1872	7.86418	8.20908	12.1801	15.7052	12.6323	9.72472	11.6037	10.6522	13.5369	11.0046	12.8726	12.5675	9.57472
471	10.6893	7.74584	9.51369	9.59598	10.0409	8.46412	7.06253	8.0438	11.5345	7.7972	9.04282	8.67571	9.62736	8.30399	8.61495	10.7768	9.61937	7.08146	9.63261	9.37735	9.03119	4.78427	8.37828	7.50164	9.00003	9.05158	13.4842	8.41562	10.6238	9.22177	9.9904	11.241	10.0529	10.0285	10.4474	13.2785	7.89878	8.25155	12.2474	15.7907	12.6791	9.78332	11.6516	10.6962	13.5917	11.0912	12.9369	12.6194	9.68478
472	10.7105	7.74589	9.53989	9.60122	10.0506	8.45513	7.13695	8.06946	11.6061	7.8005	9.03949	8.66747	9.65707	8.28813	8.63581	10.8167	9.66631	7.08777	9.63844	9.3973	9.04139	4.7962	8.41955	7.49902	9.03974	9.1135	13.5317	8.41216	10.7267	9.30438	10.0561	11.2756	10.1245	10.0836	10.5318	13.3754	7.93212	8.29454	12.3175	15.8839	12.7322	9.84658	11.7057	10.746	13.6544	11.1833	13.005	12.679	9.80014
473	10.7354	7.75276	9.57057	9.60966	10.0708	8.44992	7.20899	8.09893	11.6823	7.80751	9.04193	8.66345	9.69021	8.27608	8.6601	10.8637	9.71226	7.09374	9.64488	9.41977	9.0514	4.80751	8.45941	7.49661	9.08149	9.17293	13.5874	8.41122	10.8307	9.3886	10.1231	11.3165	10.2004	10.1404	10.6199	13.4811	7.9647	8.33893	12.3924	15.9886	12.7947	9.91661	11.7689	10.8053	13.7294	11.284	13.0801	12.7505	9.92288
474	10.7653	7.76843	9.6071	9.6223	10.1042	8.45003	7.27859	8.13346	11.7645	7.81935	9.05193	8.66512	9.72809	8.26935	8.68894	10.9203	9.75779	7.09957	9.65241	9.44638	9.06244	4.81834	8.49826	7.49494	9.12649	9.22945	13.6542	8.41472	10.9376	9.47567	10.1928	11.3669	10.2827	10.2005	10.7133	13.5987	7.99704	8.3856	12.4736	16.1086	12.8698	9.99555	11.8437	10.8776	13.8206	11.3965	13.1657	12.8381	10.0551
475	10.8017	7.79486	9.65082	9.64014	10.1536	8.45697	7.3457	8.1743	11.8546	7.83719	9.07127	8.67396	9.77201	8.26944	8.72346	10.9887	9.80351	7.10546	9.66154	9.47878	9.07573	4.82884	8.53647	7.49451	9.17594	9.28265	13.7352	8.42459	11.0488	9.56683	10.2665	11.4299	10.3734	10.2652	10.8135	13.7311	8.02966	8.43542	12.563	16.2477	12.9605	10.0855	11.9326	10.9666	13.9322	11.524	13.2652	12.946	10.1989
476	10.8301	7.81316	9.67634	9.64729	10.1895	8.44976	7.4047	8.20474	11.9265	7.84514	9.07662	8.66962	9.80138	8.25216	8.74096	11.0369	9.83937	7.10728	9.66699	9.50379	9.07699	4.83593	8.5665	7.48995	9.21919	9.33175	13.7879	8.42227	11.1392	9.64586	10.3282	11.4693	10.444	10.3126	10.8941	13.8367	8.05123	8.47505	12.6256	16.3809	13.0227	10.1536	11.9939	11.0329	14.0257	11.6318	13.3448	13.038	10.3228
477	10.8408	7.81046	9.66822	9.63386	10.1919	8.41501	7.45269	8.21409	11.9638	7.83312	9.05298	8.63913	9.8033	8.20247	8.72771	11.0446	9.85918	7.10254	9.66522	9.51199	9.05684	4.83773	8.58381	7.47764	9.24884	9.37691	13.7854	8.39514	11.1931	9.70235	10.3673	11.4616	10.4762	10.3289	10.9388	13.8891	8.05497	8.49613	12.6404	16.4891	13.0285	10.1792	12.0015	11.0503	14.0745	11.6967	13.3814	13.0889	10.4073
478	10.8423	7.79769	9.64271	9.60979	10.1786	8.3657	7.49362	8.21263	11.983	7.8109	9.01465	8.59503	9.79073	8.1356	8.69832	11.0314	9.86932	7.0939	9.65934	9.51073	9.02387	4.83622	8.59326	7.46075	9.27094	9.41916	13.7542	8.35399	11.2265	9.7463	10.3935	11.4283	10.4878	10.3279	10.9644	13.9138	8.04824	8.50702	12.6299	16.5856	13.0051	10.183	11.9818	11.0423	14.101	11.7396	13.3949	13.1194	10.472
479	10.843	7.78583	9.61608	9.58504	10.1669	8.31478	7.53147	8.21061	12.0005	7.78828	8.97593	8.54988	9.77658	8.06676	8.6674	11.0172	9.87619	7.08403	9.65248	9.50736	8.98665	4.83338	8.59969	7.44244	9.29158	9.4595	13.7205	8.30961	11.255	9.78769	10.4163	11.3914	10.4966	10.3233	10.9876	13.9366	8.03841	8.51607	12.6165	16.6835	12.9798	10.1856	11.9611	11.0324	14.1275	11.7811	13.4052	13.1499	10.5364
480	10.8514	7.78582	9.60459	9.56958	10.1744	8.27523	7.57018	8.21833	12.0327	7.77505	8.95109	8.51621	9.77378	8.01118	8.64956	11.0217	9.88615	7.07559	9.64774	9.50922	8.95378	4.83119	8.60796	7.42587	9.31682	9.49893	13.7107	8.27281	11.2946	9.83651	10.4456	11.3725	10.5201	10.329	11.0253	13.9831	8.03282	8.53162	12.6228	16.7962	12.98	10.2078	11.9659	11.0442	14.1763	11.842	13.4322	13.201	10.6203
481	10.8762	7.80863	9.62451	9.57336	10.2187	8.26	7.61373	8.24603	12.096	7.781	8.95444	8.50658	9.79527	7.98408	8.6594	11.0647	9.90561	7.07124	9.64824	9.52366	8.93383	4.83163	8.62294	7.4142	9.35274	9.53846	13.7511	8.25438	11.3609	9.90275	10.4909	11.3935	10.5761	10.3587	11.0943	14.0791	8.03884	8.56203	12.6713	16.9368	13.0331	10.2701	12.0225	11.1012	14.2697	11.943	13.4956	13.2931	10.7433
482	10.9257	7.86521	9.6921	9.60635	10.3172	8.28206	7.66607	8.30401	12.2068	7.81593	9.00026	8.53352	9.85397	8.00068	8.71153	11.166	9.94093	7.07365	9.65709	9.55801	8.93537	4.83667	8.64946	7.41059	9.4054	9.5791	13.8681	8.26513	11.47	9.99641	10.562	11.4761	10.6823	10.4261	11.2113	14.2503	8.06383	8.61564	12.7846	17.1186	13.1663	10.3933	12.1574	11.2269	14.43	12.1048	13.6155	13.4469	10.9251
483	10.9854	7.93571	9.7664	9.64848	10.435	8.31266	7.7204	8.37185	12.3278	7.86026	9.05977	8.57088	9.92029	8.02579	8.76913	11.2861	9.97797	7.07692	9.66966	9.60125	8.94227	4.84245	8.67663	7.40989	9.46512	9.61784	13.9979	8.28438	11.5909	10.0955	10.6392	11.5715	10.8058	10.5034	11.3366	14.4432	8.08894	8.67685	12.9105	17.3224	13.3238	10.5315	12.3113	11.3667	14.6188	12.2859	13.7517	13.6287	11.1179
484	11.0392	7.99896	9.81061	9.67953	10.5365	8.3243	7.76919	8.42882	12.4238	7.89418	9.10395	8.5928	9.96633	8.0264	8.79914	11.3849	10.0032	7.07539	9.68036	9.6402	8.93762	4.845	8.69407	7.40621	9.52075	9.65214	14.0822	8.29076	11.692	10.1791	10.7031	11.6334	10.9117	10.5625	11.4334	14.6047	8.09737	8.72923	13.0002	17.5249	13.4497	10.6407	12.4281	11.4699	14.794	12.4444	13.8641	13.8007	11.2781
485	11.0934	8.06388	9.84723	9.70917	10.6388	8.33181	7.81535	8.48471	12.5142	7.92713	9.14675	8.6122	10.0076	8.02106	8.82182	11.4814	10.0238	7.07206	9.69093	9.67903	8.92889	4.84615	8.70742	7.40168	9.57616	9.68371	14.1553	8.29399	11.7878	10.2582	10.763	11.6871	11.0153	10.617	11.5229	14.7614	8.09956	8.77992	13.0811	17.733	13.5713	10.7446	12.5382	11.5652	14.972	12.6004	13.9721	13.9766	11.4316
486	11.1542	8.13943	9.89878	9.74711	10.7589	8.35	7.86176	8.54931	12.6183	7.96853	9.20212	8.64203	10.0595	8.02831	8.8574	11.5947	10.0471	7.06991	9.70307	9.72188	8.92352	4.84774	8.72232	7.39843	9.63524	9.71427	14.2516	8.30377	11.8929	10.3442	10.8284	11.7578	11.1314	10.6804	11.6262	14.9398	8.10591	8.83608	13.1803	17.9538	13.7159	10.8665	12.672	11.6813	15.1693	12.7739	14.0951	14.17	11.6041
487	11.2279	8.23454	9.98775	9.80301	10.9136	8.39369	7.91133	8.6324	12.7556	8.02781	9.28403	8.69526	10.1375	8.0667	8.92613	11.7437	10.0803	7.07195	9.7185	9.77292	8.92899	4.85159	8.74441	7.39857	9.70185	9.74555	14.4056	8.32983	12.0218	10.4482	10.909	11.8709	11.2753	10.7664	11.7644	15.1664	8.12685	8.90483	13.3251	18.1942	13.9108	11.0301	12.8601	11.8473	15.4026	12.985	14.2525	14.3948	11.8213
488	11.3208	8.35816	10.1367	9.88658	11.12	8.4777	7.96696	8.74378	12.9454	8.11439	9.40641	8.78482	10.2572	8.15477	9.04826	11.9474	10.1308	7.08117	9.73895	9.83629	8.95274	4.85954	8.77933	7.40422	9.77989	9.77925	14.6516	8.38188	12.1892	10.5814	11.0141	12.0515	11.4618	10.8884	11.9588	15.4677	8.1728	8.99334	13.5428	18.4611	14.1832	11.2589	13.1329	12.0917	15.6882	13.2537	14.4638	14.6646	12.1091
489	11.4344	8.51102	10.3303	9.99751	11.3761	8.59708	8.02952	8.88305	13.1802	8.22726	9.56819	8.90839	10.4105	8.28553	9.21032	12.2042	10.1952	7.09634	9.76548	9.91405	8.99344	4.87126	8.82428	7.41569	9.87102	9.81478	14.9684	8.45788	12.3945	10.7388	11.1405	12.2884	11.6928	11.0435	12.1981	15.8386	8.23631	9.102	13.8223	18.7589	14.5283	11.5461	13.4814	12.3992	16.0302	13.5764	14.7212	14.985	12.4536
490	11.5645	8.68627	10.5393	10.1276	11.6665	8.7361	8.09725	9.04189	13.4386	8.35791	9.75711	9.05367	10.5789	8.43872	9.38609	12.4971	10.2652	7.11414	9.79746	10.0043	9.04398	4.88501	8.87262	7.43146	9.97328	9.85031	15.3128	8.54836	12.6255	10.9076	11.2781	12.553	11.9572	11.2183	12.4568	16.254	8.30347	9.22523	14.1335	19.0846	14.9202	11.8674	13.8742	12.735	16.4178	13.9339	15.0034	15.3483	12.8239
491	11.7092	8.8815	10.765	10.2748	11.9881	8.89338	8.16913	9.21817	13.7193	8.5046	9.97035	9.21863	10.7624	8.61301	9.57666	12.8225	10.3405	7.13441	9.83405	10.1051	9.10322	4.90052	8.92425	7.45091	10.0851	9.88574	15.6857	8.65194	12.8789	11.0873	11.4261	12.8441	12.2506	11.411	12.7348	16.7096	8.37506	9.36119	14.4746	19.4349	15.3546	12.2202	14.3078	13.0989	16.8455	14.3232	15.3091	15.7491	13.2197
492	11.8662	9.09432	11.0085	10.4368	12.3378	9.06758	8.24412	9.40976	14.021	8.66555	10.2051	9.40125	10.9608	8.80702	9.78309	13.1767	10.4209	7.15698	9.87439	10.2147	9.17004	4.91752	8.97908	7.47346	10.2048	9.92094	16.0883	8.76723	13.1516	11.2775	11.5837	13.1605	12.5689	11.6196	13.032	17.2014	8.45184	9.50801	14.8439	19.8065	15.8271	12.602	14.7791	13.4911	17.3077	14.7412	15.6372	16.1819	13.6411
493	12.0334	9.32232	11.2712	10.6116	12.7123	9.25732	8.32118	9.61451	14.3425	8.839	10.4586	9.59948	11.1739	9.01942	10.0065	13.556	10.506	7.18172	9.91763	10.3313	9.24328	4.93572	9.03701	7.49848	10.3308	9.9558	16.5215	8.89283	13.4402	11.4777	11.75	13.5012	12.9076	11.8424	13.3482	17.7253	8.53459	9.66384	15.2398	20.196	16.3337	13.0101	15.2847	13.9113	17.7988	15.1847	15.9864	16.6411	14.088
494	12.2087	9.5631	11.5545	10.7969	13.1085	9.46125	8.39929	9.83031	14.6824	9.02319	10.728	9.81132	11.4016	9.24884	10.2479	13.9566	10.5957	7.20845	9.96293	10.4531	9.32181	4.95484	9.09793	7.52538	10.4615	9.99021	16.9865	9.02736	13.7416	11.6875	11.9242	13.8651	13.2625	12.0775	13.6834	18.2772	8.62406	9.82685	15.6606	20.6001	16.87	13.4421	15.8214	14.3595	18.3132	15.6506	16.3556	17.1213	14.5601
495	12.3901	9.81425	11.8594	10.9906	13.5233	9.67801	8.47742	10.055	15.0396	9.21634	11.0104	10.0347	11.6438	9.49394	10.5084	14.3749	10.6895	7.23702	10.0094	10.5782	9.4045	4.97462	9.16174	7.55354	10.5953	10.0241	17.4843	9.16942	14.0527	11.9064	12.1056	14.251	13.6292	12.3231	14.0375	18.853	8.72103	9.99517	16.1047	21.0153	17.4317	13.8953	16.3859	14.8358	18.8453	16.136	16.7436	17.6169	15.0575
496	12.5753	10.0734	12.1874	11.1905	13.9535	9.90624	8.55452	10.2865	15.4126	9.4167	11.3032	10.2676	11.9003	9.75336	10.7891	14.8072	10.7874	7.26727	10.0563	10.7048	9.49019	4.99477	9.22834	7.58237	10.7306	10.0572	18.0159	9.31763	14.37	12.134	12.2934	14.6579	14.0036	12.5773	14.4102	19.4486	8.82628	10.167	16.5704	21.4385	18.0147	14.3672	16.9749	15.3399	19.3895	16.6375	17.149	18.1224	15.58
497	12.7623	10.3381	12.5397	11.3946	14.3959	10.1446	8.62957	10.5226	15.8003	9.6225	11.6035	10.5081	12.171	10.0257	11.0911	15.2498	10.8889	7.29906	10.1027	10.831	9.57774	5.01501	9.29763	7.61126	10.8658	10.0896	18.5823	9.47059	14.6905	12.3699	12.4867	15.0845	14.3813	12.8384	14.8016	20.06	8.94056	10.3404	17.0561	21.8662	18.6145	14.8551	17.5851	15.8719	19.9403	17.1523	17.5708	18.6323	16.1275
498	12.9489	10.6059	12.9176	11.6006	14.8474	10.3916	8.70154	10.7612	16.2014	9.83198	11.9084	10.754	12.4558	10.3097	11.4154	15.6989	10.9939	7.33222	10.1477	10.9552	9.66603	5.03507	9.36952	7.63959	10.9992	10.1211	19.1847	9.62692	15.0109	12.6136	12.6848	15.5299	14.7579	13.1043	15.2115	20.683	9.06464	10.5135	17.5599	22.295	19.227	15.3566	18.2133	16.4316	20.4921	17.6771	18.0078	19.1411	16.7
499	13.133	10.8745	13.3223	11.8063	15.3048	10.6461	8.76939	11.0002	16.6146	10.0434	12.2152	11.0034	12.7545	10.604	11.7632	16.1509	11.102	7.36659	10.1905	11.0753	9.75391	5.05467	9.44389	7.66678	11.1293	10.1515	19.8241	9.78523	15.3281	12.8646	12.8868	15.9928	15.1292	13.3734	15.6398	21.3135	9.1993	10.6846	18.0804	22.7216	19.8479	15.8691	18.8561	17.0191	21.0393	18.2089	18.4587	19.6433	17.2973
500	13.3125	11.1415	13.7552	12.0097	15.7651	10.9066	8.83209	11.2374	17.0386	10.2549	12.5211	11.2542	13.067	10.9072	12.1355	16.6021	11.213	7.40202	10.2303	11.1897	9.84025	5.07354	9.52065	7.6922	11.2545	10.1808	20.5016	9.94411	15.6387	13.1225	13.0919	16.4723	15.491	13.6438	16.0864	21.9475	9.3453	10.8517	18.6158	23.1427	20.473	16.3899	19.5102	17.6343	21.5763	18.7445	18.9223	20.1333	17.9193
501	13.5057	11.4315	14.2348	12.233	16.2689	11.1998	8.89697	11.4969	17.5056	10.487	12.8589	11.5329	13.4108	11.2507	12.5513	17.0949	11.3367	7.44203	10.2722	11.3111	9.93702	5.09453	9.60653	7.72001	11.3874	10.2107	21.2548	10.1221	15.977	13.4045	13.3155	17.0091	15.8836	13.941	16.5791	22.6431	9.50963	11.0332	19.2074	23.5865	21.1576	16.9638	20.2332	18.3188	22.1543	19.328	19.4278	20.6585	18.6049
502	13.7252	11.7609	14.7691	12.491	16.8423	11.5419	8.96935	11.7944	18.0346	10.753	13.2499	11.8565	13.795	11.6532	13.0191	17.6571	11.4785	7.48867	10.3202	11.4489	10.0522	5.11954	9.7052	7.75325	11.5371	10.2421	22.1023	10.3309	16.3658	13.7201	13.5667	17.6265	16.3347	14.2813	17.1328	23.4367	9.69484	11.2413	19.8791	24.0726	21.9372	17.6182	21.0598	19.0947	22.808	19.9869	19.9921	21.2517	19.3746
503	13.9605	12.1151	15.3434	12.7705	17.4602	11.9153	9.04521	12.1153	18.604	11.0404	13.674	12.2085	14.2076	12.0938	13.5241	18.2628	11.6319	7.53963	10.3716	11.5961	10.1785	5.14686	9.81198	7.78965	11.6962	10.2739	23.0157	10.559	16.7845	14.0578	13.8356	18.2966	16.8206	14.6486	17.7278	24.2919	9.89507	11.4653	20.6038	24.5849	22.7772	18.3243	21.9532	19.9324	23.5079	20.6936	20.5959	21.8859	20.201
504	14.2013	12.4792	15.9429	13.0581	18.0971	12.3026	9.12055	12.4451	19.1925	11.3367	14.1113	12.5723	14.6361	12.5516	14.0512	18.8861	11.7902	7.59255	10.4237	11.7457	10.3087	5.17474	9.92219	7.82695	11.8578	10.3051	23.967	10.7949	17.2125	14.4058	14.1122	18.9916	17.3175	15.0267	18.3445	25.1722	10.1044	11.6944	21.3541	25.1071	23.6433	19.0531	22.8765	20.8022	24.2242	21.4204	21.22	22.5338	21.0564
505	14.4369	12.8388	16.5528	13.3406	18.7277	12.6866	9.19135	12.7691	19.7786	11.6296	14.5416	12.9313	15.0683	13.0059	14.5857	19.5012	11.9468	7.64511	10.4737	11.8906	10.4357	5.20147	10.0311	7.86286	12.0147	10.3346	24.9281	11.027	17.6292	14.7526	14.3867	19.6837	17.8017	15.3997	18.9632	26.0411	10.3171	11.9177	22.1028	25.6232	24.5009	19.776	23.7927	21.6745	24.9271	22.1398	21.8449	23.1683	21.9134
506	14.6571	13.1789	17.1585	13.6046	19.3268	13.0496	9.25359	13.0729	20.3409	11.9065	14.945	13.2692	15.492	13.4359	15.1126	20.0822	12.095	7.69496	10.5191	12.024	10.5522	5.2253	10.1341	7.89513	12.1596	10.3613	25.8709	11.2438	18.0141	15.0865	14.649	20.3452	18.2494	15.7514	19.5643	26.8621	10.5271	12.1244	22.8226	26.1168	25.3157	20.464	24.6648	22.5196	25.587	22.8241	22.4514	23.7622	22.7444
507	14.8511	13.4851	17.745	13.8369	19.869	13.3744	9.30326	13.3418	20.8579	12.1549	15.3014	13.5693	15.8949	13.8208	15.6171	20.6032	12.2283	7.73978	10.557	12.1387	10.6509	5.24452	10.2265	7.92149	12.2856	10.3841	26.7671	11.4337	18.3466	15.3959	14.8892	20.9483	18.637	16.0658	20.128	27.5988	10.7287	12.3039	23.4863	26.5718	26.0531	21.0884	25.456	23.3079	26.174	23.4457	23.0201	24.2884	23.522
508	15.0403	13.7905	18.3622	14.0657	20.4146	13.7044	9.34658	13.6078	21.3857	12.4031	15.6553	13.87	16.3127	14.2127	16.1488	21.1222	12.3638	7.78511	10.5917	12.248	10.7471	5.26281	10.3207	7.94591	12.406	10.4046	27.7056	11.6232	18.6695	15.7124	15.1331	21.5678	19.012	16.3804	20.7112	28.3379	10.9424	12.4778	24.1639	27.0275	26.7951	21.7202	26.2571	24.126	26.7499	24.0708	23.6034	24.8012	24.3269
509	15.2456	14.1266	19.0491	14.3187	21.0189	14.0788	9.39083	13.9017	21.9737	12.6779	16.0493	14.207	16.7754	14.6589	16.747	21.6945	12.5167	7.83605	10.6282	12.3656	10.8555	5.28377	10.4274	7.97271	12.535	10.4249	28.758	11.8371	19.0254	16.0633	15.4034	22.269	19.4225	16.7302	21.3618	29.1595	11.1842	12.6682	24.9177	27.5197	27.6172	22.4237	27.1507	25.0464	27.3759	24.7605	24.2468	25.3556	25.2266
510	15.457	14.4762	19.7751	14.5816	21.65	14.4738	9.43356	14.2071	22.5905	12.9644	16.4606	14.5601	17.2621	15.1305	17.3811	22.2899	12.6775	7.88961	10.6647	12.4853	10.9687	5.30553	10.5397	8.00013	12.6663	10.4441	29.8709	12.0615	19.3928	16.4306	15.6858	23.0093	19.8454	17.0954	22.0466	30.0171	11.4412	12.8643	25.7088	28.0269	28.4755	23.1602	28.0873	26.0185	28.0212	25.4789	24.9203	25.9251	26.1738
511	15.6641	14.8217	20.5095	14.8403	22.2756	14.8658	9.47231	14.5077	23.2046	13.248	16.8661	14.9093	17.7516	15.5991	18.0208	22.8782	12.8365	7.94279	10.6994	12.601	11.079	5.32622	10.6507	8.02639	12.7935	10.4618	30.9909	12.2828	19.7505	16.7963	15.9658	23.7464	20.2575	17.4558	22.7323	30.8645	11.7005	13.0555	26.498	28.5278	29.3262	23.8912	29.0173	26.9916	28.6552	26.1906	25.594	26.4834	27.1211
512	15.8567	15.1458	21.2218	15.0806	22.8636	15.231	9.50464	14.787	23.7847	13.5139	17.2428	15.2342	18.223	16.0358	18.6354	23.4291	12.984	7.99259	10.7308	12.7064	11.1789	5.34399	10.7534	8.04973	12.9102	10.4773	32.0645	12.4869	20.0771	17.1424	16.2291	24.4377	20.6358	17.7916	23.3856	31.6552	11.9493	13.2311	27.2462	29.0009	30.1253	24.578	29.8915	27.9149	29.2473	26.8598	26.2379	27.0041	28.0209
513	16.0244	15.4309	21.8813	15.2881	23.3817	15.5456	9.52811	15.0286	24.2993	13.7474	17.5678	15.5148	18.6553	16.4121	19.1946	23.9126	13.1105	8.03601	10.7571	12.7955	11.2609	5.35696	10.8408	8.06836	13.0102	10.4898	33.0382	12.6601	20.3513	17.4508	16.4613	25.0408	20.957	18.0828	23.9732	32.3428	12.1748	13.3804	27.9146	29.425	30.8291	25.182	30.6602	28.7377	29.7669	27.4509	26.8222	27.4607	28.826
514	16.1734	15.69	22.5245	15.4721	23.8545	15.8281	9.54211	15.2435	24.776	13.9595	17.8565	15.7656	19.0712	16.7501	19.7324	24.3508	13.2241	8.0757	10.7788	12.8709	11.3292	5.3661	10.9188	8.08315	13.0962	10.4997	33.9673	12.8108	20.5844	17.7374	16.6742	25.5905	21.2331	18.3443	24.5278	32.9616	12.3909	13.5091	28.5372	29.8183	31.4716	25.7348	31.3642	29.5071	30.2331	27.9914	27.3755	27.8688	29.5817
515	16.3166	15.9464	23.2029	15.6507	24.3258	16.1109	9.54824	15.4529	25.2605	14.1702	18.1385	16.0136	19.5041	17.0894	20.2984	24.7846	13.3384	8.11603	10.7979	12.9398	11.3931	5.37365	10.9973	8.09614	13.1755	10.5074	34.9354	12.9563	20.8019	18.0282	16.8881	26.1466	21.4915	18.6031	25.0999	33.5742	12.6184	13.6302	29.171	30.2117	32.1137	26.2909	32.0732	30.2984	30.6852	28.5307	27.9432	28.2612	30.3595
516	16.4537	16.1989	23.908	15.8233	24.7927	16.392	9.54733	15.656	25.7485	14.3784	18.4129	16.2573	19.9494	17.4271	20.8852	25.2116	13.4523	8.15661	10.8145	13.0024	11.4527	5.37963	11.0755	8.10741	13.2484	10.5131	35.9314	13.0963	21.004	18.3208	17.1014	26.7044	21.7326	18.8576	25.6835	34.1771	12.8544	13.7437	29.8103	30.6023	32.7509	26.846	32.7815	31.1036	31.1219	29.0653	28.5199	28.6374	31.1513
517	16.5845	16.4461	24.6312	15.9894	25.2524	16.669	9.54024	15.8519	26.2354	14.5827	18.6785	16.4953	20.4022	17.7607	21.4853	25.6293	13.5646	8.19701	10.8287	13.059	11.5078	5.38408	11.1525	8.11703	13.3151	10.5168	36.9444	13.2306	21.1911	18.6127	17.3124	27.2589	21.9568	19.1062	26.2725	34.7665	13.0957	13.8497	30.4498	30.9875	33.3791	27.3955	33.4833	31.9145	31.5424	29.5917	29.1006	28.9971	31.9489
518	16.7089	16.6865	25.3642	16.1484	25.7022	16.9397	9.52782	16.04	26.7169	14.7818	18.9341	16.7261	20.8579	18.0873	22.0914	26.0353	13.6741	8.23685	10.8406	13.1099	11.5585	5.38703	11.2275	8.12505	13.3761	10.5188	37.9633	13.3589	21.3634	18.9015	17.5195	27.8055	22.1646	19.3472	26.8609	35.3387	13.3394	13.9484	31.084	31.3642	33.9938	27.9349	34.1729	32.7231	31.9455	30.1067	29.6799	29.3398	32.744
519	16.8265	16.9188	26.0985	16.2999	26.139	17.202	9.51089	16.2195	27.1886	14.9745	19.1787	16.9483	21.3116	18.4042	22.696	26.4273	13.7797	8.2757	10.8505	13.1553	11.6047	5.38851	11.2996	8.13155	13.4315	10.5191	38.9773	13.4809	21.5212	19.1846	17.7209	28.3394	22.3563	19.5791	27.4426	35.89	13.5826	14.0396	31.7072	31.7299	34.5909	28.4599	34.8446	33.5214	32.3303	30.6068	30.2526	29.6653	33.5285
520	16.9373	17.1417	26.8256	16.4432	26.56	17.4534	9.49032	16.3895	27.6459	15.1596	19.4111	17.1604	21.7585	18.7087	23.2918	26.8028	13.8801	8.31317	10.8584	13.1956	11.6463	5.38854	11.368	8.1366	13.4818	10.5178	39.9752	13.5963	21.6646	19.4596	17.9152	28.8557	22.5324	19.8002	28.0114	36.4168	13.8222	14.1237	32.3142	32.0815	35.1661	28.966	35.4926	34.3013	32.6957	31.0886	30.8136	29.973	34.2942
521	17.0409	17.3537	27.537	16.5777	26.9625	17.6918	9.46695	16.5493	28.0845	15.3357	19.6301	17.3609	22.194	18.998	23.8712	27.1594	13.9742	8.34884	10.8646	13.2311	11.6833	5.38718	11.4318	8.14025	13.5272	10.515	40.946	13.7048	21.7941	19.7241	18.1005	29.3496	22.6932	20.0088	28.5614	36.9153	14.0552	14.2005	32.8994	32.4164	35.715	29.4488	36.1113	35.0547	33.0406	31.5487	31.3575	30.2626	35.0328
522	17.1372	17.5536	28.2243	16.703	27.3435	17.915	9.44163	16.6981	28.4999	15.5017	19.8347	17.5484	22.6132	19.2695	24.427	27.4948	14.0608	8.38231	10.8691	13.262	11.7157	5.38443	11.4902	8.14258	13.568	10.5108	41.8789	13.8061	21.9097	19.9755	18.2752	29.8164	22.8392	20.2033	29.0865	37.3818	14.2787	14.2702	33.4572	32.7317	36.2334	29.9037	36.6948	35.7736	33.3642	31.9837	31.8793	30.5337	35.7362
523	17.226	17.7398	28.879	16.8185	27.7002	18.1206	9.41519	16.8352	28.8878	15.6562	20.0236	17.7213	23.0114	19.5203	24.9517	27.8064	14.1387	8.41317	10.8721	13.2886	11.7435	5.38034	11.5424	8.14365	13.6045	10.5054	42.7627	13.9	22.0118	20.2115	18.4378	30.2513	22.9708	20.3822	29.5805	37.8127	14.4896	14.3329	33.9823	33.0245	36.7169	30.3263	37.2375	36.4498	33.6652	32.3903	32.3735	30.786	36.3962
524	17.3071	17.9111	29.4926	16.9236	28.0297	18.3066	9.38848	16.9596	29.2437	15.798	20.1959	17.8783	23.3839	19.7478	25.4378	28.0919	14.2067	8.44102	10.8737	13.3112	11.7665	5.37493	11.5874	8.14353	13.6371	10.4989	43.5865	13.9861	22.1007	20.4295	18.5865	30.6495	23.0884	20.5437	30.0375	38.2042	14.685	14.3886	34.4692	33.2922	37.1614	30.7122	37.7336	37.0754	33.9428	32.765	32.8351	31.019	37.0046
525	17.3802	18.0661	30.0568	17.0178	28.3293	18.4705	9.36236	17.0708	29.5632	15.9258	20.3502	18.0178	23.7258	19.9491	25.8781	28.3489	14.2636	8.46545	10.8742	13.3301	11.7848	5.36824	11.6245	8.14229	13.6661	10.4912	44.3392	14.0641	22.1765	20.6271	18.7197	31.0062	23.1924	20.6862	30.4513	38.5528	14.8619	14.4374	34.9123	33.5319	37.5624	31.0569	38.1774	37.6422	34.1959	33.1044	33.2588	31.2323	37.5531
526	17.439	18.1982	30.5935	17.0939	28.5894	18.6049	9.32812	17.1598	29.8427	16.0352	20.4755	18.1316	24.0465	20.1155	26.2861	28.5674	14.3065	8.486	10.871	13.3369	11.7908	5.35769	11.6512	8.13773	13.6829	10.4795	45.0364	14.1226	22.2202	20.8005	18.8313	31.3087	23.2629	20.8014	30.8268	38.84	15.0247	14.4703	35.3117	33.7385	37.9088	31.3522	38.5595	38.1495	34.4068	33.3961	33.6467	31.4075	38.0448
527	17.4803	18.3061	31.1268	17.149	28.8093	18.7089	9.27994	17.2231	30.0866	16.1256	20.5672	18.2174	24.3578	20.2459	26.6797	28.7455	14.3353	8.50301	10.8629	13.3268	11.7805	5.34186	11.6671	8.12861	13.6825	10.4618	45.7019	14.156	22.2211	20.9513	18.9206	31.5572	23.2888	20.8869	31.1751	39.0614	15.1801	14.4826	35.6755	33.9135	38.2007	31.6001	38.8831	38.6085	34.5677	33.6384	34.0075	31.5352	38.4928
528	17.5091	18.3959	31.6506	17.1888	28.9986	18.7904	9.22297	17.2678	30.3024	16.2015	20.6347	18.2827	24.6584	20.3498	27.0577	28.893	14.3536	8.51722	10.8512	13.3054	11.7594	5.32254	11.6752	8.11636	13.6707	10.4402	46.3374	14.1725	22.1924	21.0849	18.9936	31.7659	23.2836	20.9506	31.4999	39.2342	15.3284	14.4802	36.0096	34.0636	38.4508	31.8114	39.1613	39.0287	34.6921	33.8438	34.3455	31.6289	38.9044
529	17.5298	18.4737	32.1591	17.2188	29.1674	18.8572	9.16238	17.301	30.4978	16.2676	20.687	18.3349	24.9473	20.4366	27.4189	29.0196	14.3649	8.52942	10.8375	13.2781	11.7327	5.3015	11.6781	8.10245	13.653	10.4168	46.9445	14.1806	22.1473	21.2068	19.0565	31.9493	23.2607	21.0002	31.8046	39.3752	15.4698	14.4696	36.3204	34.1955	38.672	31.9971	39.4074	39.4198	34.7936	34.0248	34.6651	31.7019	39.2868
530	17.5474	18.5455	32.6464	17.2448	29.3254	18.9173	9.1033	17.3296	30.6804	16.3285	20.7333	18.3815	25.2234	20.5156	27.7621	29.135	14.3725	8.54035	10.8232	13.2507	11.7058	5.28053	11.6786	8.08832	13.6351	10.3936	47.5248	14.1885	22.099	21.3224	19.1155	32.1214	23.2337	21.0436	32.0929	39.5016	15.6047	14.4569	36.6141	34.3162	38.877	32.1679	39.6343	39.7914	34.8856	34.194	34.9709	31.7678	39.6472
531	17.5665	18.6176	33.1066	17.2723	29.4825	18.9784	9.05091	17.3608	30.8577	16.3887	20.783	18.43	25.4855	20.5962	28.0861	29.2491	14.3801	8.55079	10.8099	13.2286	11.6841	5.2614	11.6794	8.07543	13.6225	10.3727	48.0801	14.2047	22.0605	21.4371	19.1767	32.2968	23.2162	21.0886	32.3683	39.6304	15.7334	14.4483	36.8967	34.4322	39.0787	32.3346	39.8553	40.153	34.9818	34.364	35.2671	31.84	39.9928
532	17.5919	18.696	33.5337	17.3072	29.6484	19.0485	9.01034	17.4017	31.0375	16.4528	20.845	18.4878	25.7325	20.6879	28.3898	29.3716	14.391	8.5615	10.799	13.2175	11.6729	5.2459	11.6832	8.06523	13.6209	10.356	48.612	14.2375	22.0451	21.5562	19.2463	32.4896	23.2215	21.1429	32.6343	39.7786	15.856	14.45	37.1746	34.5504	39.2899	32.5083	40.0833	40.5143	35.0956	34.5473	35.5582	31.9319	40.3308
533	17.6118	18.7641	33.9226	17.3359	29.7961	19.1051	8.96903	17.4341	31.1903	16.508	20.8976	18.5353	25.9569	20.7642	28.6583	29.4745	14.3929	8.56908	10.7869	13.2031	11.6582	5.22944	11.6807	8.05382	13.6159	10.3381	49.091	14.2639	22.0213	21.6596	19.303	32.6536	23.2182	21.1831	32.8669	39.8974	15.9624	14.4462	37.4211	34.6456	39.4728	32.6527	40.275	40.8345	35.1916	34.705	35.8189	32.0095	40.6238
534	17.6155	18.8073	34.2771	17.3462	29.9019	19.1292	8.91554	17.442	31.2942	16.5431	20.9204	18.5555	26.1566	20.8028	28.886	29.5341	14.3763	8.57115	10.77	13.1726	11.6277	5.20794	11.6644	8.0378	13.5947	10.3143	49.5016	14.2641	21.96	21.7316	19.3305	32.7516	23.177	21.19	33.051	39.9457	16.0475	14.4228	37.6169	34.6988	39.5959	32.7394	40.3958	41.0841	35.2388	34.8054	36.0327	32.0426	40.8464
535	17.6095	18.8353	34.6052	17.3452	29.9817	19.1338	8.85673	17.4354	31.3679	16.5658	20.9254	18.5593	26.3382	20.8188	29.0856	29.5669	14.349	8.56994	10.7506	13.1341	11.5893	5.18395	11.6402	8.01941	13.5653	10.2876	49.8662	14.2512	21.8782	21.7852	19.3417	32.8117	23.1147	21.1774	33.2035	39.9517	16.1194	14.3885	37.7795	34.7257	39.6814	32.7905	40.4723	41.2898	35.2571	34.8717	36.217	32.05	41.0241
536	17.6004	18.8576	34.9149	17.34	30.051	19.132	8.79945	17.4244	31.4302	16.5834	20.9243	18.5575	26.5082	20.8275	29.2695	29.5891	14.3185	8.5677	10.7307	13.0953	11.5507	5.16003	11.614	8.00088	13.5358	10.2611	50.2071	14.2386	21.7931	21.8333	19.3497	32.8618	23.0481	21.1591	33.3415	39.9439	16.1859	14.3523	37.9263	34.7423	39.7513	32.828	40.5313	41.4778	35.2665	34.9273	36.3893	32.0506	41.1824
537	17.5947	18.8836	35.2141	17.3379	30.1255	19.1369	8.75059	17.4191	31.4997	16.6035	20.929	18.5611	26.6734	20.8438	29.4504	29.6172	14.2927	8.56666	10.7123	13.0643	11.5198	5.13872	11.5915	7.98445	13.5143	10.2381	50.5468	14.2396	21.7215	21.8889	19.3675	32.9301	22.9939	21.1489	33.4821	39.9506	16.2551	14.3229	38.0749	34.7643	39.8279	32.8739	40.5994	41.6749	35.2868	34.9957	36.5671	32.0631	41.3468
538	17.5987	18.923	35.5107	17.3458	30.2207	19.1615	8.71699	17.4297	31.5951	16.6335	20.9512	18.5811	26.8404	20.8831	29.6408	29.6674	14.2792	8.56907	10.6976	13.049	11.5045	5.12259	11.5786	7.97234	13.5086	10.2215	50.9077	14.2672	21.6806	21.9648	19.4082	33.0446	22.9689	21.1606	33.6423	40.0002	16.3351	14.309	38.2426	34.8075	39.9332	32.9503	40.7034	41.9074	35.3382	35.1	36.7678	32.1065	41.5426
539	17.6062	18.9666	35.7896	17.3576	30.3213	19.1928	8.6912	17.4464	31.6957	16.666	20.9805	18.6074	26.9986	20.9309	29.824	29.7226	14.2693	8.5723	10.6841	13.0418	11.4974	5.1093	11.5687	7.9623	13.5109	10.2084	51.2589	14.3078	21.6543	22.0461	19.4568	33.176	22.9576	21.1798	33.7992	40.0631	16.4139	14.3015	38.4081	34.8536	40.044	33.0342	40.8158	42.1448	35.3999	35.2153	36.9692	32.1618	41.7398
540	17.6071	19.0001	36.0332	17.3627	30.4033	19.2108	8.66224	17.4543	31.7709	16.6896	20.9997	18.6237	27.1351	20.9647	29.9776	29.7573	14.2504	8.57262	10.6685	13.0307	11.4868	5.0951	11.5525	7.95087	13.5085	10.1937	51.5598	14.3404	21.6169	22.1118	19.4921	33.2801	22.9352	21.1847	33.9226	40.0948	16.4763	14.2863	38.5417	34.8765	40.1254	33.0908	40.8949	42.3432	35.441	35.3045	37.1409	32.2001	41.8956
541	17.6026	19.0251	36.2464	17.3623	30.4698	19.218	8.63173	17.4549	31.8255	16.7056	21.0103	18.6317	27.2528	20.987	30.1058	29.7748	14.2244	8.57064	10.6512	13.0173	11.474	5.08038	11.5313	7.93851	13.5033	10.1782	51.8186	14.368	21.5715	22.1651	19.5174	33.3631	22.9044	21.1783	34.0182	40.1013	16.5257	14.2654	38.6486	34.8803	40.1821	33.1249	40.9462	42.5097	35.4655	35.3727	37.2884	32.2249	42.0172
542	17.5941	19.0433	36.4335	17.3572	30.5237	19.2168	8.60125	17.4502	31.8639	16.7155	21.0143	18.6334	27.3546	21.0003	30.2128	29.7787	14.1934	8.56697	10.6328	13.0028	11.4604	5.06554	11.5065	7.92564	13.4966	10.1625	52.0432	14.3934	21.5211	22.2094	19.5359	33.4311	22.868	21.1636	34.0919	40.0888	16.5653	14.2409	38.7339	34.8692	40.2191	33.1411	40.9751	42.6514	35.4776	35.4253	37.4172	32.2401	42.1114
543	17.5827	19.0563	36.5991	17.3486	30.5678	19.2098	8.57241	17.4417	31.8907	16.7207	21.0133	18.6304	27.4435	21.0073	30.3028	29.7726	14.1591	8.56222	10.6139	12.9887	11.4472	5.05097	11.4797	7.91272	13.4902	10.1471	52.2419	14.4195	21.4685	22.2481	19.5511	33.49	22.8286	21.1435	34.1495	40.0633	16.5984	14.2146	38.8026	34.8474	40.2412	33.1442	40.9872	42.7752	35.4814	35.4677	37.5329	32.2493	42.1854
544	17.5698	19.0658	36.7479	17.3375	30.6053	19.1994	8.54682	17.4312	31.9104	16.7225	21.009	18.6244	27.5225	21.0104	30.38	29.7598	14.1237	8.55701	10.5949	12.9763	11.4358	5.03708	11.4522	7.90019	13.4856	10.1326	52.4226	14.4493	21.4168	22.2844	19.5662	33.546	22.7891	21.121	34.1967	40.031	16.6282	14.1886	38.86	34.8191	40.2533	33.1388	40.9879	42.8882	35.4813	35.5051	37.6408	32.2563	42.2461
545	17.5565	19.0735	36.8844	17.3249	30.6389	19.1882	8.52606	17.4205	31.9277	16.7224	21.0033	18.6172	27.5944	21.0122	30.4486	29.744	14.0889	8.55194	10.5764	12.967	11.4274	5.02425	11.4255	7.88847	13.4845	10.1198	52.5935	14.4855	21.3689	22.3217	19.5846	33.6052	22.7521	21.0993	34.2396	39.9978	16.6579	14.1647	38.911	34.7884	40.2601	33.1296	40.9826	42.9975	35.4812	35.5429	37.7466	32.2647	42.3006
546	17.5441	19.081	37.0132	17.3118	30.6717	19.1787	8.51176	17.4112	31.947	16.7219	20.9978	18.6106	27.6622	21.0153	30.5127	29.7287	14.0568	8.54762	10.559	12.9622	11.4234	5.01289	11.401	7.87803	13.4884	10.1091	52.7626	14.5312	21.3278	22.3635	19.6096	33.6736	22.7205	21.0811	34.2838	39.9699	16.6909	14.145	38.9608	34.7597	40.2666	33.1213	40.9769	43.11	35.4854	35.5864	37.8558	32.2783	42.3558
547	17.5338	19.0899	37.1388	17.2992	30.7066	19.1733	8.50549	17.4052	31.9729	16.7222	20.9942	18.6064	27.7289	21.0223	30.5767	29.7172	14.0293	8.54466	10.5431	12.9633	11.4252	5.00338	11.3802	7.86929	13.4988	10.1012	52.9381	14.5891	21.2964	22.4129	19.6446	33.7572	22.697	21.0695	34.3352	39.9535	16.7303	14.1315	39.0146	34.7369	40.2775	33.1186	40.9761	43.2328	35.498	35.6408	37.9738	32.3008	42.4188
548	17.527	19.102	37.2658	17.2881	30.7465	19.1745	8.50887	17.4041	32.0099	16.7248	20.9944	18.6062	27.7973	21.0357	30.6446	29.7133	14.0083	8.54368	10.5293	12.9716	11.4339	4.99613	11.3644	7.8627	13.5175	10.0968	53.1279	14.6621	21.2777	22.4734	19.6929	33.8622	22.6843	21.0676	34.3996	39.9544	16.7795	14.1261	39.0773	34.7244	40.2978	33.1262	40.9858	43.3729	35.5232	35.7115	38.1061	32.3359	42.4966
549	17.5247	19.1188	37.3988	17.2797	30.7943	19.1848	8.5235	17.4098	32.0627	16.731	21	18.6118	27.8705	21.0581	30.7206	29.7203	13.9958	8.54528	10.5182	12.9886	11.451	4.99154	11.3551	7.8587	13.5461	10.0964	53.3403	14.7532	21.2746	22.5483	19.7579	33.9947	22.6851	21.0782	34.4829	39.979	16.8416	14.1308	39.1542	34.7262	40.3322	33.1487	41.0115	43.5374	35.5651	35.8039	38.2584	32.3873	42.5962
550	17.5284	19.1421	37.5423	17.2748	30.8531	19.2068	8.55098	17.4238	32.1357	16.7425	21.0127	18.625	27.9513	21.0919	30.809	29.7417	13.9937	8.55008	10.5102	13.0155	11.4777	4.98999	11.3537	7.85773	13.586	10.1005	53.5832	14.8652	21.2902	22.6409	19.8428	34.1606	22.7022	21.1045	34.5909	40.0332	16.92	14.1475	39.2503	34.7467	40.3856	33.191	41.0585	43.7333	35.628	35.9231	38.4361	32.4587	42.7246
551	17.5319	19.1647	37.6727	17.2673	30.9095	19.2304	8.58379	17.4391	32.2113	16.7521	21.0247	18.638	28.0234	21.1275	30.8924	29.7637	13.9943	8.55419	10.5015	13.0474	11.5089	4.98969	11.3542	7.85717	13.6306	10.1053	53.8205	14.9882	21.3135	22.7378	19.9354	34.3396	22.7258	21.1344	34.6981	40.0932	17.0003	14.168	39.3411	34.7677	40.4359	33.2349	41.1072	43.9335	35.6952	36.0493	38.6154	32.5361	42.8535
552	17.5301	19.1804	37.771	17.2523	30.952	19.2469	8.61563	17.4491	32.2737	16.7544	21.029	18.644	28.074	21.1559	30.9556	29.7736	13.9909	8.55468	10.4894	13.0795	11.5402	4.98914	11.3514	7.855	13.6742	10.1075	54.0213	15.1128	21.3343	22.8271	20.0244	34.5124	22.7464	21.1575	34.7826	40.1375	17.0704	14.1849	39.4063	34.7736	40.4645	33.2644	41.1396	44.1133	35.7519	36.1642	38.7759	32.6068	42.9581
553	17.5259	19.1924	37.8486	17.2332	30.9869	19.2603	8.64999	17.4571	32.3301	16.7526	21.0295	18.6466	28.1112	21.1812	31.0061	29.7775	13.9866	8.55357	10.4758	13.1139	11.5734	4.98915	11.3478	7.85256	13.7196	10.1095	54.2019	15.2425	21.357	22.9144	20.1148	34.6861	22.768	21.1787	34.8557	40.1761	17.1365	14.202	39.4572	34.7725	40.4814	33.2866	41.163	44.2839	35.805	36.2757	38.928	32.6762	43.0501
554	17.5223	19.2039	37.9172	17.2132	31.0202	19.275	8.69032	17.4663	32.3878	16.7499	21.0297	18.6493	28.1433	21.2073	31.0514	29.781	13.9845	8.55286	10.463	13.1525	11.6109	4.99053	11.3461	7.85119	13.7696	10.1133	54.3785	15.3811	21.3859	23.0053	20.2112	34.8681	22.7943	21.2028	34.9288	40.2187	17.205	14.2226	39.5054	34.7722	40.4966	33.3089	41.1853	44.4561	35.8614	36.3919	39.082	32.7501	43.1413
555	17.522	19.2181	37.9882	17.1956	31.0581	19.295	8.74009	17.4796	32.454	16.7497	21.0334	18.6558	28.1784	21.2382	31.0988	29.79	13.9878	8.55457	10.4531	13.1974	11.6545	4.9941	11.3488	7.85223	13.8271	10.1214	54.5673	15.5321	21.4251	23.1056	20.3185	35.0656	22.8293	21.2349	35.013	40.2751	17.2821	14.2505	39.5622	34.7808	40.5202	33.3387	41.2138	44.641	35.9279	36.5206	39.2483	32.8339	43.2434
556	17.5281	19.2381	38.0733	17.1839	31.1064	19.3246	8.80276	17.5004	32.5358	16.755	21.0443	18.6695	28.2249	21.278	31.1558	29.8102	13.9998	8.56072	10.4482	13.2507	11.7064	5.00068	11.3586	7.85702	13.8949	10.1358	54.7845	15.6992	21.4791	23.2207	20.4415	35.2859	22.8765	21.2797	35.1196	40.3552	17.3742	14.2891	39.6391	34.8061	40.5621	33.3832	41.2564	44.8496	36.0115	36.6697	39.4373	32.9332	43.3683
557	17.5433	19.267	38.184	17.1811	31.1715	19.3679	8.88179	17.5317	32.6406	16.7693	21.066	18.6941	28.291	21.3307	31.23	29.8477	14.0235	8.57332	10.4505	13.3142	11.7687	5.01108	11.3781	7.86691	13.9759	10.1587	55.0462	15.8859	21.552	23.3565	20.5851	35.5363	22.94	21.3423	35.26	40.4687	17.4876	14.3419	39.7475	34.856	40.6326	33.4497	41.3206	45.0927	36.1191	36.8473	39.6592	33.0536	43.5278
558	17.5647	19.3015	38.3071	17.1817	31.2464	19.4214	8.9725	17.5706	32.763	16.7882	21.0945	18.725	28.3658	21.3922	31.315	29.8992	14.0566	8.58927	10.457	13.3865	11.8396	5.02398	11.4049	7.8804	14.0673	10.1856	55.3365	16.0927	21.6416	23.5095	20.7473	35.8167	23.0177	21.4186	35.4233	40.6086	17.6164	14.4066	39.8721	34.9217	40.7185	33.5321	41.4017	45.3651	36.2465	37.05	39.9058	33.1937	43.7122
559	17.5874	19.3366	38.424	17.1792	31.3213	19.4785	9.06891	17.6125	32.8924	16.8061	21.1237	18.7563	28.4352	21.4563	31.3998	29.9571	14.0945	8.60492	10.4638	13.4645	11.9158	5.03788	11.4351	7.89536	14.1648	10.2118	55.6299	16.3157	21.742	23.6719	20.922	36.1189	23.1045	21.5016	35.5923	40.7607	17.7511	14.478	39.9931	34.9902	40.8029	33.6195	41.4896	45.6519	36.3844	37.2676	40.1619	33.3468	43.9042
560	17.6122	19.3728	38.5377	17.1763	31.3977	19.5397	9.17254	17.6575	33.0287	16.8244	21.1545	18.7892	28.5027	21.5237	31.4847	30.0199	14.1371	8.62149	10.4721	13.5482	11.9976	5.05329	11.4688	7.9121	14.2688	10.2396	55.929	16.5522	21.8524	23.8427	21.1074	36.4383	23.1994	21.5912	35.7683	40.9244	17.8923	14.5558	40.1155	35.0636	40.8896	33.7121	41.5828	45.9506	36.5316	37.4976	40.4276	33.5103	44.1039
561	17.6397	19.4108	38.6515	17.1752	31.477	19.6051	9.28493	17.7059	33.1715	16.8444	21.1879	18.825	28.5717	21.5949	31.5701	30.0864	14.1842	8.6402	10.4829	13.6375	12.085	5.07076	11.5064	7.93093	14.3795	10.2714	56.2363	16.7997	21.9718	24.0211	21.3021	36.7704	23.3017	21.6874	35.9526	41.099	18.0406	14.6397	40.2444	35.1438	40.9824	33.8104	41.6803	46.2583	36.6869	37.7376	40.7027	33.6819	44.3117
562	17.6705	19.4513	38.7684	17.1786	31.5608	19.6751	9.40759	17.758	33.3203	16.8675	21.2246	18.8651	28.6454	21.6707	31.6561	30.1551	14.2357	8.66226	10.4971	13.7326	12.1781	5.09081	11.5479	7.95218	14.4974	10.3096	56.5542	17.0555	22.0992	24.206	21.5044	37.1104	23.4104	21.7902	36.1467	41.2839	18.1966	14.7295	40.3848	35.2331	41.0852	33.9146	41.781	46.5724	36.8491	37.985	40.9874	33.8589	44.5277
563	17.7053	19.4951	38.8917	17.1888	31.6506	19.7499	9.54207	17.814	33.475	16.895	21.2658	18.9107	28.7274	21.7515	31.7432	30.2246	14.2915	8.68889	10.5158	13.8333	12.2772	5.11397	11.5937	7.97617	14.6228	10.3564	56.8853	17.3169	22.2337	24.3964	21.7126	37.4537	23.5246	21.8994	36.3518	41.4785	18.361	14.8247	40.5416	35.3334	41.2019	34.0252	41.8835	46.8902	37.0171	38.2374	41.2817	34.0391	44.7521
564	17.7453	19.543	39.0241	17.2056	31.7484	19.8308	9.68767	17.8753	33.6403	16.9273	21.3128	18.962	28.8183	21.8381	31.8346	30.3004	14.3525	8.71897	10.5394	13.9402	12.3816	5.13966	11.6441	8.00271	14.7568	10.4094	57.2361	17.5889	22.3778	24.598	21.9316	37.8104	23.6466	22.0163	36.573	41.689	18.5357	14.9278	40.7157	35.4463	41.334	34.1449	41.9929	47.2234	37.1959	38.5029	41.5908	34.228	44.9903
565	17.791	19.5952	39.165	17.2267	31.8543	19.9185	9.84262	17.9425	33.8196	16.9635	21.3662	19.0181	28.9161	21.9303	31.9322	30.3873	14.4194	8.75069	10.567	14.0536	12.4907	5.16702	11.6991	8.03139	14.8998	10.465	57.6091	17.8769	22.534	24.8151	22.1664	38.1911	23.7785	22.1415	36.8127	41.9204	18.7217	15.0405	40.9036	35.5712	41.4794	34.2754	42.1136	47.5822	37.39	38.7892	41.9186	34.4319	45.2458
566	17.8414	19.651	39.3122	17.2515	31.967	20.0124	10.0068	18.0149	34.011	17.0032	21.4248	19.0783	29.0193	22.0275	32.0346	30.4832	14.492	8.78419	10.5984	14.1732	12.6047	5.19615	11.7583	8.06216	15.0512	10.5235	58.0007	18.1796	22.7013	25.0457	22.4151	38.5927	23.9195	22.2746	37.0684	42.17	18.918	15.1618	41.1036	35.7068	41.6362	34.4153	42.2434	47.9622	37.5974	39.0932	42.2624	34.6487	45.5162
567	17.8959	19.7098	39.4634	17.2794	32.0851	20.1116	10.1802	18.0919	34.2123	17.0456	21.4877	19.1424	29.1266	22.1293	32.14	30.586	14.5697	8.81964	10.633	14.2989	12.7237	5.22713	11.8217	8.09498	15.2104	10.5854	58.4075	18.4954	22.8789	25.2875	22.6758	39.0117	24.069	22.4149	37.3373	42.4352	19.1233	15.2909	41.314	35.8518	41.8029	34.5631	42.3804	48.3591	37.8161	39.412	42.62	34.8764	45.7989
568	17.9537	19.7708	39.6167	17.31	32.2071	20.2155	10.3626	18.1726	34.4214	17.0902	21.5539	19.2096	29.2369	22.2351	32.2468	30.6936	14.6521	8.85719	10.6705	14.4302	12.848	5.26007	11.889	8.12982	15.3767	10.6511	58.8258	18.8228	23.0658	25.5384	22.9468	39.4451	24.226	22.562	37.617	42.7131	19.3368	15.4267	41.5329	36.0049	41.9775	34.7173	42.5224	48.7682	38.044	39.7425	42.9889	35.113	46.0913
569	18.0139	19.8333	39.7698	17.3425	32.3319	20.3233	10.5539	18.2563	34.6361	17.1364	21.6223	19.2797	29.3487	22.3445	32.3533	30.8039	14.7387	8.89698	10.7104	14.5669	12.9777	5.29506	11.9599	8.16664	15.5496	10.7212	59.2521	19.1604	23.2612	25.796	23.2262	39.8895	24.3897	22.7152	37.9048	43.001	19.5572	15.5684	41.7587	36.1648	42.1583	34.8763	42.6674	49.1851	38.2791	40.0817	43.3667	35.3564	46.391
570	18.0758	19.8968	39.9205	17.3766	32.458	20.4343	10.754	18.3424	34.8544	17.1837	21.6919	19.352	29.4608	22.4568	32.458	30.9147	14.8291	8.93918	10.7523	14.7088	13.1131	5.3322	12.0343	8.20539	15.7285	10.7959	59.6828	19.5065	23.4643	26.0583	23.5123	40.3416	24.5594	22.8742	38.198	43.2964	19.7836	15.715	41.9898	36.3302	42.3438	35.0389	42.8133	49.6053	38.5195	40.4265	43.751	35.6047	46.6955
571	18.1387	19.9604	40.0668	17.4115	32.584	20.5477	10.9629	18.4301	35.0742	17.2315	21.7617	19.4261	29.5719	22.5716	32.5592	31.024	14.9229	8.98393	10.7958	14.8556	13.2542	5.37159	12.1118	8.24605	15.9127	10.8758	60.1144	19.8596	23.674	26.323	23.8032	40.7982	24.7342	23.0383	38.4942	43.5964	20.0147	15.8656	42.2243	36.4997	42.5319	35.2034	42.9582	50.0243	38.763	40.7741	44.1393	35.8557	47.0021
572	18.2017	20.0235	40.2064	17.4468	32.7085	20.6628	11.1804	18.5187	35.2934	17.2791	21.8307	19.5015	29.6807	22.6884	32.6553	31.1297	15.0197	9.03139	10.8405	15.007	13.4013	5.41332	12.1923	8.28856	16.1017	10.9612	60.5433	20.2184	23.8895	26.5879	24.0971	41.2561	24.9133	23.2071	38.7906	43.8984	20.2496	16.0191	42.4605	36.672	42.7212	35.3683	43.0998	50.4376	39.0078	41.1212	44.5293	36.1076	47.3083
573	18.264	20.0854	40.3372	17.4819	32.8304	20.7789	11.4064	18.6074	35.5098	17.326	21.8978	19.5777	29.7859	22.8066	32.7446	31.2296	15.1189	9.08172	10.8859	15.1628	13.5547	5.4575	12.2755	8.33289	16.2948	11.0527	60.966	20.5812	24.11	26.8508	24.3923	41.7119	25.0959	23.3799	39.0847	44.1997	20.4872	16.1748	42.6968	36.8459	42.9097	35.5323	43.2363	50.8408	39.2516	41.465	44.9185	36.3582	47.6118
574	18.325	20.1454	40.4571	17.5163	32.948	20.8952	11.6408	18.6955	35.7214	17.3717	21.9621	19.6542	29.8862	22.9257	32.8255	31.3217	15.2202	9.13506	10.9316	15.3226	13.7143	5.50421	12.3613	8.37901	16.4914	11.1507	61.3789	20.9465	24.3345	27.1095	24.6868	42.1623	25.2812	23.5562	39.3738	44.4975	20.7263	16.3316	42.9314	37.02	43.0957	35.6938	43.3654	51.2293	39.4926	41.8023	45.3044	36.6056	47.9098
575	18.3837	20.2029	40.5639	17.5493	33.0602	21.0111	11.8836	18.7823	35.9259	17.4154	22.0226	19.7306	29.9803	23.0452	32.8964	31.4038	15.323	9.19157	10.9773	15.4862	13.8805	5.55355	12.4492	8.42687	16.6909	11.2555	61.7784	21.3128	24.5621	27.3618	24.9789	42.6042	25.4684	23.7356	39.6555	44.7891	20.9659	16.4886	43.1626	37.193	43.2776	35.8514	43.4853	51.5988	39.7287	42.1303	45.6848	36.8477	48.1999
576	18.4409	20.2575	40.6607	17.5841	33.1676	21.1241	12.1311	18.8662	36.1263	17.4587	22.0804	19.8047	30.0685	23.161	32.9577	31.4761	15.4224	9.24722	11.0231	15.6503	14.0452	5.60292	12.5349	8.4727	16.8931	11.363	62.1679	21.6787	24.787	27.6122	25.2696	43.0395	25.6513	23.9108	39.9325	45.0735	21.2034	16.6441	43.3926	37.3611	43.4545	36.0038	43.5957	51.9574	39.9599	42.4532	46.0603	37.084	48.4813
577	18.4981	20.3102	40.7526	17.6234	33.2729	21.2341	12.382	18.9476	36.3271	17.5031	22.1378	19.8763	30.1531	23.2718	33.0121	31.5419	15.5163	9.29972	11.0699	15.8135	14.2039	5.65085	12.6162	8.51463	17.0986	11.4705	62.5544	22.0455	25.0074	27.8664	25.5619	43.4741	25.8278	24.0791	40.2104	45.3539	21.4393	16.7987	43.6254	37.5242	43.6286	36.1526	43.6999	52.3162	40.1894	42.7781	46.4349	37.3174	48.7574
578	18.5559	20.3622	40.8403	17.6657	33.3773	21.3439	12.6388	19.0285	36.5291	17.5486	22.1954	19.9476	30.2357	23.3813	33.0614	31.6036	15.6089	9.35179	11.118	15.9786	14.3623	5.69911	12.6967	8.55545	17.3085	11.5805	62.9401	22.4162	25.2287	28.1239	25.8577	43.9108	26.0036	24.2462	40.4905	45.6349	21.6766	16.9547	43.8615	37.6869	43.803	36.3008	43.8008	52.675	40.4197	43.1055	46.8114	37.5508	49.032
579	18.6149	20.4147	40.9244	17.7096	33.4821	21.4562	12.9041	19.1112	36.7332	17.595	22.2536	20.0209	30.3177	23.4932	33.1076	31.6641	15.7046	9.40619	11.168	16.1484	14.5259	5.74947	12.7801	8.59796	17.5239	11.6955	63.3273	22.7937	25.4563	28.3844	26.1584	44.3521	26.184	24.418	40.7739	45.9207	21.9186	17.1145	44.1018	37.8537	43.9806	36.4513	43.9011	53.0332	40.6534	43.4361	47.1922	37.7871	49.3091
580	18.6756	20.4689	41.0056	17.7537	33.5888	21.5739	13.1806	19.1976	36.9401	17.6422	22.313	20.0984	30.4007	23.6113	33.1527	31.7259	15.8075	9.46567	11.2202	16.3259	14.7003	5.80371	12.87	8.64494	17.7459	11.8181	63.7182	23.1812	25.6956	28.6475	26.4658	44.8007	26.3746	24.6004	41.0619	46.2156	22.1684	17.2805	44.347	38.0293	44.1644	36.607	44.0037	53.3905	40.8931	43.7706	47.5799	38.0293	49.5925
581	18.7387	20.5258	41.0846	17.7966	33.6986	21.6995	13.471	19.29	37.1506	17.69	22.3741	20.1823	30.4863	23.7393	33.1985	31.7916	15.9219	9.53295	11.275	16.5137	14.8913	5.86361	12.97	8.6992	17.9754	11.9508	64.1148	23.5814	25.9519	28.9126	26.7814	45.2593	26.5809	24.7992	41.3557	46.524	22.4292	17.4552	44.5977	38.2182	44.3574	36.771	44.1112	53.7466	41.1413	44.1095	47.9771	38.2803	49.8861
582	18.8049	20.5868	41.1622	17.837	33.8129	21.8358	13.7779	19.3905	37.3656	17.7384	22.4374	20.2748	30.576	23.881	33.2469	31.8639	16.0521	9.61079	11.3329	16.7146	15.1045	5.93094	13.0838	8.76353	18.2137	12.0962	64.5196	23.9973	26.2305	29.1794	27.1069	45.7304	26.8084	25.0202	41.6565	46.8502	22.7043	17.6409	44.8546	38.4249	44.5626	36.946	44.2266	54.101	41.4007	44.4536	48.3865	38.543	50.1937
583	18.8681	20.6438	41.2241	17.8743	33.9209	21.9694	14.091	19.4872	37.5747	17.7838	22.4956	20.3645	30.6572	24.0204	33.2838	31.9255	16.1813	9.68865	11.3886	16.9184	15.3207	5.99901	13.1974	8.82647	18.4548	12.2448	64.9162	24.4175	26.512	29.4417	27.4317	46.1994	27.0369	25.2418	41.9512	47.1704	22.9797	17.8258	45.1086	38.6292	44.7623	37.1154	44.3308	54.4424	41.6577	44.7932	48.7951	38.8036	50.4958
584	18.9251	20.6921	41.2629	17.9098	34.0159	22.0909	14.4027	19.5724	37.772	17.8245	22.5444	20.4435	30.7224	24.1459	33.3004	31.9656	16.2972	9.75866	11.4392	17.1168	15.5249	6.06277	13.3003	8.87966	18.6951	12.3896	65.2945	24.8332	26.7814	29.697	27.7491	46.6564	27.2508	25.4476	42.2321	47.4684	23.2455	18.0017	45.3544	38.8166	44.9448	37.2684	44.4118	54.7654	41.9032	45.123	49.1942	39.0524	50.7788
585	18.9802	20.737	41.2894	17.9448	34.1056	22.2094	14.7196	19.6541	37.9653	17.8636	22.5896	20.5197	30.7804	24.268	33.3069	31.996	16.4104	9.82757	11.4886	17.3166	15.7289	6.12649	13.4014	8.93054	18.9384	12.5364	65.6655	25.2516	27.0506	29.9503	28.0664	47.1112	27.4628	25.6511	42.5089	47.7605	23.5106	18.1764	45.5989	39.0002	45.1224	37.4162	44.4832	55.0794	42.1462	45.45	49.5919	39.2984	51.0559
586	19.0375	20.784	41.3144	17.9806	34.1979	22.3338	15.048	19.7404	38.1622	17.904	22.6366	20.6008	30.8403	24.397	33.3133	32.0289	16.5316	9.90212	11.5408	17.5244	15.9444	6.19445	13.5096	8.98655	19.1885	12.6913	66.0407	25.68	27.3319	30.2067	28.3907	47.5734	27.6856	25.8658	42.7909	48.0628	23.784	18.358	45.8487	39.1934	45.307	37.5703	44.5582	55.3934	42.3956	45.7814	49.9966	39.5507	51.3401
587	19.1014	20.8388	41.3485	18.0183	34.3003	22.4733	15.3945	19.8396	38.3704	17.9485	22.691	20.6945	30.9112	24.5434	33.3298	32.0763	16.6715	9.98907	11.5998	17.7466	16.1832	6.2709	13.6338	9.05515	19.4494	12.8603	66.431	26.1256	27.6375	30.4713	28.7293	48.053	27.9319	26.1053	43.0879	48.3917	24.0747	18.5545	46.1107	39.4093	45.5108	37.7421	44.6502	55.7165	42.6606	46.1242	50.4168	39.8183	51.6443
588	19.176	20.9067	41.4026	18.0592	34.4206	22.6367	15.7656	19.9596	38.5976	18	22.7584	20.8087	31.002	24.7176	33.3665	32.1502	16.8406	10.0952	11.6693	17.9899	16.457	6.36012	13.783	9.14378	19.7248	13.0495	66.8477	26.5955	27.9794	30.7491	29.0894	48.5596	28.2143	26.3831	43.4091	48.7631	24.3917	18.7737	46.3916	39.6612	45.7458	37.9431	44.7727	56.058	42.9501	46.4854	50.8606	40.1102	51.9816
589	19.2541	20.9793	41.4608	18.0987	34.5481	22.8123	16.1539	20.0884	38.8342	18.0529	22.8302	20.932	31.1003	24.906	33.4085	32.2344	17.025	10.2095	11.7421	18.2466	16.752	6.45571	13.9451	9.24084	20.0094	13.2488	67.2818	27.0854	28.3455	31.0341	29.4641	49.0874	28.519	26.684	43.7448	49.1599	24.7259	19.0059	46.6834	39.9338	45.998	38.1584	44.9063	56.409	43.2554	46.859	51.323	40.4183	52.339
590	19.3266	21.0459	41.503	18.1323	34.6687	22.9841	16.5485	20.2104	39.0672	18.1009	22.8956	21.0499	31.1896	25.0904	33.437	32.3075	17.2058	10.3186	11.8093	18.5058	17.0486	6.54956	14.1042	9.33189	20.2961	13.4463	67.7175	27.5865	28.717	31.3176	29.8427	49.6243	28.8256	26.9856	44.0801	49.5561	25.0634	19.2376	46.9746	40.2054	46.2475	38.3682	45.0264	56.7554	43.563	47.2349	51.7933	40.7291	52.6964
591	19.3958	21.1088	41.5332	18.1618	34.785	23.155	16.9512	20.3289	39.2986	18.1456	22.9569	21.1654	31.2731	25.2739	33.4559	32.3735	17.3865	10.4257	11.8734	18.7692	17.3501	6.64342	14.2632	9.42015	20.5862	13.6448	68.1559	28.0987	29.0962	31.6011	30.2263	50.1703	29.1369	27.2914	44.4168	49.9552	25.4059	19.4711	47.267	40.4793	46.4972	38.576	45.1378	57.0989	43.8743	47.6139	52.2715	41.044	53.0561
592	19.4639	21.1703	41.5556	18.1887	34.8999	23.328	17.3636	20.4473	39.5307	18.1886	23.0165	21.2815	31.3539	25.46	33.469	32.4364	17.5707	10.5338	11.9365	19.0384	17.6595	6.739	14.4253	9.50882	20.8812	13.8471	68.5982	28.6222	29.4854	31.8858	30.616	50.7255	29.456	27.6046	44.7567	50.3607	25.7551	19.7086	47.5624	40.7587	46.7502	38.7853	45.2456	57.4409	44.1907	47.9967	52.7579	41.3643	53.4206
593	19.5328	21.2328	41.5744	18.2148	35.016	23.5059	17.7873	20.5687	39.7656	18.2317	23.0767	21.401	31.4352	25.6519	33.4802	32.5001	17.7617	10.646	12.0009	19.3153	17.98	6.83806	14.5935	9.60112	21.1824	14.0561	69.0454	29.1569	29.887	32.1732	31.013	51.2899	29.7856	27.9287	45.1019	50.7763	26.1128	19.9524	47.8625	41.0471	47.0095	38.9997	45.3547	57.7829	44.5138	48.3842	53.2525	41.6912	53.7922
594	19.6049	21.2985	41.5936	18.2417	35.136	23.6916	18.2241	20.6965	40.0055	18.2766	23.1398	21.5271	31.5202	25.8531	33.4933	32.5688	17.963	10.7654	12.0689	19.6015	18.3145	6.94231	14.7708	9.70025	21.4912	14.2744	69.4985	29.7031	30.3033	32.4646	31.4185	51.8636	30.1288	28.267	45.4542	51.2054	26.4807	20.2048	48.1691	41.3476	47.2781	39.2225	45.4702	58.1265	44.8451	48.7772	53.7556	42.0261	54.1734
595	19.6822	21.3697	41.6174	18.271	35.2627	23.8882	18.6755	20.834	40.2525	18.3249	23.208	21.6626	31.6119	26.0666	33.5122	32.6464	18.1782	10.8951	12.1429	19.8987	18.6664	7.0535	14.9602	9.80943	21.809	14.505	69.9586	30.2607	30.7366	32.7613	31.8337	52.4467	30.4884	28.6229	45.8154	51.6516	26.8606	20.4681	48.4839	41.6636	47.5591	39.4574	45.5971	58.4732	45.1861	49.1765	54.2672	42.3702	54.5664
596	19.7669	21.4489	41.6499	18.3046	35.3987	24.0984	19.1432	20.9844	40.5089	18.3784	23.2838	21.8106	31.7136	26.296	33.5409	32.7369	18.4107	11.0382	12.225	20.2086	19.0385	7.17335	15.1649	9.93185	22.1372	14.7507	70.4269	30.8298	31.1893	33.0646	32.2596	53.0392	30.8674	28.9997	46.1875	52.1184	27.254	20.7446	48.8088	41.9985	47.8555	39.7079	45.7403	58.8244	45.5382	49.5828	54.7875	42.7248	54.9738
597	19.8612	21.5382	41.6952	18.3439	35.5469	24.3252	19.6289	21.1511	40.7768	18.4386	23.3693	21.9739	31.8283	26.5445	33.5831	32.8444	18.6639	11.1979	12.3175	20.533	19.4342	7.30359	15.3877	10.0707	22.4772	15.0142	70.9044	31.4106	31.6636	33.3761	32.6974	53.6411	31.2686	29.4009	46.5725	52.6093	27.6629	21.0365	49.1454	42.3555	48.1703	39.9775	45.9048	59.1817	45.9029	49.9971	55.3166	43.0913	55.3978
598	19.9671	21.64	41.7575	18.3907	35.7098	24.5715	20.1343	21.3373	41.0584	18.5074	23.467	22.1557	31.9593	26.8154	33.6427	32.9728	18.9414	11.3771	12.4227	20.8735	19.8564	7.44597	15.6319	10.2293	22.8304	15.2985	71.3922	32.003	32.1619	33.6969	33.1484	54.2526	31.695	29.8296	46.9721	53.1279	28.0888	21.3461	49.4957	42.738	48.5065	40.2697	46.0957	59.5465	46.2818	50.4199	55.8547	43.471	55.8409
599	20.0869	21.7566	41.841	18.4466	35.8902	24.8402	20.6609	21.5463	41.3558	18.5863	23.5792	22.3588	32.1096	27.112	33.7235	33.1263	19.2467	11.5789	12.543	21.2319	20.3083	7.6022	15.9004	10.4107	23.1981	15.6062	71.8913	32.6073	32.6866	34.0285	33.6137	54.8738	32.1495	30.2894	47.3882	53.6777	28.5336	21.6757	49.8612	43.1493	48.8672	40.588	46.3179	59.9205	46.6764	50.8523	56.4019	43.865	56.3054
600	20.2227	21.8903	41.9497	18.5133	36.0908	25.1343	21.2105	21.7814	41.6713	18.6772	23.7081	22.5862	32.2825	27.4377	33.8295	33.3087	19.5831	11.8066	12.6804	21.6099	20.7931	7.77403	16.1963	10.6183	23.5818	15.9402	72.4029	33.2234	33.2399	34.3722	34.0943	55.5045	32.6349	30.7835	47.8228	54.2622	28.9989	22.0275	50.2439	43.5926	49.2553	40.9359	46.5765	60.3051	47.0881	51.2949	56.9584	44.2748	56.7938
601	20.3668	22.0343	42.077	18.5844	36.3091	25.4473	21.7834	22.0321	42.0091	18.7746	23.8486	22.829	32.4727	27.786	33.9518	33.5118	19.9394	12.0453	12.8241	22.0069	21.3057	7.95473	16.5087	10.8366	23.9812	16.2877	72.9484	33.868	33.8255	34.7334	34.6	56.1693	33.1517	31.3101	48.2861	54.8898	29.4901	22.3995	50.6514	44.0697	49.6756	41.3121	46.8623	60.7145	47.5281	51.7635	57.5451	44.712	57.318
602	20.5123	22.1816	42.2137	18.6543	36.54	25.7719	22.3775	22.2885	42.3685	18.8734	23.9945	23.0784	32.6734	28.1488	34.0803	33.7258	20.3046	12.283	12.9649	22.4204	21.8394	8.1383	16.8276	11.0529	24.3943	16.6379	73.5379	34.55	34.4419	35.1134	35.134	56.881	33.6958	31.8634	48.7809	55.56	30.0076	22.7874	51.0857	44.5769	50.1261	41.7108	47.1635	61.1542	48.0003	52.2655	58.1734	45.181	57.8814
603	20.6622	22.3346	42.36	18.7255	36.7823	26.1093	22.9908	22.5541	42.7444	18.9756	24.1472	23.3375	32.8847	28.5271	34.2169	33.9521	20.6829	12.5264	13.1081	22.8487	22.3939	8.32751	17.1572	11.2745	24.8197	16.9967	74.1556	35.2577	35.0842	35.5069	35.6886	57.6228	34.2641	32.4412	49.2982	56.2632	30.5458	23.1902	51.5395	45.1094	50.6007	42.1294	47.4812	61.6129	48.4955	52.7891	58.8286	45.6724	58.4731
604	20.8195	22.4957	42.5163	18.801	37.0352	26.461	23.621	22.8327	43.1314	19.0831	24.3079	23.6091	33.1068	28.9218	34.3639	34.192	21.0783	12.7825	13.2589	23.2905	22.9693	8.52516	17.5018	11.5086	25.2562	17.37	74.7854	35.9792	35.7473	35.9086	36.256	58.3777	34.8529	33.041	49.8289	56.9899	31.0992	23.6067	52.0056	45.6626	51.0929	42.565	47.8162	62.0793	49.0042	53.3227	59.4958	46.1768	59.082
605	20.9874	22.6674	42.6828	18.8834	37.2975	26.828	24.2662	23.128	43.5243	19.1979	24.4779	23.8964	33.34	29.3337	34.5233	34.4471	21.4951	13.0581	13.4228	23.7442	23.5655	8.73404	17.8657	11.7624	25.7024	17.7637	75.4115	36.703	36.4263	36.3133	36.8282	59.1288	35.459	33.6605	50.3639	57.7305	31.6621	24.036	52.4768	46.2318	51.5966	43.0149	48.1697	62.5421	49.5173	53.8546	60.1606	46.6848	59.6974
606	21.1688	22.8519	42.8596	18.9755	37.5681	27.2118	24.9242	23.4437	43.9178	19.3217	24.6582	24.2023	33.5846	29.7638	34.697	34.7189	21.9374	13.3601	13.6049	24.2083	24.1826	8.95693	18.253	12.0431	26.1571	18.1837	76.018	37.4172	37.1162	36.7159	37.3975	59.8593	36.079	34.2973	50.8942	58.4752	32.229	24.477	52.9458	46.8124	52.1053	43.4763	48.5426	62.9899	50.0253	54.373	60.8082	47.1869	60.3083
607	21.3668	23.0516	43.0472	19.08	37.8462	27.6135	25.593	23.7834	44.3066	19.4566	24.8503	24.5298	33.8408	30.213	34.8873	35.0087	22.4094	13.6953	13.8107	24.6813	24.8203	9.19663	18.6681	12.3579	26.6189	18.6359	76.5889	38.1102	37.812	37.1111	37.9559	60.5522	36.7094	34.9491	51.4106	59.2146	32.7943	24.9287	53.4054	47.3996	52.6127	43.9463	48.9358	63.4113	50.519	54.8664	61.424	47.6736	60.9038
608	21.5725	23.2591	43.241	19.1876	38.1323	28.0305	26.282	24.1383	44.7026	19.5954	25.049	24.8707	34.1059	30.6799	35.087	35.3114	22.9017	14.0491	14.0253	25.169	25.4845	9.44812	19.1015	12.6896	27.0932	19.1071	77.1563	38.813	38.5293	37.5115	38.5246	61.2455	37.3621	35.627	51.9356	59.9761	33.3746	25.3971	53.8726	48.0074	53.1353	44.4338	49.3478	63.8289	51.0207	55.3596	62.0391	48.1667	61.5095
609	21.7781	23.4683	43.4386	19.2909	38.4282	28.4599	26.9979	24.5004	45.117	19.7325	25.2505	25.2176	34.3782	31.1629	35.2907	35.6232	23.4055	14.407	14.2363	25.6758	26.1778	9.70604	19.5441	13.0225	27.5841	19.5845	77.7523	39.5526	39.2806	37.9285	39.122	61.9748	38.0463	36.3386	52.4891	60.7826	33.9835	25.8861	54.3627	48.6474	53.6873	44.9458	49.7766	64.2653	51.551	55.8768	62.684	48.6863	62.1492
610	21.9892	23.6837	43.6435	19.3958	38.7335	28.9032	27.7342	24.8742	45.5435	19.8725	25.4581	25.5754	34.6598	31.6625	35.5027	35.947	23.9256	14.7766	14.4522	26.1977	26.8955	9.97263	20.001	13.3657	28.0878	20.0752	78.3608	40.3113	40.0564	38.3552	39.7359	62.7205	38.7545	37.0764	53.0589	61.6181	34.6112	26.3914	54.8667	49.3111	54.2594	45.4769	50.2229	64.7095	52.0976	56.4054	63.3426	49.2209	62.8089
611	22.2108	23.9096	43.859	19.5079	39.0482	29.3617	28.4847	25.2647	45.9757	20.02	25.6752	25.9489	34.9527	32.1791	35.7273	36.2862	24.4668	15.1653	14.6812	26.7312	27.6332	10.2501	20.4769	13.7285	28.6006	20.586	78.966	41.0716	40.8473	38.7848	40.3539	63.4624	39.4791	37.8329	53.6326	62.4664	35.2478	26.9089	55.3754	49.99	54.8423	46.0216	50.6873	65.1504	52.6482	56.9323	63.9988	49.759	63.4748
612	22.4483	24.1506	44.0885	19.6331	39.3722	29.8368	29.2429	25.6766	46.4073	20.1797	25.905	26.343	35.2588	32.7133	35.9687	36.6438	25.0342	15.5807	14.9319	27.2722	28.386	10.5408	20.9766	14.1203	29.1189	21.124	79.552	41.8159	41.6438	39.2101	40.9641	64.1808	40.2127	38.6004	54.1979	63.3114	35.8834	27.4341	55.8796	50.6757	55.4267	46.5748	51.1704	65.577	53.1904	57.445	64.6368	50.2888	64.1329
613	22.707	24.411	44.3353	19.777	39.7053	30.33	30.0023	26.1145	46.832	20.3559	26.1508	26.7624	35.5801	33.2654	36.2315	37.0229	25.6325	16.0302	15.2128	27.8172	29.1496	10.8469	21.5051	14.5503	29.6391	21.6962	80.1027	42.5267	42.4364	39.6243	41.5542	64.8557	40.9477	39.3714	54.7423	64.137	36.508	27.963	56.3702	51.3598	56.0032	47.1311	51.6728	65.9783	53.712	57.9305	65.2404	50.799	64.7694
614	22.9738	24.6793	44.5891	19.9246	40.0433	30.8363	30.7702	26.5697	47.2521	20.5357	26.4017	27.1982	35.9093	33.8329	36.5038	37.4153	26.2545	16.5021	15.5061	28.3677	29.931	11.1604	22.0538	15.0034	30.1618	22.2929	80.6303	43.2184	43.2383	40.0294	42.1332	65.5021	41.6936	40.1556	55.2751	64.9634	37.1298	28.4981	56.8551	52.0537	56.5826	47.6969	52.1949	66.3597	54.2218	58.3971	65.8221	51.2964	65.3984
615	23.2351	24.9437	44.8395	20.0602	40.3834	31.3508	31.557	27.0316	47.6742	20.7057	26.6472	27.6403	36.2393	34.4132	36.7738	37.8121	26.8911	16.9818	15.7922	28.928	30.7393	11.4736	22.6124	15.4613	30.6905	22.9014	81.1564	43.9159	44.0667	40.4324	42.7176	66.1472	42.463	40.966	55.8132	65.8186	37.7625	29.0451	57.3474	52.7724	57.1801	48.2811	52.7365	66.7341	54.7364	58.8611	66.4039	51.7952	66.0413
616	23.4949	25.2077	45.0902	20.1888	40.7272	31.8751	32.3609	27.5029	48.0987	20.8702	26.891	28.0909	36.5725	35.0072	37.0453	38.2163	27.5438	17.4722	16.0764	29.4981	31.5721	11.789	23.1833	15.928	31.2255	23.524	81.6797	44.6168	44.9181	40.8339	43.3063	66.789	43.2537	41.8001	56.3553	66.6975	38.4049	29.6034	57.8456	53.5129	57.7934	48.8822	53.2972	67.1017	55.2546	59.3219	66.9841	52.2951	66.6954
617	23.7572	25.4749	45.3447	20.3152	41.0762	32.4111	33.1801	27.9859	48.5259	21.0335	27.1367	28.5525	36.9117	35.6159	37.3219	38.6303	28.2146	17.9764	16.364	30.0779	32.4274	12.1094	23.7687	16.4073	31.7671	24.163	82.1989	45.3191	45.7889	41.2345	43.898	67.4259	44.0633	42.6554	56.9002	67.5954	39.0556	30.1726	58.3486	54.2722	58.4198	49.4986	53.8764	67.4626	55.7754	59.7789	67.5611	52.7958	67.3578
618	24.0262	25.7491	45.6067	20.4441	41.4322	32.9602	34.0128	28.4834	48.9562	21.2	27.3878	29.0277	37.2592	36.2401	37.6076	39.0569	28.905	18.4975	16.6604	30.6673	33.3028	12.4374	24.371	16.9035	32.3157	24.8207	82.7124	46.0204	46.6755	41.6349	44.4917	68.056	44.8894	43.5296	57.447	68.5073	39.7134	30.7524	58.855	55.0474	59.0569	50.1284	54.474	67.8171	56.2977	60.2314	68.1332	53.2969	68.0256
619	24.3059	26.0338	45.8797	20.5805	41.7968	33.5241	34.8573	28.9977	49.3901	21.3739	27.6481	29.5189	37.6176	36.8807	37.906	39.4987	29.617	19.0383	16.9708	31.2663	34.1963	12.7756	24.9925	17.4203	32.8717	25.4994	83.219	46.7185	47.5744	42.0357	45.0862	68.6776	45.7297	44.4202	57.9943	69.4283	40.3771	31.3424	59.3636	55.8353	59.7022	50.7703	55.0893	68.1654	56.8205	60.6789	68.6987	53.7981	68.6961
620	24.6005	26.3327	46.1672	20.7293	42.1716	34.1046	35.7117	29.5316	49.8278	21.5596	27.9212	30.0285	37.9895	37.5386	38.2211	39.9585	30.3522	19.6021	17.3007	31.8746	35.1056	13.1267	25.6356	17.9619	33.4353	26.2013	83.7172	47.4112	48.4822	42.4376	45.6802	69.2889	46.5818	45.3247	58.5411	70.3536	41.0454	31.9421	59.8731	56.633	60.3532	51.4224	55.7221	68.5075	57.3425	61.1208	69.2561	54.299	69.3664
621	24.914	26.6495	46.4729	20.8953	42.5583	34.7031	36.5743	30.0874	50.2698	21.7614	28.2107	30.5589	38.3773	38.2146	38.5566	40.439	31.1124	20.1917	17.6553	32.4924	36.0285	13.4933	26.3026	18.5323	34.0069	26.9288	84.2056	48.0962	49.3951	42.841	46.2727	69.888	47.4434	46.2406	59.0862	71.2782	41.7169	32.5511	60.3821	57.4375	61.0073	52.0832	56.3719	68.8437	57.8629	61.5564	69.8035	54.7993	70.0336
622	25.2504	26.9878	46.8004	21.0833	42.9585	35.3214	37.4433	30.6678	50.7165	21.9837	28.5202	31.1128	38.7838	38.9097	38.9162	40.9427	31.8994	20.8103	18.04	33.1194	36.9629	13.8781	26.9958	19.1354	34.5868	27.6842	84.683	48.7713	50.3097	43.2468	46.8625	70.4731	48.3122	47.1656	59.6285	72.1973	42.3905	33.1691	60.8894	58.2457	61.6621	52.751	57.0383	69.1742	58.3804	61.9851	70.3395	55.2986	70.695
623	25.614	27.3512	47.1532	21.2981	43.374	35.9611	38.3169	31.2753	51.1681	22.2307	28.8535	31.6924	39.2112	39.6247	39.3038	41.4725	32.7148	21.4607	18.4601	33.7556	37.9064	14.2838	27.7176	19.7752	35.1755	28.4697	85.1479	49.4342	51.2225	43.6554	47.4485	71.0426	49.1858	48.0971	60.1668	73.1059	43.0648	33.7957	61.3937	59.0547	62.3151	53.4242	57.721	69.4992	58.894	62.4064	70.8623	55.7966	71.3476
624	26.0086	27.7435	47.5349	21.5448	43.8062	36.6239	39.1933	31.9125	51.6252	22.5068	29.214	32.3002	39.6623	40.3605	39.7231	42.0309	33.5605	22.1462	18.9208	34.401	38.8571	14.7129	28.4702	20.4557	35.7731	29.2876	85.5988	50.0828	52.1298	44.0675	48.0294	71.5945	50.0618	49.0328	60.7	73.9991	43.7386	34.4304	61.8937	59.8614	62.9637	54.1011	58.4195	69.8188	59.4027	62.8196	71.3703	56.2929	71.9887
625	26.4385	28.1682	47.9491	21.8281	44.2569	37.3114	40.0708	32.5818	52.088	22.8162	29.6056	32.9388	40.1396	41.1181	40.178	42.6206	34.4381	22.8696	19.4277	35.0554	39.8126	15.1682	29.2562	21.181	36.3801	30.1403	86.0345	50.7147	53.0281	44.4838	48.6041	72.1272	50.9379	49.9701	61.2269	74.8722	44.4106	35.0728	62.388	60.6629	63.6055	54.7802	59.1334	70.1332	59.9053	63.2241	71.8618	56.7872	72.6155
626	26.792	28.5187	48.3284	22.0209	44.6519	37.9576	40.9004	33.2089	52.4897	23.036	29.9212	33.5337	40.5653	41.8437	40.5842	43.1745	35.2919	23.5405	19.8606	35.6415	40.7367	15.5299	30.0008	21.857	36.9161	30.9654	86.4422	51.2687	53.9028	44.8205	49.1077	72.6034	51.7893	50.8868	61.7008	75.745	45.0193	35.6483	62.8373	61.4485	64.2219	55.4315	59.8456	70.3917	60.3487	63.564	72.3002	57.2186	73.2159
627	27.0051	28.7343	48.6325	22.0501	44.9502	38.5257	41.6593	33.7512	52.7951	23.0957	30.1001	34.0427	40.8955	42.5084	40.8922	43.6537	36.0904	24.1075	20.1497	36.1193	41.614	15.732	30.6623	22.4292	37.3391	31.7274	86.8174	51.7161	54.7514	45.033	49.5079	73.0064	52.6068	51.7752	62.0991	76.6352	45.5346	36.1189	63.223	62.2175	64.8068	56.0419	60.5479	70.5674	60.7067	63.8111	72.669	57.5558	73.7881
628	27.1532	28.8874	48.9055	22.0011	45.2033	39.0614	42.3852	34.2596	53.0519	23.0787	30.2147	34.5166	41.1829	43.15	41.1582	44.1034	36.8719	24.6322	20.3748	36.5446	42.4734	15.8573	31.2915	22.9606	37.7063	32.4686	87.1706	52.1036	55.5889	45.1807	49.853	73.3649	53.4112	52.6543	62.4566	77.5344	46.0023	36.5386	63.5749	62.9812	65.3769	56.635	61.2533	70.6966	61.019	64.0062	72.9965	57.8431	74.3439
629	27.3119	29.0504	49.1916	21.9596	45.4626	39.6105	43.1155	34.7846	53.3076	23.0682	30.3375	35.006	41.4806	43.8059	41.4386	44.5691	37.6749	25.1764	20.6158	36.9732	43.3438	15.9888	31.9396	23.5142	38.0754	33.2313	87.5127	52.478	56.4305	45.3232	50.1909	73.7077	54.2231	53.5433	62.8085	78.4341	46.4681	36.9617	63.923	63.7509	65.9487	57.2346	61.9748	70.8156	61.3251	64.1902	73.3108	58.1248	74.8955
630	27.5567	29.2956	49.535	22.0111	45.7795	40.2186	43.8877	35.377	53.6099	23.1477	30.5413	35.5617	41.8415	44.514	41.7895	45.0961	38.5377	25.802	20.9527	37.4609	44.2541	16.2093	32.6574	24.153	38.5038	34.058	87.8543	52.8859	57.2911	45.5199	50.5699	74.0635	55.0635	54.4612	63.1896	79.3258	46.978	37.4424	64.2973	64.538	66.5386	57.8641	62.7255	70.9605	61.6648	64.4038	73.6403	58.4451	75.4547
631	27.9631	29.6955	49.9799	22.2411	46.2056	40.9314	44.7394	36.0874	54.0065	23.4004	30.8984	36.2343	42.3185	45.3118	42.267	45.7297	39.4988	26.5706	21.4653	38.0637	45.2333	16.6016	33.496	24.9401	39.0489	34.991	88.2061	53.3743	58.1857	45.8303	51.0379	74.461	55.9531	55.4273	63.6349	80.2009	47.5776	38.035	64.7277	65.354	67.1633	58.5472	63.5183	71.1677	62.0775	64.688	74.0133	58.8484	76.0337
632	28.6066	30.3225	50.5704	22.7353	46.7922	41.7946	45.7082	36.9665	54.5451	23.9098	31.4816	37.0746	42.9645	46.237	42.9275	46.5152	40.5965	27.5439	22.2337	38.8373	46.3102	17.2488	34.5064	25.9385	39.7681	36.0727	88.5788	53.9897	59.1295	46.3138	51.6431	74.929	56.9126	56.4606	64.1795	81.0512	48.3129	38.7938	65.2442	66.2102	67.8391	59.3076	64.3663	71.4734	62.603	65.0836	74.458	59.3789	76.6443
633	29.475	31.1673	51.3024	23.4645	47.5357	42.819	46.8122	38.026	55.2189	24.6481	32.2729	38.0929	43.7809	47.3109	43.7705	47.4656	41.8655	28.736	23.2439	39.7826	47.5181	18.1302	35.7105	27.1591	40.6594	37.3329	88.9687	54.7149	60.1524	46.9485	52.3713	75.4514	57.9743	57.5954	64.8174	81.9049	49.1821	39.7197	65.8461	67.1411	68.5846	60.1676	65.3069	71.8586	63.2353	65.5703	74.9629	60.0282	77.2979
634	30.4769	32.1435	52.1237	24.3184	48.3755	43.9573	48.0166	39.2133	55.9703	25.5083	33.1817	39.2362	44.7079	48.5	44.7315	48.5351	43.2776	30.0826	24.3987	40.8364	48.8387	19.1421	37.06	28.535	41.6562	38.7368	89.3619	55.4884	61.2507	47.6567	53.161	75.988	59.1284	58.8249	65.506	82.7844	50.1322	40.7513	66.4988	68.1488	69.389	61.1104	66.3418	72.2732	63.9266	66.0924	75.4903	60.7418	77.9856
635	31.569	33.2073	53.0066	25.2606	49.2784	45.168	49.2795	40.4828	56.7713	26.4541	34.1714	40.4599	45.707	49.76	45.7714	49.6807	44.7767	31.5282	25.6531	41.9581	50.2236	20.2429	38.5004	30.0124	42.7192	40.2293	89.7537	56.2914	62.3883	48.4144	53.9898	76.5317	60.3336	60.1068	66.2252	83.6716	51.1318	41.8492	67.1815	69.1964	70.225	62.1003	67.4307	72.7076	64.6534	66.6376	76.0297	61.4952	78.6894
636	32.7076	34.3151	53.9235	26.2545	50.2109	46.4098	50.5587	41.7889	57.5933	27.4496	35.2054	41.7194	46.7395	51.0462	46.8507	50.8595	46.3067	33.0176	26.9619	43.1071	51.6244	21.3909	39.9773	31.5376	43.8092	41.7555	90.1394	57.1047	63.5293	49.1974	54.835	77.0753	61.5481	61.399	66.9548	84.5486	52.1495	42.9738	67.8733	70.247	71.0654	63.1018	68.5334	73.1516	65.3922	67.1938	76.5704	62.2639	79.3912
637	33.8495	35.4231	54.8467	27.2637	51.1397	47.6414	51.8121	43.086	58.4082	28.4585	36.2471	42.9701	47.7669	52.3143	47.9302	52.0286	47.8114	34.4951	28.2801	44.2428	52.9928	22.5443	41.4363	33.0568	44.887	43.2604	90.5145	57.9094	64.6378	49.9816	55.6743	77.6116	62.7303	62.6591	67.6747	85.3973	53.1541	44.0855	68.5531	71.2636	71.8828	64.0793	69.6095	73.5953	66.1195	67.7486	77.1018	63.0233	80.073
638	34.951	36.4876	55.7486	28.2516	52.0313	48.8212	52.9978	44.3284	59.1877	29.4448	37.2598	44.1675	48.7506	53.5196	48.9704	53.1452	49.2348	35.9055	29.5625	45.3247	54.2804	23.6616	42.8229	34.5162	45.9134	44.6891	90.8743	58.6865	65.6776	50.743	56.485	78.1335	63.8387	63.8451	68.3648	86.1997	54.1141	45.1447	69.2002	72.2093	72.65	64.9972	70.6186	74.0288	66.8119	68.2897	77.6133	63.749	80.7167
639	36.1454	37.6405	56.71	29.3521	52.9832	50.0507	54.2101	45.6266	60.0158	30.5395	38.363	45.4215	49.7949	54.7583	50.0762	54.3087	50.69	37.383	30.9447	46.4653	55.5838	24.8864	44.2606	36.0469	46.997	46.1536	91.2329	59.5071	66.7152	51.5731	57.3456	78.6776	64.9534	65.0354	69.0874	86.9751	55.1193	46.2615	69.8727	73.1466	73.4212	65.9276	71.6278	74.4993	67.5389	68.8732	78.1455	64.5164	81.3587
640	37.5614	39.0101	57.8105	30.6885	54.0912	51.4353	55.55	47.0959	60.9748	31.864	39.6705	46.8459	51.0046	56.1343	51.3537	55.6243	52.3031	39.0678	32.5586	47.7764	57.0108	26.3534	45.8811	37.7851	48.246	47.7781	91.6038	60.4363	67.8265	52.5556	58.3294	79.2753	66.1651	66.3202	69.9029	87.7519	56.2581	47.5452	70.6286	74.1501	74.2569	66.9506	72.7174	75.0479	68.3683	69.5483	78.7355	65.3986	82.0393
641	39.1495	40.5473	59.0204	32.2089	55.3193	52.9394	56.9851	48.6976	62.0333	33.3673	41.137	48.4022	52.3421	57.6155	52.7652	57.0581	54.0372	40.9128	34.3539	49.2171	58.5297	28.0075	47.6422	39.685	49.6209	49.5259	91.9819	61.4463	68.9907	53.6545	59.4059	79.9116	67.448	67.6747	70.7878	88.5262	57.4976	48.9557	71.4466	75.2009	75.1394	68.0426	73.8678	75.6552	69.2744	70.2923	79.3673	66.3674	82.7465
642	40.8601	42.2031	60.3102	33.8615	56.6315	54.5274	58.483	50.3932	63.1601	34.9987	42.7173	50.0516	53.7698	59.1699	54.2732	58.5757	55.8554	42.8712	36.2804	50.7463	60.1091	29.7932	49.5018	41.7008	51.082	51.3606	92.3619	62.5091	70.1866	54.8339	60.545	80.5713	68.7763	69.074	71.7186	89.2937	58.8046	50.4527	72.3052	76.2799	76.0509	69.1795	75.059	76.3022	70.2314	71.0823	80.0247	67.3944	83.4682
643	42.6433	43.9284	61.6501	35.5943	57.9918	56.1639	60.0114	52.1442	64.324	36.7074	44.366	51.7556	55.2498	60.7653	55.8401	60.1431	57.7208	44.896	38.2879	52.3229	61.7173	31.6553	51.4178	43.7868	52.5896	53.2453	92.7387	63.5968	71.3932	56.0579	61.7163	81.2394	70.1241	70.4932	72.6718	90.0504	60.1459	51.9958	73.1832	77.3682	76.9734	70.3378	76.2713	76.9697	71.2133	71.8957	80.6917	68.4512	84.1926
644	44.4497	45.6741	63.0105	37.3554	59.3641	57.8131	61.5378	53.912	65.4939	38.4424	46.0378	53.4755	56.7447	62.3695	57.4284	61.7261	59.5966	46.9402	40.3262	53.9058	63.3228	33.5384	53.3481	45.8972	54.1043	55.1435	93.107	64.6815	72.5897	57.2905	62.8896	81.9009	71.4656	71.9075	73.6239	90.7922	61.4884	53.5448	74.059	78.4468	77.8893	71.4935	77.4848	77.6385	72.1944	72.7097	81.3524	69.5096	84.9075
645	46.2296	47.3913	64.3618	39.0928	60.7125	59.4396	63.0299	55.658	66.6383	40.1529	47.6874	55.1727	58.2168	63.9504	59.0004	63.2906	61.446	48.9569	42.3449	55.4539	64.894	35.3873	55.2506	47.9861	55.5864	57.0186	93.4617	65.7353	73.7548	58.4958	64.0346	82.5406	72.7748	73.292	74.5515	91.515	62.7991	55.0594	74.9114	79.4967	78.7806	72.623	78.6796	78.2895	73.1487	73.5015	81.9905	70.5412	85.6009
646	47.9333	49.0309	65.6743	40.7548	62.0009	61.0079	64.4553	57.3437	67.7262	41.7881	49.2696	56.8085	59.6283	65.4759	60.5185	64.8024	63.2319	50.8993	44.2939	56.9262	66.3993	37.1466	57.0831	50.0077	56.9963	58.8338	93.7974	66.7302	74.8676	59.638	65.1209	83.1435	74.0261	74.6218	75.431	92.2147	64.0448	56.4993	75.719	80.4989	79.6297	73.7024	79.8361	78.9034	74.0505	74.2484	82.5902	71.5177	86.2608
647	49.5111	50.5439	66.9184	42.2892	63.1934	62.4823	65.7816	58.9306	68.7262	43.2972	50.7389	58.3443	60.9416	66.9138	61.9452	66.2273	64.9177	52.7202	46.1229	58.2817	67.8071	38.7611	58.8036	51.9164	58.2944	60.5527	94.109	67.6384	75.9072	60.681	66.1183	83.6945	75.1935	75.8721	76.2391	92.8872	65.1924	57.8243	76.4604	81.4345	80.4186	74.7079	80.9342	79.4611	74.874	74.9277	83.1352	72.4108	86.8751
648	50.9135	51.8811	68.0644	43.6444	64.2539	63.8273	66.9765	60.38	69.6073	44.6293	52.0502	59.7415	62.1191	68.2321	63.243	67.5312	66.4663	54.3728	47.7816	59.4791	69.0859	40.1754	60.3699	53.6663	59.441	62.1384	94.3912	68.4319	76.8524	61.589	66.9966	84.1786	76.2512	77.0179	76.9522	93.5284	66.2088	58.994	77.1143	82.2844	81.1295	75.6158	81.9543	79.9435	75.5932	75.5165	83.6097	73.1921	87.4319
649	52.0907	52.9936	69.0827	44.7682	65.1464	65.0073	68.0075	61.6535	70.338	45.7336	53.1582	60.9615	63.123	69.3984	64.3742	68.68	67.8409	55.8102	49.2199	60.4775	70.204	41.3343	61.74	55.2115	60.3966	63.5544	94.6389	69.0827	77.6822	62.326	67.7253	84.5806	77.1734	78.0346	77.5468	94.1342	67.0609	59.9682	77.6592	83.0297	81.7447	76.4022	82.8764	80.3313	76.1823	75.9923	83.9975	73.8334	87.9192
650	52.9932	53.8323	69.9436	45.6089	65.835	65.9869	68.8423	62.7125	70.8872	46.5592	54.0174	61.9656	63.9158	70.3808	65.3012	69.6395	69.0047	56.9854	50.3875	61.2357	71.1299	42.1825	62.8716	56.5064	61.1216	64.7641	94.8468	69.5631	78.3757	62.856	68.2743	84.8856	77.9341	78.897	77.9996	94.7004	67.7155	60.7065	78.0738	83.6514	82.2463	77.0434	83.6808	80.6054	76.6155	76.3322	84.2826	74.3063	88.3248
651	53.7254	54.5001	70.7197	46.2782	66.394	66.8406	69.5346	63.6383	71.3145	47.2152	54.7246	62.8356	64.5757	71.2442	66.1037	70.479	70.0336	57.9934	51.3896	61.8336	71.9207	42.836	63.8518	57.6447	61.6909	65.8428	95.0159	69.9204	78.9632	63.2474	68.6978	85.1146	78.5754	79.6472	78.3502	95.2254	68.2311	61.2835	78.3938	84.1765	82.6596	77.5806	84.4069	80.7987	76.9353	76.575	84.4845	74.6597	88.6608
652	54.4188	55.1264	71.4947	46.915	66.9182	67.6624	70.1624	64.5328	71.6995	47.8376	55.4002	63.6741	65.2019	72.0721	66.8813	71.2873	71.0235	58.9564	52.359	62.3763	72.6546	43.4413	64.7905	58.7462	62.205	66.8861	95.1551	70.2231	79.4929	63.5916	69.0711	85.3024	79.1586	80.3451	78.656	95.7144	68.6896	61.8002	78.6711	84.6482	83.0252	78.0717	85.1056	80.9585	77.204	76.7765	84.6385	74.9631	88.952
653	55.064	55.7024	72.2553	47.5082	67.4016	68.4454	70.7299	65.3884	72.0408	48.4157	56.0353	64.473	65.7879	72.8599	67.6263	72.0595	71.9683	59.8678	53.2866	62.861	73.3321	43.9884	65.6808	59.8038	62.6627	67.8878	95.2703	70.4746	79.9707	63.8875	69.3959	85.4538	79.6874	80.9929	78.9196	96.1736	69.0929	62.2567	78.9083	85.072	83.3485	78.5185	85.7741	81.0867	77.4256	76.9394	84.7521	75.219	89.2057
654	55.6518	56.2191	72.9884	48.0464	67.8385	69.1826	71.2413	66.1974	72.3371	48.9387	56.6205	65.2244	66.3269	73.603	68.3312	72.7906	72.8614	60.7212	54.1635	63.285	73.9536	44.4674	66.5153	60.8103	63.0628	68.8419	95.368	70.6781	80.4021	64.1342	69.6736	85.5741	80.1655	81.5931	79.1435	96.6094	69.443	62.653	79.1084	85.453	83.6348	78.9227	86.4097	81.1854	77.6038	77.0663	84.833	75.4301	89.4292
655	56.1729	56.6675	73.6809	48.5184	68.223	69.8673	71.7008	66.9519	72.5872	49.3958	57.1469	65.9204	66.8125	74.2968	68.9882	73.4757	73.6964	61.51	54.9808	63.6454	74.5195	44.8683	67.287	61.7587	63.404	69.7421	95.4542	70.8371	80.793	64.3308	69.9057	85.6681	80.5965	82.148	79.3302	97.0282	69.7419	62.989	79.2739	85.7966	83.8895	79.2861	87.0094	81.2566	77.7427	77.16	84.8886	75.5988	89.6298
656	56.6179	57.0388	74.3197	48.9129	68.5492	70.4925	72.1126	67.6443	72.7897	49.7765	57.6052	66.5529	67.2381	74.9368	69.5898	74.1099	74.4669	62.2279	55.7294	63.9394	75.0303	45.1812	67.9888	62.642	63.6853	70.5822	95.5351	70.955	81.149	64.4763	70.0937	85.741	80.9841	82.66	79.4824	97.4364	69.9915	63.2647	79.4077	86.1082	84.118	79.6102	87.5705	81.3024	77.8462	77.223	84.9266	75.7278	89.8148
657	56.9777	57.3239	74.8916	49.2186	68.8114	71.0515	72.4807	68.2668	72.9434	50.0699	57.9863	67.1141	67.597	75.5185	70.1283	74.6883	75.1665	62.8683	56.4004	64.1643	75.4864	45.3961	68.6134	63.4529	63.9054	71.3561	95.6171	71.0351	81.4758	64.5696	70.2393	85.7979	81.332	83.1313	79.6027	97.8402	70.1939	63.48	79.5126	86.393	84.3254	79.8969	88.0901	81.3249	77.918	77.2579	84.9545	75.8196	89.9914
658	57.0962	57.3679	75.329	49.2755	68.894	71.4376	72.6741	68.7052	72.9342	50.1191	58.1494	67.4896	67.7718	75.9408	70.4895	75.1036	75.6851	63.2817	56.838	64.1771	75.7746	45.3379	69.0316	64.0494	63.9209	71.9543	95.662	70.9608	81.6834	64.4778	70.2219	85.7636	81.5385	83.4679	79.5953	98.2109	70.2198	63.4855	79.5008	86.5699	84.4331	80.0566	88.5088	81.2447	77.8493	77.1708	84.8851	75.7601	90.0961
659	56.9076	57.1054	75.6126	49.0178	68.7474	71.6064	72.6246	68.9122	72.7082	49.8594	58.0358	67.6323	67.7126	76.1596	70.6262	75.309	75.9761	63.4025	56.9756	63.9117	75.8395	44.9325	69.1882	64.37	63.6636	72.33	95.6449	70.6718	81.7221	64.1377	69.982	85.5966	81.5506	83.6221	79.4113	98.5279	70.0045	63.2091	79.3271	86.5942	84.3973	80.0444	88.8008	81.0214	77.583	76.9131	84.6684	75.4914	90.0902
660	56.5379	56.6613	75.8024	48.5761	68.4642	71.6443	72.4319	68.9805	72.3545	49.4183	57.7597	67.6352	67.5139	76.2555	70.6307	75.3899	76.1281	63.3499	56.9389	63.4805	75.7687	44.3213	69.1872	64.5284	63.2451	72.5711	95.5916	70.2568	81.6585	63.6529	69.6118	85.3522	81.4451	83.6652	79.1234	98.8098	69.6473	62.7666	79.0579	86.5255	84.2761	79.9285	89.0134	80.715	77.2014	76.5563	84.3678	75.1003	90.0189
661	56.1133	56.161	75.958	48.0806	68.1373	71.6373	72.1952	69.0026	71.9622	48.9235	57.4353	67.5912	67.2705	76.3091	70.5956	75.4321	76.2299	63.2431	56.8532	62.9956	75.6497	43.6458	69.1327	64.6381	62.7771	72.7654	95.5278	69.804	81.5594	63.1268	69.2038	85.0857	81.2987	83.6686	78.8042	99.0753	69.2473	62.2742	78.7594	86.4236	84.1273	79.7772	89.1945	80.3857	76.7867	76.1718	84.0465	74.6737	89.9274
662	55.7596	55.7294	76.1393	47.6616	67.8595	71.6717	72.014	69.0712	71.6205	48.5026	57.1766	67.5931	67.0771	76.4011	70.6132	75.521	76.3701	63.2013	56.8441	62.5696	75.5701	43.0474	69.1287	64.8128	62.3712	73.0008	95.4794	69.402	81.4914	62.6631	68.8505	84.8524	81.1884	83.7038	78.5263	99.3432	68.9036	61.8478	78.4981	86.3482	84.009	79.659	89.3915	80.0938	76.4208	75.831	83.7679	74.2985	89.8608
663	55.603	55.4917	76.406	47.4495	67.7235	71.8338	71.9877	69.279	71.4186	48.2831	57.0979	67.7338	67.0283	76.6121	70.776	75.7421	76.6374	63.3436	57.037	62.3146	75.6174	42.6676	69.2793	65.1661	62.1391	73.3652	95.4722	69.1391	81.521	62.3654	68.6443	84.7076	81.1909	83.8422	78.3624	99.6321	68.7154	61.6035	78.3402	86.3591	83.9791	79.642	89.6521	79.8993	76.186	75.6053	83.5954	74.0615	89.8642
664	55.4959	55.2998	76.6848	47.2892	67.6195	72.0232	72.0062	69.5191	71.2539	48.113	57.0653	67.9047	67.0138	76.851	70.9792	76.0003	76.9307	63.5348	57.2887	62.0979	75.689	42.3359	69.4644	65.5707	61.9521	73.76	95.4813	68.9142	81.5748	62.1142	68.4799	84.5912	81.2203	84.0052	78.2312	99.9248	68.5705	61.4081	78.2108	86.3908	83.9745	79.6485	89.9224	79.7354	75.9913	75.4143	83.4621	73.8657	89.8909
665	55.2286	54.9443	76.8737	46.9618	67.392	72.0969	71.9087	69.6385	70.9795	47.778	56.8887	67.9514	66.8763	76.9861	71.071	76.1566	77.1044	63.5796	57.3931	61.7319	75.6393	41.8131	69.5125	65.8415	61.6261	74.0417	95.468	68.5817	81.545	61.7385	68.2055	84.4147	81.1519	84.0774	78.0146	100.194	68.3067	61.0704	78.0017	86.3472	83.9021	79.5664	90.1245	79.5043	75.7038	75.1414	83.2679	73.57	89.8702
666	54.8338	54.4584	76.9897	46.5021	67.0657	72.0772	71.7184	69.6606	70.6179	47.3123	56.5978	67.898	66.6402	77.037	71.0741	76.2312	77.1804	63.5071	57.381	61.2462	75.4914	41.1382	69.4499	66.0054	61.1893	74.2316	95.4364	68.1637	81.4473	61.2643	67.844	84.1904	81.0041	84.0754	77.7298	100.441	67.9481	60.6197	77.7288	86.242	83.775	79.4126	90.2703	79.2201	75.3426	74.8038	83.0261	73.1948	89.8111
667	54.3441	53.8753	77.0497	45.945	66.6653	71.986	71.4586	69.6087	70.1913	46.75	56.2222	67.7683	66.33	77.0232	71.0111	76.2442	77.1809	63.3464	57.2832	60.6707	75.2684	40.3499	69.3028	66.0897	60.6697	74.3507	95.391	67.6822	81.2972	60.7176	67.418	83.9307	80.7953	84.016	77.394	100.671	67.5189	60.0848	77.4084	86.0892	83.6065	79.2042	90.3715	78.8968	74.9269	74.4185	82.7501	72.7607	89.723
668	53.7922	53.2282	77.0706	45.3252	66.2156	71.8456	71.1525	69.5062	69.7221	46.1253	55.7914	67.5866	65.9698	76.9642	70.9045	76.2158	77.1278	63.1268	57.1306	60.0352	74.9932	39.487	69.0976	66.1212	60.0955	74.4204	95.3363	67.1591	81.1102	60.1245	66.9505	83.6479	80.5438	83.9157	77.0246	100.886	67.0432	59.4949	77.0565	85.9026	83.4096	78.958	90.4399	78.5486	74.4757	74.0026	82.4532	72.2884	89.6149
669	53.2109	52.5503	77.0694	44.6777	65.7413	71.6781	70.8235	69.3763	69.2328	45.4723	55.335	67.3769	65.5843	76.8798	70.777	76.1662	77.0432	62.8773	56.9541	59.3695	74.689	38.5884	68.8606	66.1271	59.4949	74.4616	95.2766	66.6166	80.9019	59.5112	66.4642	83.3542	80.2682	83.7912	76.6389	101.089	66.545	58.879	76.6891	85.696	83.1977	78.6911	90.4872	78.1893	74.0083	73.5732	82.1488	71.7985	89.496
670	52.6327	51.8748	77.0629	44.0371	65.2669	71.5055	70.4947	69.2426	68.7456	44.8251	54.8827	67.1631	65.1977	76.7893	70.6511	76.1154	76.9492	62.6272	56.7844	58.7034	74.3788	37.6928	68.6181	66.1344	58.896	74.4955	95.2163	66.0765	80.6879	58.9036	65.9817	83.0621	79.9867	83.6591	76.254	101.283	66.0486	58.2662	76.3226	85.4832	82.9837	78.4204	90.5252	77.8332	73.5437	73.1474	81.8503	71.3114	89.3755
671	52.0904	51.235	77.0682	43.4384	64.8174	71.3501	70.1894	69.1282	68.2829	44.2179	54.464	66.9694	64.8343	76.7124	70.5494	76.0837	76.8677	62.4057	56.6525	58.0666	74.0856	36.8392	68.3965	66.1702	58.3269	74.5433	95.1598	65.5611	80.4838	58.3278	65.5261	82.784	79.7178	83.536	75.8872	101.47	65.5779	57.6855	75.9728	85.2782	82.781	78.163	90.5657	77.4941	73.1011	72.7422	81.5708	70.8479	89.2625
672	51.6166	50.6639	77.1021	42.9164	64.4173	71.2339	69.9309	69.0565	67.8671	43.6849	54.1085	66.8197	64.5187	76.6687	70.4944	76.0913	76.8209	62.2418	56.5891	57.4891	73.8325	36.0663	68.222	66.2614	57.8157	74.6261	95.1115	65.0921	80.3049	57.8098	65.1199	82.532	79.4799	83.4386	75.5559	101.654	65.1572	57.1659	75.6559	85.0948	82.6026	77.9357	90.6204	77.1863	72.6997	72.3748	81.3239	70.4284	89.1662
673	51.244	50.195	77.1816	42.506	64.0914	71.179	69.7424	69.051	67.5205	43.2601	53.8458	66.7382	64.2751	76.6777	70.5088	76.1582	76.8306	62.1647	56.6252	57.0005	73.6426	35.4129	68.121	66.4353	57.3906	74.7651	95.0758	64.6918	80.167	57.3759	64.786	82.3185	79.2914	83.3835	75.2773	101.838	64.8106	56.7365	75.3881	84.9468	82.4617	77.7556	90.701	76.9237	72.3585	72.0621	81.1229	70.0736	89.0958
674	51.0054	49.8612	77.3236	42.2418	63.8644	71.2076	69.6471	69.1348	67.2655	42.9778	53.7056	66.7489	64.1279	76.7589	70.6152	76.3047	76.9191	62.2037	56.7915	56.6308	73.5388	34.9179	68.1198	66.7188	57.0798	74.9814	95.0572	64.382	80.0856	57.0519	64.5472	82.156	79.1706	83.3873	75.0687	102.025	64.5622	56.4264	75.1854	84.8481	82.3715	77.6395	90.8194	76.7203	72.0969	71.8214	80.9811	69.8041	89.0603
675	50.9333	49.696	77.545	42.1588	63.7609	71.3418	69.6684	69.3315	67.1245	42.872	53.7174	66.8758	64.1016	76.932	70.836	76.5509	77.1082	62.3878	57.1189	56.4096	73.5443	34.6201	68.2447	67.139	56.9113	75.2961	95.0599	64.1849	80.0762	56.8639	64.4263	82.0567	79.136	83.4666	74.9473	102.217	64.436	56.2646	75.064	84.8124	82.3451	77.6046	90.9874	76.5902	71.9337	71.6697	80.9118	69.6403	89.069
676	50.9874	49.6563	77.8255	42.2137	63.7488	71.5542	69.777	69.6128	67.069	42.9004	53.8457	67.089	64.1656	77.1731	71.1458	76.8741	77.3701	62.6824	57.5732	56.297	73.6259	34.4684	68.4625	67.6661	56.8494	75.6845	95.0798	64.0725	80.1179	56.7799	64.3949	82.0058	79.1623	83.5996	74.8915	102.41	64.4018	56.2141	75.0034	84.8207	82.3659	77.6277	91.1887	76.517	71.8456	71.5866	80.9001	69.557	89.111
677	51.0986	49.6711	78.1296	42.3327	63.7749	71.7979	69.9234	69.9299	67.0514	42.991	54.0285	67.3376	64.2682	77.4412	71.4978	77.2329	77.6578	63.0265	58.0912	56.2284	73.7324	34.3792	68.7173	68.2446	56.834	76.1024	95.108	63.9979	80.1768	56.7449	64.4049	81.9776	79.2092	83.7502	74.8648	102.599	64.4082	56.2128	74.9693	84.8426	82.4056	77.6719	91.3977	76.4715	71.7921	71.5365	80.9184	69.5106	89.1671
678	51.2566	49.7312	78.4516	42.5052	63.8327	72.0662	70.1006	70.2749	67.0651	43.133	54.2559	67.6142	64.402	77.7297	71.8832	77.6193	77.9648	63.41	58.6604	56.1967	73.86	34.3426	69.0012	68.8634	56.857	76.5424	95.1424	63.9547	80.2492	56.7505	64.4491	81.9678	79.2727	83.9141	74.8617	102.782	64.448	56.2522	74.9569	84.875	82.4604	77.7333	91.6119	76.4485	71.767	71.5133	80.9613	69.4945	89.234
679	51.451	49.8274	78.7858	42.7203	63.9157	72.3521	70.3013	70.6399	67.1036	43.3158	54.5175	67.9115	64.5595	78.0322	72.2934	78.0251	78.2847	63.8225	59.2681	56.1948	74.0048	34.3486	69.3064	69.5114	56.9104	76.9967	95.1806	63.9364	80.3315	56.7883	64.5201	81.9718	79.3488	84.0871	74.8771	102.959	64.5137	56.3238	74.9614	84.9152	82.5265	77.808	91.8286	76.4431	71.7641	71.5112	81.0232	69.5022	89.3086
680	51.6717	49.9507	79.1264	42.9673	64.0173	72.6486	70.5183	71.0169	67.1604	43.5287	54.8033	68.2219	64.7335	78.3421	72.7195	78.4422	78.6111	64.2539	59.9018	56.2156	74.1628	34.3872	69.625	70.1773	56.9858	77.4579	95.2204	63.9365	80.4199	56.85	64.6109	81.9856	79.4334	84.2649	74.9054	103.129	64.5982	56.4193	74.9781	84.96	82.5998	77.8922	92.0451	76.45	71.7774	71.5241	81.0986	69.5272	89.3874
681	51.9082	50.0919	79.4678	43.2355	64.131	72.9489	70.7447	71.3981	67.229	43.7611	55.1032	68.5382	64.9164	78.6529	73.1528	78.8627	78.9375	64.6938	60.549	56.2519	74.3301	34.4484	69.949	70.8499	57.0753	77.9182	95.2594	63.9485	80.5108	56.9272	64.7143	82.0045	79.5225	84.4432	74.9415	103.291	64.694	56.5301	75.0022	85.0067	82.6765	77.982	92.259	76.4643	71.8007	71.546	81.1821	69.5629	89.4673
682	52.1504	50.2418	79.8042	43.514	64.2501	73.2461	70.9731	71.7756	67.3029	44.0023	55.4069	68.853	65.1008	78.9582	73.5845	79.2784	79.2576	65.1321	61.197	56.2967	74.5029	34.5222	70.2707	71.518	57.1706	78.3701	95.2955	63.9658	80.6004	57.0115	64.823	82.0245	79.612	84.6176	74.98	103.445	64.794	56.6477	75.0288	85.0523	82.7528	78.0735	92.4676	76.4808	71.8277	71.5711	81.2681	69.6027	89.545
683	52.4152	50.4158	80.145	43.8208	64.3858	73.5517	71.2152	72.1625	67.3929	44.2701	55.7314	69.1785	65.2992	79.2688	74.0289	79.7024	79.582	65.5857	61.8664	56.362	74.688	34.6256	70.6032	72.1999	57.2853	78.8262	95.3323	63.9994	80.6949	57.1167	64.9488	82.0524	79.7089	84.7954	75.0297	103.592	64.9101	56.7861	75.0659	85.1017	82.8349	78.1733	92.6753	76.508	71.8688	71.6091	81.3654	69.6576	89.6258
684	52.7222	50.6312	80.501	44.1764	64.5504	73.8788	71.4846	72.5738	67.5114	44.5847	56.0956	69.529	65.5255	79.5968	74.5025	80.15	79.923	66.0738	62.5809	56.4613	74.8928	34.7775	70.9612	72.9167	57.435	79.3008	95.374	64.0614	80.8014	57.2587	65.1053	82.0965	79.8207	84.9847	75.1008	103.733	65.0562	56.9612	75.1224	85.1605	82.9303	78.2888	92.8871	76.5556	71.9355	71.6714	81.4841	69.74	89.7159
685	53.0646	50.8819	80.8686	44.5737	64.7396	74.2228	71.7767	73.0043	67.6541	44.939	56.493	69.8995	65.775	79.9382	74.9999	80.616	80.2764	66.5898	63.3326	56.5899	75.1146	34.9711	71.3397	73.6612	57.6141	79.789	95.4193	64.1477	80.9175	57.4321	65.2879	82.1541	79.9447	85.1826	75.1897	103.867	65.2274	57.1677	75.1953	85.2267	83.0364	78.4174	93.1012	76.6202	72.0239	71.7541	81.621	69.8455	89.8133
686	53.4358	51.1619	81.2441	45.0054	64.949	74.5791	72.0871	73.4488	67.8166	45.3261	56.9172	70.2849	66.0426	80.2886	75.5154	81.0955	80.6377	67.1272	64.1133	56.7428	75.3505	35.1997	71.7335	74.4264	57.8174	80.2858	95.4667	64.2539	81.0406	57.6314	65.4921	82.2225	80.0782	85.3863	75.2929	103.995	65.4193	57.4001	75.2816	85.2984	83.1508	78.5563	93.3159	76.6984	72.13	71.8533	81.7729	69.9698	89.9158
687	53.8289	51.465	81.6236	45.4646	65.1742	74.9432	72.4111	73.9021	67.9948	45.7389	57.3615	70.6804	66.3234	80.6437	76.0434	81.5833	81.0028	67.6794	64.9152	56.9152	75.5977	35.4566	72.1374	75.2053	58.0394	80.7863	95.5148	64.3759	81.1683	57.8512	65.7134	82.2988	80.2185	85.593	75.4071	104.116	65.627	57.6531	75.3782	85.3735	83.2711	78.703	93.5292	76.787	72.2496	71.9652	81.9367	70.1088	90.0214
688	54.2374	51.7852	82.0037	45.944	65.4107	75.3106	72.7444	74.3589	68.1843	46.1703	57.8193	71.0809	66.6126	80.9994	76.5784	82.0743	81.3674	68.2398	65.7304	57.1023	75.8533	35.7349	72.5463	75.9908	58.2746	81.2855	95.5624	64.5093	81.298	58.0863	65.947	82.3805	80.3629	85.7999	75.5287	104.229	65.846	57.9212	75.482	85.4501	83.3947	78.8548	93.7395	76.8825	72.3789	72.0858	82.1091	70.2581	90.128
689	54.6623	52.1235	82.3849	46.4451	65.6595	75.682	73.0878	74.8205	68.386	46.6218	58.2919	71.4875	66.9111	81.3565	77.1215	82.5697	81.7323	68.8097	66.5603	57.3049	76.1178	36.0359	72.9611	76.7845	58.5242	81.7844	95.6097	64.655	81.4303	58.3375	66.194	82.4679	80.5119	86.0075	75.6583	104.334	66.0769	58.2055	75.5936	85.5285	83.5221	79.0121	93.947	76.9855	72.5186	72.216	82.2908	70.4185	90.2359
690	55.1098	52.4853	82.7706	46.974	65.9242	76.0616	73.445	75.2913	68.6034	47.0994	58.7852	71.9046	67.2233	81.7188	77.6777	83.074	82.1013	69.395	67.4122	57.5272	76.3938	36.3655	73.3865	77.5925	58.7929	82.2876	95.6579	64.8166	81.5672	58.6095	66.4581	82.5635	80.6677	86.2181	75.799	104.432	66.3239	58.5106	75.7157	85.6105	83.6555	79.1773	94.1535	77.0992	72.6721	72.3591	82.4843	70.5937	90.3471
691	55.5799	52.8709	83.161	47.531	66.2052	76.4495	73.8165	75.7716	68.837	47.6034	59.2994	72.3324	67.5492	82.0865	78.2472	83.5873	82.4747	69.996	68.2864	57.7695	76.6812	36.7238	73.8227	78.4153	59.0808	82.7953	95.707	64.9944	81.7089	58.9026	66.7397	82.6674	80.8305	86.4321	75.951	104.523	66.5872	58.8366	75.8483	85.6961	83.7949	79.3504	94.3589	77.2235	72.8398	72.5152	82.69	70.784	90.4616
692	56.0731	53.2804	83.5562	48.1165	66.5025	76.846	74.2022	76.2616	69.0867	48.1342	59.8347	72.771	67.8891	82.4597	78.8303	84.1099	82.8525	70.6129	69.1832	58.0318	76.9802	37.1111	74.2699	79.2531	59.3883	83.3076	95.7573	65.1885	81.8554	59.217	67.0388	82.7796	81.0004	86.6495	76.1143	104.606	66.8669	59.1838	75.9916	85.7855	83.9404	79.5317	94.5634	77.3586	73.0216	72.6845	82.9078	70.9895	90.5794
693	56.5896	53.7141	83.9563	48.7307	66.8164	77.2512	74.6025	76.7616	69.3529	48.6921	60.3915	73.2206	68.2433	82.8386	79.4271	84.642	83.2351	71.246	70.1029	58.3144	77.291	37.5278	74.7282	80.1061	59.7155	83.8248	95.8086	65.399	82.0069	59.5529	67.3558	82.9003	81.1775	86.8703	76.2891	104.683	67.1633	59.5524	76.1457	85.8786	84.0922	79.7211	94.7669	77.5047	73.2178	72.8671	83.138	71.2104	90.7007
694	57.1296	54.1723	84.3615	49.374	67.1471	77.6653	75.0174	77.2716	69.6356	49.2772	60.9699	73.6816	68.6119	83.2233	80.038	85.1838	83.6225	71.8955	71.0459	58.6176	77.6136	37.9741	75.1979	80.9747	60.0627	84.3471	95.8611	65.6263	82.1634	59.9105	67.6907	83.0296	81.3619	87.0948	76.4755	104.752	67.4765	59.9427	76.3107	85.9756	84.2504	79.9189	94.9697	77.6619	73.4286	73.0633	83.3807	71.4469	90.8255
695	57.6934	54.6552	84.7719	50.0465	67.4946	78.0885	75.4472	77.7921	69.935	49.8899	61.5703	74.154	68.9951	83.6142	80.6631	85.7354	84.0149	72.5617	72.0124	58.9414	77.9481	38.4503	75.6793	81.8591	60.4301	84.8747	95.9148	65.8703	82.3251	60.29	68.0438	83.1676	81.5537	87.3229	76.6737	104.815	67.8068	60.3548	76.4868	86.0766	84.415	80.125	95.1717	77.8303	73.6541	73.2732	83.636	71.6991	90.954
696	58.2813	55.1631	85.1877	50.7486	67.8593	78.521	75.8921	78.323	70.2514	50.5305	62.193	74.638	69.3931	84.0112	81.3026	86.2972	84.4124	73.2449	73.0028	59.2862	78.2947	38.9566	76.1724	82.7596	60.8178	85.4077	95.9697	66.1314	82.492	60.6917	68.4152	83.3144	81.7531	87.555	76.8839	104.87	68.1542	60.789	76.6741	86.1816	84.5861	80.3397	95.373	78.01	73.8944	73.4969	83.904	71.9672	91.0862
697	58.8936	55.6962	85.6091	51.4806	68.2412	78.963	76.3521	78.8647	70.5848	51.1992	62.8381	75.1339	69.8061	84.4146	81.9567	86.8692	84.8154	73.9453	74.0175	59.652	78.6535	39.4933	76.6776	83.6766	61.2262	85.9463	96.026	66.4096	82.6643	61.1158	68.8052	83.4701	81.9601	87.791	77.1061	104.918	68.5191	61.2455	76.8727	86.2908	84.7639	80.563	95.5738	78.2012	74.1498	73.7346	84.1849	72.2514	91.2222
698	59.5305	56.2548	86.0362	52.2428	68.6406	79.4145	76.8277	79.4174	70.9356	51.8964	63.5059	75.6419	70.2343	84.8246	82.6258	87.4518	85.2239	74.6632	75.0566	60.0391	79.0246	40.0608	77.195	84.6103	61.6553	86.4908	96.0837	66.7052	82.8421	61.5625	69.2138	83.6349	82.1748	88.031	77.3405	104.959	68.9016	61.7245	77.0828	86.4041	84.9485	80.795	95.774	78.4041	74.4204	73.9864	84.4788	72.5518	91.362
699	60.1923	56.839	86.4691	53.0354	69.0576	79.876	77.3188	79.9812	71.3037	52.6223	64.1968	76.1621	70.6779	85.2413	83.31	88.0451	85.638	75.3989	76.1206	60.4478	79.4081	40.6592	77.7248	85.5609	62.1056	87.0414	96.1428	67.0184	83.0254	62.0321	69.6414	83.8088	82.3975	88.2753	77.5873	104.993	69.3018	62.2262	77.3044	86.5218	85.1399	81.0359	95.9737	78.6187	74.7064	74.2525	84.7859	72.8687	91.5059
700	60.8793	57.4492	86.908	53.8587	69.4924	80.3474	77.8257	80.5564	71.6895	53.3772	64.9109	76.6948	71.1371	85.6649	84.0096	88.6492	86.0581	76.1527	77.2098	60.8781	79.8042	41.2889	78.2673	86.5288	62.5771	87.5983	96.2034	67.3492	83.2144	62.5246	70.0881	83.992	82.6281	88.5238	77.8466	105.02	69.7201	62.7509	77.5377	86.6438	85.3382	81.2857	96.1731	78.8453	75.0078	74.5331	85.1062	73.2022	91.6537
[truncated: 43 more columns]

## Sheet: petal_reflectances (LWS)
petal color	red	red	red	red	red	red	red	red	red	red	red	red	red	red	red	red	red	red	red	red	red	red	red	red	red	red	red	red	red	red	red	red	red	red	red	red	red	red	red	red	red	red	red	red	red	red	red	red	red
wl	grayish red_01	grayish red_02	grayish red_03	grayish red_04	grayish red_05	grayish red_06	grayish red_07	grayish red_08	grayish red_09	grayish red_10	grayish red_11	grayish red_12	grayish red_13	grayish red_14	grayish red_15	vivid red_01	vivid red_02	vivid red_03	vivid red_04	vivid red_05	vivid red_06	vivid red_07	vivid red_08	vivid red_09	vivid red_10	vivid red_11	dark red_01	dark red_02	dark red_03	dark red_04	dark red_05	dark red_06	dark red_07	dark red_08	dark red_09	dark red_10	dark red_11	dark red_12	dark red_13	dark red_14	deep red_01	deep red_02	deep red_03	deep red_04	deep red_05	deep red_06	deep red_07	deep red_08	deep red_09
300	3.72368	6.47268	5.12391	4.08909	5.34524	5.27163	4.039	2.71014	3.00597	4.78821	3.72353	3.65174	4.09006	2.42374	6.80094	4.10427	6.91311	2.40154	3.40126	5.04302	6.63631	2.40149	4.1627	3.47344	6.49378	6.49378	3.67476	5.98281	4.35336	3.57434	2.27653	2.61903	3.44741	4.29623	4.73491	4.13735	5.49312	2.81584	5.26219	3.38984	7.72627	5.26943	4.43097	5.70659	3.37594	3.46302	4.34478	5.56928	4.53827
301	3.70952	6.45434	5.10825	4.08152	5.33795	5.25763	4.02907	2.70569	3.00123	4.77275	3.71404	3.64195	4.08385	2.42102	6.78399	4.10051	6.90007	2.40648	3.39476	5.02767	6.62161	2.39988	4.16085	3.47519	6.4791	6.4791	3.66919	5.96819	4.34112	3.56886	2.27503	2.61347	3.44443	4.28535	4.7182	4.12385	5.47995	2.81317	5.24693	3.38155	7.70077	5.25318	4.41292	5.69241	3.36878	3.44982	4.32799	5.561	4.52765
302	3.69525	6.43572	5.09243	4.07372	5.33046	5.24349	4.01894	2.70108	2.99637	4.75723	3.70444	3.6321	4.07737	2.41818	6.76678	4.09674	6.88691	2.41118	3.38811	5.01224	6.60683	2.39814	4.15875	3.47651	6.46439	6.46439	3.66342	5.95323	4.32867	3.56339	2.27318	2.60753	3.44107	4.27404	4.7013	4.11011	5.46654	2.81025	5.23131	3.37312	7.67525	5.23672	4.39486	5.67772	3.36127	3.43653	4.31121	5.55245	4.51669
303	3.68082	6.41678	5.0764	4.06566	5.32276	5.22917	4.00859	2.69631	2.99136	4.74164	3.69473	3.62218	4.0706	2.4152	6.74928	4.09296	6.87362	2.41564	3.38128	4.99673	6.59193	2.39627	4.15642	3.47741	6.44966	6.44966	3.65742	5.93787	4.31598	3.55791	2.27098	2.60117	3.4373	4.26225	4.68417	4.09607	5.45288	2.80705	5.21527	3.36454	7.64966	5.22003	4.37677	5.66246	3.35337	3.42314	4.29445	5.5436	4.50532
304	3.6662	6.39744	5.06014	4.05732	5.31485	5.21465	3.99798	2.69135	2.9862	4.72594	3.6849	3.61216	4.06353	2.41208	6.73143	4.08914	6.86017	2.41983	3.37428	4.98112	6.57691	2.39428	4.15387	3.47785	6.43491	6.43491	3.65117	5.92209	4.30301	3.55242	2.26838	2.59435	3.43308	4.24991	4.66679	4.08168	5.43892	2.80353	5.19874	3.35578	7.62396	5.20308	4.35862	5.64658	3.34502	3.40963	4.27768	5.53444	4.49351
305	3.65136	6.37766	5.0436	4.0487	5.30672	5.19991	3.98708	2.68617	2.98087	4.7101	3.67492	3.60204	4.05613	2.40883	6.7132	4.08529	6.84654	2.42376	3.36711	4.96541	6.56174	2.39216	4.15109	3.47783	6.42013	6.42013	3.64468	5.90583	4.28972	3.54694	2.26537	2.58701	3.42837	4.23695	4.6491	4.06689	5.42465	2.79966	5.18167	3.34682	7.59809	5.18583	4.34037	5.63002	3.33617	3.39597	4.26089	5.52496	4.4812
306	3.63626	6.35739	5.02676	4.03978	5.29836	5.18491	3.97587	2.68077	2.97535	4.69408	3.6648	3.5918	4.04839	2.40545	6.69454	4.08138	6.83271	2.42741	3.35977	4.94961	6.5464	2.38992	4.14808	3.47733	6.40532	6.40532	3.63792	5.88906	4.27609	3.54144	2.26192	2.57912	3.42315	4.22331	4.63106	4.05166	5.41004	2.79542	5.164	3.33763	7.57201	5.16824	4.32199	5.6127	3.32677	3.38213	4.24408	5.51512	4.46836
307	3.62095	6.33668	5.00965	4.03056	5.28979	5.16969	3.96438	2.67516	2.96966	4.67793	3.65454	3.58145	4.04032	2.40193	6.67551	4.07743	6.8187	2.43079	3.35225	4.93371	6.53092	2.38755	4.14485	3.47637	6.39048	6.39048	3.63091	5.87181	4.26214	3.53594	2.25806	2.57071	3.41745	4.20905	4.61272	4.03603	5.39511	2.79083	5.14579	3.32824	7.54577	5.15036	4.30352	5.59471	3.31687	3.36816	4.22726	5.50496	4.45502
308	3.60549	6.31564	4.99235	4.0211	5.28101	5.1543	3.95266	2.66938	2.96383	4.6617	3.64418	3.57104	4.03197	2.39828	6.65619	4.07346	6.80455	2.43392	3.34457	4.91772	6.51532	2.38506	4.14139	3.47498	6.37563	6.37563	3.62367	5.85417	4.24795	3.53043	2.25383	2.56189	3.41133	4.19431	4.59416	4.02011	5.37991	2.78596	5.12717	3.31869	7.51945	5.13224	4.28502	5.57615	3.30657	3.35409	4.21044	5.4945	4.44129
309	3.5899	6.29429	4.97486	4.01138	5.27202	5.13875	3.94072	2.66344	2.95786	4.64541	3.6337	3.56056	4.02333	2.3945	6.63658	4.06948	6.79027	2.4368	3.33671	4.90165	6.49962	2.38244	4.13769	3.47316	6.36075	6.36075	3.61621	5.83616	4.23354	3.52491	2.24925	2.55267	3.40481	4.17912	4.57538	4.0039	5.36447	2.78081	5.10814	3.309	7.49309	5.11391	4.2665	5.55705	3.2959	3.33992	4.19364	5.48376	4.42719
310	3.57417	6.27265	4.9572	4.00142	5.26282	5.12304	3.92859	2.65734	2.95176	4.62906	3.62312	3.55001	4.01442	2.39058	6.61671	4.06549	6.77588	2.43944	3.32869	4.8855	6.48383	2.37969	4.13376	3.47091	6.34586	6.34586	3.60853	5.81779	4.21891	3.51939	2.24432	2.54307	3.39789	4.16349	4.55642	3.98744	5.34878	2.77541	5.08874	3.29916	7.46669	5.09537	4.24797	5.53743	3.28487	3.32568	4.17686	5.47274	4.41272
311	3.55833	6.25074	4.93938	3.99123	5.25342	5.10719	3.91626	2.6511	2.94553	4.61267	3.61243	3.53941	4.00524	2.38653	6.59658	4.06151	6.76139	2.44185	3.3205	4.86926	6.46794	2.3768	4.12959	3.46825	6.33095	6.33095	3.60064	5.79909	4.20408	3.51387	2.23905	2.5331	3.39059	4.14745	4.53727	3.97073	5.33287	2.76974	5.06898	3.28919	7.44028	5.07663	4.22945	5.51731	3.2735	3.31136	4.1601	5.46144	4.39791
312	3.54239	6.22858	4.9214	3.9808	5.24383	5.0912	3.90375	2.64472	2.93919	4.59625	3.60164	3.52875	3.99581	2.38234	6.57621	4.05753	6.7468	2.44404	3.31214	4.85294	6.45198	2.37379	4.12518	3.46517	6.31604	6.31604	3.59254	5.78007	4.18907	3.50835	2.23346	2.52278	3.38293	4.13103	4.51797	3.95379	5.31674	2.76384	5.04889	3.2791	7.41388	5.05772	4.21095	5.49671	3.26181	3.29697	4.14337	5.44987	4.38277
313	3.52627	6.20604	4.90321	3.97011	5.23403	5.07502	3.89099	2.63817	2.93269	4.57973	3.59072	3.51801	3.98606	2.37802	6.55551	4.05355	6.73207	2.44599	3.3036	4.83654	6.43589	2.37064	4.12054	3.46165	6.30111	6.30111	3.58421	5.76063	4.17379	3.50283	2.22748	2.512	3.37481	4.11409	4.49841	3.93652	5.30033	2.75761	5.02832	3.26883	7.38739	5.03854	4.19241	5.47549	3.24968	3.28245	4.12663	5.43799	4.3672
314	3.50994	6.18305	4.88476	3.95913	5.22401	5.05861	3.87793	2.63141	2.92603	4.56308	3.57965	3.50717	3.97598	2.37356	6.5344	4.04954	6.71719	2.44769	3.29488	4.82003	6.41965	2.36737	4.11567	3.45767	6.28617	6.28617	3.57561	5.74071	4.1582	3.49731	2.22108	2.50069	3.36619	4.09653	4.47853	3.91883	5.28362	2.75102	5.0072	3.25834	7.36074	5.01905	4.17377	5.45357	3.23702	3.26777	4.10986	5.42574	4.35112
315	3.49344	6.15969	4.8661	3.94788	5.21378	5.04201	3.86462	2.62448	2.91922	4.54633	3.56846	3.49625	3.96558	2.36896	6.51295	4.04553	6.70218	2.44915	3.28598	4.80344	6.40329	2.36398	4.11058	3.45323	6.27121	6.27121	3.56678	5.72037	4.14235	3.49177	2.21429	2.48891	3.35713	4.07844	4.4584	3.9008	5.26662	2.74412	4.98561	3.24767	7.33399	4.99931	4.1551	5.43103	3.22393	3.25296	4.09309	5.41319	4.33461
316	3.4768	6.13603	4.84726	3.93638	5.20336	5.02525	3.85111	2.61739	2.91228	4.52953	3.55716	3.48527	3.95491	2.36424	6.49124	4.04152	6.68705	2.45037	3.27691	4.78676	6.38683	2.36045	4.10525	3.44837	6.25625	6.25625	3.55773	5.69968	4.12629	3.48624	2.20716	2.47675	3.34766	4.05991	4.43808	3.88251	5.24938	2.73695	4.96363	3.23686	7.30722	4.97936	4.13641	5.40797	3.21047	3.23807	4.07633	5.40034	4.31773
317	3.46009	6.11216	4.82829	3.92467	5.19273	5.00838	3.83744	2.61018	2.90523	4.51271	3.54577	3.47424	3.94399	2.35937	6.46931	4.03751	6.67183	2.45137	3.26767	4.77	6.3703	2.35679	4.09967	3.44311	6.24126	6.24126	3.54848	5.67869	4.11006	3.48071	2.19971	2.46428	3.33786	4.04104	4.41762	3.86403	5.23195	2.72956	4.94137	3.22594	7.28047	4.95924	4.11776	5.38447	3.19674	3.22313	4.05962	5.38725	4.30056
318	3.44333	6.08815	4.80922	3.91276	5.18191	4.99142	3.82365	2.60286	2.89808	4.49592	3.5343	3.46318	3.93287	2.35438	6.44724	4.03352	6.65654	2.45215	3.25828	4.75317	6.35373	2.35299	4.09385	3.43747	6.22626	6.22626	3.53905	5.65747	4.09371	3.47518	2.192	2.45156	3.32776	4.02193	4.39709	3.84543	5.21434	2.72199	4.91889	3.21495	7.25382	4.93902	4.09919	5.36063	3.18279	3.20818	4.04296	5.37394	4.28316
319	3.42658	6.06409	4.79011	3.90069	5.1709	4.97442	3.80979	2.59547	2.89085	4.47919	3.52277	3.45211	3.92157	2.34924	6.4251	4.02955	6.64121	2.45271	3.24874	4.73628	6.33713	2.34905	4.08778	3.43147	6.21124	6.21124	3.52946	5.63609	4.07729	3.46965	2.18405	2.43868	3.31743	4.00265	4.37655	3.82679	5.19661	2.71431	4.89629	3.20392	7.22733	4.91874	4.08073	5.33654	3.16873	3.19324	4.02638	5.36045	4.26561
320	3.40952	6.03948	4.77064	3.88832	5.15968	4.95715	3.7956	2.58785	2.88343	4.46226	3.51104	3.44091	3.90995	2.34397	6.40247	4.02558	6.62569	2.45305	3.23903	4.71928	6.32036	2.34496	4.08148	3.425	6.19617	6.19617	3.51961	5.61417	4.0605	3.46416	2.17565	2.42521	3.30656	3.98267	4.35568	3.80769	5.17852	2.70624	4.87304	3.19264	7.20062	4.8981	4.06214	5.31168	3.15408	3.17808	4.00975	5.3466	4.24746
321	3.39196	6.01401	4.75062	3.87557	5.14823	4.93948	3.78089	2.5799	2.87574	4.44496	3.49903	3.4295	3.89788	2.33855	6.37909	4.0216	6.60989	2.45316	3.22912	4.70214	6.30332	2.34075	4.07498	3.41797	6.18104	6.18104	3.50941	5.59147	4.04314	3.45869	2.16667	2.41087	3.29497	3.9616	4.33425	3.78784	5.15992	2.69759	4.84877	3.18095	7.17347	4.87692	4.04325	5.28571	3.13853	3.16254	3.99299	5.33226	4.22843
322	3.37411	5.98799	4.73025	3.86251	5.13657	4.92154	3.76585	2.57172	2.86786	4.42748	3.48684	3.41796	3.88547	2.33299	6.35524	4.0176	6.59389	2.45302	3.21904	4.68489	6.28611	2.3364	4.06825	3.41045	6.16587	6.16587	3.49895	5.56824	4.02542	3.45325	2.15724	2.39594	3.28284	3.93983	4.31249	3.76752	5.14096	2.68854	4.82384	3.16901	7.1461	4.8554	4.02421	5.25898	3.12239	3.14677	3.97618	5.31756	4.2088
323	3.35617	5.96177	4.70975	3.84924	5.1247	4.90349	3.75066	2.56342	2.85987	4.40998	3.47456	3.40638	3.87282	2.3273	6.33118	4.01361	6.57781	2.45266	3.20879	4.66757	6.26882	2.33191	4.06128	3.40254	6.15069	6.15069	3.48829	5.54472	4.00752	3.44781	2.1475	2.3807	3.27038	3.91773	4.29059	3.74701	5.12181	2.67928	4.79863	3.15696	7.11877	4.83371	4.00522	5.23181	3.10598	3.13096	3.95942	5.3026	4.18889
324	3.33837	5.93566	4.68933	3.83583	5.11266	4.88547	3.73548	2.55509	2.85184	4.39265	3.46228	3.39483	3.86003	2.32148	6.3072	4.00964	6.56173	2.45207	3.1984	4.6502	6.25157	2.32729	4.05406	3.39431	6.13551	6.13551	3.4775	5.52115	3.98967	3.44234	2.13759	2.36543	3.25776	3.89565	4.26877	3.7266	5.1026	2.66998	4.77349	3.14496	7.0917	4.81206	3.98643	5.20455	3.0896	3.11528	3.94278	5.28752	4.16899
325	3.32091	5.91001	4.66922	3.82238	5.10044	4.86762	3.7205	2.54683	2.84385	4.37564	3.4501	3.3834	3.8472	2.31554	6.28356	4.0057	6.54575	2.45126	3.18787	4.63281	6.23444	2.32253	4.04655	3.38583	6.12035	6.12035	3.46666	5.49778	3.97206	3.43684	2.12765	2.35041	3.24519	3.87396	4.24724	3.70657	5.0835	2.66083	4.74878	3.13314	7.06515	4.79064	3.96801	5.17755	3.07356	3.09988	3.92634	5.27244	4.14938
326	3.30322	5.88381	4.64887	3.8086	5.08794	4.84956	3.70519	2.53831	2.8357	4.35852	3.43785	3.37191	3.83392	2.30948	6.25945	4.00184	6.52956	2.45013	3.1771	4.6153	6.21715	2.31764	4.03878	3.37677	6.10516	6.10516	3.45547	5.47379	3.954	3.43117	2.11707	2.33465	3.23186	3.85154	4.22517	3.68599	5.06391	2.6513	4.72345	3.12116	7.03826	4.76877	3.94946	5.14974	3.05686	3.08436	3.90984	5.25693	4.12925
327	3.28481	5.85622	4.62781	3.7943	5.07508	4.83093	3.68911	2.52926	2.82721	4.34088	3.42535	3.36019	3.81989	2.30331	6.23419	3.99809	6.51288	2.44863	3.16602	4.59759	6.19944	2.31263	4.03078	3.36689	6.08989	6.08989	3.44372	5.44851	3.9349	3.42527	2.10539	2.31732	3.21716	3.82742	4.20193	3.66411	5.04338	2.64095	4.69657	3.10869	7.01033	4.7459	3.93032	5.12024	3.03869	3.06833	3.89304	5.24067	4.10785
328	3.26598	5.82778	4.60633	3.77961	5.06194	4.81195	3.67255	2.51986	2.81849	4.32295	3.41268	3.34833	3.80532	2.29702	6.20821	3.99439	6.4959	2.4468	3.15469	4.57973	6.18148	2.3075	4.02253	3.35638	6.07457	6.07457	3.43156	5.42239	3.91517	3.41925	2.09296	2.299	3.20154	3.80222	4.17798	3.64144	5.02224	2.63006	4.66873	3.0959	6.98184	4.72242	3.91087	5.08962	3.0196	3.052	3.87609	5.22388	4.08564
329	3.24703	5.79905	4.58469	3.76466	5.04858	4.79283	3.65578	2.5103	2.80963	4.30498	3.39993	3.33642	3.79046	2.2906	6.18197	3.99069	6.47879	2.44472	3.14319	4.56178	6.16341	2.30224	4.01403	3.34542	6.05923	6.05923	3.41917	5.3959	3.89521	3.41318	2.08015	2.28026	3.18548	3.77657	4.15379	3.61849	5.00082	2.6189	4.6405	3.08299	6.95329	4.69871	3.89141	5.05847	3.00013	3.03562	3.85915	5.2068	4.06307
330	3.22826	5.77056	4.56318	3.74961	5.03506	4.77376	3.63908	2.50076	2.80076	4.2872	3.38719	3.32455	3.77553	2.28404	6.15591	3.98696	6.46173	2.44242	3.13156	4.54382	6.14541	2.29684	4.0053	3.33421	6.0439	6.0439	3.40672	5.36948	3.87541	3.40715	2.06731	2.26167	3.16945	3.75109	4.12983	3.59577	4.97947	2.60777	4.61248	3.07013	6.92514	4.67516	3.87221	5.02736	2.98084	3.01939	3.84238	5.18967	4.04061
331	3.20998	5.74287	4.54207	3.7346	5.02145	4.75497	3.62275	2.49142	2.79197	4.26985	3.37452	3.3128	3.76077	2.27735	6.13048	3.98313	6.44489	2.43997	3.11989	4.52589	6.12763	2.29131	3.99632	3.32294	6.02863	6.02863	3.39436	5.3436	3.85616	3.40125	2.05479	2.24381	3.1539	3.72643	4.10657	3.57378	4.95853	2.59693	4.58526	3.05751	6.89789	4.65214	3.85357	4.99689	2.96228	3.00355	3.82595	5.17271	4.01871
332	3.19249	5.71652	4.52164	3.71977	5.00781	4.73665	3.60707	2.48247	2.78337	4.25318	3.36201	3.30127	3.74641	2.27051	6.10611	3.97917	6.42846	2.43743	3.10824	4.50806	6.11022	2.28563	3.98709	3.3118	6.01343	6.01343	3.38227	5.31871	3.83786	3.39557	2.04295	2.22725	3.13932	3.70319	4.08448	3.55304	4.93831	2.58668	4.55942	3.04532	6.87202	4.63005	3.83577	4.96762	2.94499	2.98832	3.81	5.15616	3.99782
333	3.17554	5.69086	4.50155	3.70481	4.99407	4.71853	3.59173	2.47367	2.77491	4.23706	3.34962	3.28981	3.73187	2.26345	6.08224	3.97553	6.41225	2.43474	3.09631	4.49007	6.093	2.27975	3.97738	3.30025	5.99831	5.99831	3.37005	5.29418	3.81988	3.38982	2.03095	2.21087	3.12465	3.68065	4.06281	3.53287	4.91835	2.5765	4.53412	3.03349	6.84693	4.60811	3.81871	4.93873	2.928	2.9734	3.79424	5.13946	3.97735
334	3.15871	5.66502	4.48135	3.68944	4.98014	4.70027	3.57628	2.46473	2.76646	4.2212	3.33723	3.27828	3.71662	2.25613	6.0581	3.97247	6.396	2.43186	3.0839	4.47175	6.07571	2.27365	3.96709	3.28783	5.98321	5.98321	3.35734	5.26922	3.80153	3.38377	2.01801	2.19353	3.10891	3.6578	4.0407	3.51241	4.89805	2.56586	4.50837	3.02181	6.82183	4.58558	3.80203	4.90921	2.91029	2.9584	3.77837	5.12211	3.95654
335	3.142	5.6392	4.46117	3.67382	4.96602	4.68197	3.56081	2.45573	2.758	4.20554	3.32483	3.26673	3.701	2.24864	6.03391	3.96966	6.37976	2.42878	3.0712	4.45327	6.05842	2.26738	3.9564	3.27488	5.96815	5.96815	3.34437	5.24408	3.78307	3.3776	2.00462	2.17581	3.09267	3.63488	4.01849	3.49191	4.87762	2.555	4.4825	3.01021	6.79692	4.56285	3.78567	4.87939	2.8923	2.94343	3.76254	5.10442	3.93561
336	3.12546	5.61359	4.44111	3.6581	4.95175	4.66372	3.54539	2.44675	2.74951	4.19004	3.31241	3.25523	3.68534	2.24102	6.00987	3.96677	6.36358	2.4255	3.0584	4.43479	6.04117	2.26099	3.94552	3.26172	5.95312	5.95312	3.33135	5.21902	3.76479	3.37151	1.99125	2.15828	3.0765	3.61211	3.99651	3.47161	4.85727	2.54416	4.45682	2.99862	6.77243	4.5403	3.76953	4.84961	2.87451	2.92861	3.74687	5.08669	3.91476
337	3.1091	5.58839	4.42132	3.64246	4.93735	4.64563	3.5301	2.43788	2.74096	4.17467	3.29997	3.24384	3.66998	2.23335	5.98619	3.96346	6.34753	2.42203	3.04572	4.41649	6.02405	2.25453	3.93462	3.24868	5.93812	5.93812	3.31851	5.19427	3.74696	3.36567	1.97838	2.14151	3.06098	3.58972	3.9751	3.45176	4.83718	2.53359	4.43166	2.98697	6.74855	4.51832	3.75353	4.82018	2.85738	2.91405	3.73153	5.06922	3.89422
338	3.09296	5.56381	4.40191	3.62706	4.92283	4.6278	3.51502	2.42919	2.73232	4.15938	3.2875	3.23263	3.65527	2.22569	5.96308	3.95939	6.33164	2.41839	3.03333	4.39854	6.0071	2.24805	3.92391	3.23608	5.92313	5.92313	3.30607	5.17008	3.72986	3.36027	1.96648	2.12606	3.04669	3.56794	3.95459	3.4326	4.81757	2.52353	4.40735	2.9752	6.72548	4.49732	3.7376	4.79144	2.84136	2.89988	3.71663	5.05232	3.87418
339	3.07692	5.53975	4.38271	3.61166	4.90807	4.61009	3.50007	2.42053	2.72356	4.14421	3.27483	3.22156	3.64096	2.21789	5.94047	3.95483	6.31591	2.41449	3.021	4.38071	5.99024	2.24142	3.9131	3.22356	5.90809	5.90809	3.29379	5.14627	3.71333	3.3552	1.95521	2.11161	3.03325	3.54668	3.9349	3.41405	4.7983	2.51379	4.38363	2.96333	6.70323	4.47695	3.7219	4.76318	2.82615	2.88596	3.70208	5.03575	3.85448
340	3.06089	5.516	4.36349	3.59598	4.89296	4.59234	3.48511	2.41171	2.71465	4.12922	3.26188	3.21054	3.62662	2.20979	5.91817	3.95027	6.30031	2.41029	3.00839	4.36268	5.97338	2.23449	3.90181	3.21061	5.89292	5.89292	3.2813	5.12248	3.69701	3.35023	1.94392	2.09742	3.01993	3.52567	3.91568	3.39583	4.77912	2.50403	4.36006	2.95144	6.68162	4.45668	3.70663	4.73499	2.81115	2.87209	3.68768	5.01911	3.83481
341	3.04491	5.49256	4.34429	3.58008	4.87755	4.57458	3.47017	2.40278	2.70562	4.11441	3.24872	3.19958	3.61228	2.20143	5.89614	3.94566	6.28481	2.40582	2.99556	4.34453	5.95654	2.22732	3.89012	3.1973	5.87766	5.87766	3.26867	5.09875	3.68091	3.34536	1.93264	2.08352	3.00675	3.50491	3.89689	3.37794	4.76003	2.49428	4.33667	2.93955	6.6606	4.43655	3.69173	4.70688	2.79639	2.85831	3.67343	5.00242	3.81521
342	3.02903	5.4694	4.32516	3.56403	4.86188	4.55685	3.45527	2.39379	2.6965	4.09976	3.2354	3.18868	3.59796	2.19287	5.87436	3.94099	6.26941	2.40111	2.98256	4.3263	5.93973	2.21995	3.87812	3.18371	5.86233	5.86233	3.25593	5.0751	3.66502	3.3406	1.92141	2.06991	2.99373	3.48438	3.8785	3.36035	4.74104	2.48458	4.3135	2.92767	6.64013	4.4166	3.67714	4.67887	2.78189	2.84465	3.65937	4.98571	3.7957
343	3.01329	5.44653	4.30614	3.54789	4.84602	4.5392	3.44044	2.38481	2.68731	4.08528	3.22202	3.17785	3.58368	2.18416	5.85281	3.9362	6.25408	2.39619	2.96946	4.30806	5.923	2.21243	3.86589	3.16992	5.84699	5.84699	3.24316	5.05156	3.64934	3.33594	1.91027	2.0566	2.98088	3.46408	3.86046	3.34304	4.72213	2.47496	4.29058	2.91581	6.62015	4.39687	3.66282	4.65097	2.76767	2.83115	3.6455	4.96902	3.7763
344	2.99772	5.42394	4.28729	3.53173	4.83002	4.52165	3.4257	2.37587	2.6781	4.07097	3.20863	3.16708	3.56946	2.17535	5.83144	3.93127	6.23881	2.39108	2.95632	4.28987	5.90635	2.20479	3.8535	3.156	5.83165	5.83165	3.2304	5.02816	3.63389	3.33138	1.89925	2.0436	2.96823	3.444	3.84273	3.326	4.70332	2.46545	4.26795	2.90398	6.60063	4.37741	3.6487	4.6232	2.75377	2.81782	3.63183	4.95237	3.75705
345	2.98238	5.40162	4.26864	3.51561	4.81393	4.50424	3.41107	2.36704	2.66888	4.05681	3.19531	3.15639	3.55532	2.16651	5.81025	3.92617	6.2236	2.38582	2.94319	4.27178	5.88983	2.19709	3.84104	3.14203	5.81635	5.81635	3.21771	5.00494	3.61865	3.32695	1.88839	2.03092	2.95579	3.42411	3.82526	3.30921	4.68461	2.45608	4.24565	2.89219	6.58151	4.35827	3.63472	4.59557	2.7402	2.80472	3.61839	4.9358	3.73798
346	2.9673	5.37956	4.25025	3.4996	4.7978	4.48702	3.39658	2.35837	2.65968	4.0428	3.18214	3.14578	3.54129	2.15767	5.7892	3.92086	6.20841	2.38044	2.93014	4.25385	5.87345	2.18937	3.82858	3.12809	5.80112	5.80112	3.20514	4.98191	3.60363	3.32262	1.87773	2.01856	2.94357	3.40441	3.80801	3.29266	4.666	2.44689	4.22372	2.88046	6.56276	4.33948	3.62083	4.56809	2.72699	2.79186	3.60519	4.91934	3.71911
347	2.95252	5.35775	4.23216	3.48377	4.78168	4.47001	3.38225	2.34992	2.65053	4.02895	3.16917	3.13525	3.52739	2.1489	5.76826	3.9153	6.19325	2.37496	2.91723	4.23614	5.85724	2.18168	3.81621	3.11426	5.78601	5.78601	3.19275	4.9591	3.58884	3.31842	1.86729	2.00654	2.9316	3.3849	3.79094	3.27632	4.64749	2.43791	4.20218	2.86879	6.54431	4.32109	3.60698	4.54079	2.71417	2.77928	3.59223	4.90301	3.70047
348	2.93809	5.33618	4.21441	3.46818	4.76564	4.45326	3.3681	2.34173	2.64145	4.01523	3.1565	3.1248	3.51364	2.14024	5.7474	3.90947	6.17809	2.36941	2.90451	4.21871	5.84123	2.17406	3.80401	3.10062	5.77103	5.77103	3.18059	4.93656	3.57427	3.31433	1.85712	1.99486	2.9199	3.36554	3.774	3.26018	4.62909	2.42917	4.18108	2.85721	6.52613	4.30315	3.59311	4.51367	2.70177	2.76701	3.57955	4.88686	3.68208
349	2.92405	5.31485	4.19706	3.4529	4.74971	4.4368	3.35416	2.33386	2.63249	4.00165	3.14417	3.11444	3.50006	2.13175	5.72661	3.90332	6.16292	2.36383	2.89206	4.20163	5.82544	2.16655	3.79205	3.08723	5.75623	5.75623	3.16872	4.91429	3.55993	3.31037	1.84725	1.98353	2.90848	3.34635	3.75716	3.24422	4.6108	2.42071	4.16045	2.84571	6.50817	4.2857	3.57915	4.48676	2.6898	2.75508	3.56714	4.87091	3.66399
350	2.91043	5.29376	4.18014	3.43799	4.73395	4.42067	3.34044	2.32637	2.62366	3.98821	3.13228	3.10418	3.48667	2.12349	5.70585	3.89683	6.14772	2.35823	2.87992	4.18494	5.8099	2.15921	3.78042	3.07418	5.74163	5.74163	3.15719	4.89234	3.54581	3.30654	1.83771	1.97256	2.89735	3.3273	3.74036	3.22842	4.59261	2.41255	4.14033	2.83431	6.49038	4.26878	3.56506	4.46006	2.6783	2.74353	3.55504	4.85519	3.64621
351	2.89728	5.27303	4.16366	3.42313	4.71807	4.40466	3.32689	2.31912	2.61478	3.97491	3.12068	3.09399	3.47352	2.1153	5.68522	3.8891	6.13248	2.35219	2.86783	4.16851	5.79466	2.15197	3.76898	3.06123	5.72709	5.72709	3.14595	4.87059	3.53201	3.30283	1.8288	1.96226	2.88683	3.30827	3.72388	3.21284	4.57455	2.40462	4.12074	2.82298	6.47324	4.25249	3.55088	4.43318	2.66751	2.73246	3.54336	4.83978	3.62855
352	2.88454	5.25275	4.14755	3.40806	4.70183	4.38861	3.31343	2.31197	2.60574	3.96177	3.10921	3.08386	3.46061	2.10705	5.66481	3.87967	6.11722	2.34539	2.85558	4.15217	5.77973	2.14472	3.75755	3.04814	5.71247	5.71247	3.13488	4.84893	3.51857	3.29923	1.8206	1.95279	2.87706	3.28922	3.7079	3.19754	4.55662	2.39681	4.10164	2.81166	6.45707	4.23681	3.53671	4.40587	2.65752	2.72187	3.53217	4.82466	3.61088
353	2.87215	5.23283	4.13174	3.39291	4.68538	4.3726	3.30009	2.30495	2.59661	3.94877	3.09787	3.07378	3.44785	2.09876	5.6446	3.86922	6.10195	2.33814	2.84327	4.13597	5.76501	2.13746	3.74612	3.03498	5.69785	5.69785	3.12398	4.82741	3.50543	3.29576	1.81289	1.94392	2.8678	3.27024	3.6923	3.18249	4.53882	2.38915	4.08297	2.80038	6.44158	4.22163	3.52259	4.3784	2.64813	2.71166	3.52135	4.80974	3.5933
354	2.86003	5.2132	4.11619	3.37783	4.66887	4.35674	3.28688	2.29807	2.58748	3.93592	3.08668	3.06376	3.43521	2.09047	5.62455	3.85842	6.0867	2.33069	2.83104	4.11992	5.75042	2.13019	3.7347	3.02183	5.68331	5.68331	3.1132	4.80608	3.49253	3.29239	1.80541	1.93542	2.85882	3.25143	3.67694	3.16768	4.52115	2.38164	4.06466	2.78913	6.42649	4.20683	3.50855	4.35104	2.63913	2.70172	3.51079	4.79496	3.5759
355	2.84813	5.19375	4.10084	3.36295	4.65246	4.34111	3.27383	2.29136	2.57844	3.92322	3.07564	3.0538	3.4226	2.08222	5.60465	3.84793	6.07149	2.32332	2.819	4.10405	5.73589	2.1229	3.72328	3.00875	5.66891	5.66891	3.10254	4.78498	3.47982	3.28915	1.79793	1.92708	2.84991	3.23287	3.6617	3.15309	4.50358	2.3743	4.04666	2.77795	6.41151	4.19231	3.49465	4.32407	2.63033	2.69195	3.50039	4.78022	3.55878
356	2.83637	5.17441	4.08564	3.3484	4.63629	4.32581	3.26095	2.28483	2.56957	3.91065	3.06475	3.04389	3.40998	2.07403	5.58485	3.83841	6.05634	2.31631	2.80726	4.08841	5.72133	2.1156	3.71185	2.99583	5.65473	5.65473	3.09196	4.76417	3.46722	3.28603	1.79021	1.91865	2.84082	3.21467	3.64646	3.13871	4.48613	2.36714	4.02891	2.76683	6.39636	4.17795	3.4809	4.29774	2.62152	2.68225	3.49004	4.76543	3.54205
357	2.82468	5.15508	4.07052	3.33434	4.62052	4.31093	3.24826	2.27852	2.56097	3.89822	3.05403	3.03404	3.39727	2.06595	5.56513	3.83054	6.04127	2.30993	2.79595	4.07301	5.70666	2.10827	3.70042	2.98313	5.64084	5.64084	3.08144	4.74367	3.45468	3.28304	1.78201	1.90993	2.83133	3.19691	3.63107	3.12452	4.46878	2.36017	4.01135	2.75579	6.38077	4.16364	3.46736	4.27234	2.61249	2.6725	3.47963	4.75052	3.5258
358	2.81332	5.13579	4.0558	3.32057	4.60476	4.2962	3.23586	2.27273	2.55262	3.88608	3.0435	3.02422	3.3845	2.05793	5.54532	3.82247	6.02647	2.30399	2.78487	4.05797	5.69201	2.10083	3.68904	2.97052	5.62729	5.62729	3.07103	4.72339	3.44244	3.27978	1.77372	1.90142	2.82181	3.17942	3.61569	3.11047	4.4514	2.3532	3.99398	2.74447	6.36536	4.14986	3.45368	4.24709	2.60378	2.66299	3.46936	4.73543	3.50958
359	2.80249	5.11666	4.04169	3.30684	4.58867	4.28138	3.22376	2.26756	2.54444	3.8743	3.03316	3.01444	3.37173	2.04993	5.52535	3.81264	6.01199	2.29809	2.77382	4.04331	5.67751	2.09326	3.67775	2.95786	5.61402	5.61402	3.06078	4.70321	3.43067	3.27608	1.7658	1.89361	2.81266	3.162	3.60053	3.09657	4.43394	2.34613	3.97688	2.7327	6.35075	4.13697	3.43966	4.22133	2.59588	2.65394	3.45945	4.72023	3.49309
360	2.79201	5.09769	4.02798	3.29323	4.57245	4.26667	3.21186	2.26278	2.53637	3.86276	3.02298	3.00472	3.35901	2.04195	5.50538	3.8021	5.99769	2.29223	2.76284	4.02892	5.66313	2.08562	3.66652	2.94522	5.60095	5.60095	3.05067	4.6832	3.41922	3.27225	1.75808	1.88622	2.80374	3.14473	3.58556	3.08284	4.4165	2.33911	3.96008	2.72074	6.33661	4.12463	3.42556	4.1955	2.58847	2.6452	3.4498	4.705	3.47662
361	2.78173	5.07893	4.01447	3.2798	4.55634	4.25221	3.20006	2.25811	2.52835	3.85134	3.01292	2.99509	3.34634	2.03402	5.48556	3.79191	5.98342	2.28638	2.75202	4.0147	5.64883	2.07799	3.6553	2.93267	5.58802	5.58802	3.04067	4.66343	3.40797	3.26863	1.75042	1.879	2.79492	3.12772	3.57073	3.06933	4.39921	2.33227	3.94361	2.70887	6.32262	4.11253	3.4116	4.17003	2.58124	2.63662	3.4403	4.68984	3.46046
362	2.77147	5.06041	4.00097	3.26663	4.54055	4.23819	3.18826	2.25331	2.52033	3.83991	3.00298	2.98558	3.33377	2.02613	5.46604	3.78312	5.96904	2.28053	2.74142	4.00055	5.63457	2.07045	3.64406	2.9203	5.57516	5.57516	3.03077	4.64396	3.39675	3.26554	1.74267	1.87167	2.78605	3.11105	3.55601	3.05608	4.38218	2.32577	3.92748	2.69735	6.30845	4.10034	3.39804	4.14536	2.57387	2.62803	3.43086	4.67485	3.44491
363	2.76106	5.04214	3.98726	3.25378	4.52528	4.22478	3.17636	2.2481	2.51226	3.82834	2.9931	2.97622	3.32132	2.01829	5.44698	3.77681	5.95441	2.27466	2.73111	3.98637	5.6203	2.06306	3.63276	2.90817	5.56229	5.56229	3.02094	4.62487	3.38544	3.26329	1.73469	1.86397	2.77699	3.0948	3.54137	3.04313	4.36553	2.31975	3.91175	2.68646	6.29377	4.08776	3.38513	4.12192	2.56606	2.61928	3.42136	4.66012	3.43025
364	2.75064	5.02404	3.97345	3.24124	4.51027	4.21194	3.1644	2.24273	2.50413	3.81667	2.98337	2.96687	3.30886	2.01047	5.4281	3.7716	5.93949	2.26886	2.7211	3.97222	5.60599	2.05569	3.62128	2.89617	5.54933	5.54933	3.01113	4.60609	3.37407	3.26117	1.72639	1.85597	2.76766	3.07888	3.52671	3.03045	4.349	2.31427	3.89646	2.67605	6.2787	4.07504	3.37265	4.09951	2.55812	2.61045	3.41186	4.6455	3.41625
365	2.74046	5.00603	3.95976	3.22897	4.49511	4.19951	3.1525	2.23759	2.496	3.80504	2.97385	2.95742	3.29628	2.00262	5.40906	3.76565	5.9244	2.26321	2.71137	3.95826	5.59163	2.0482	3.60956	2.88412	5.53628	5.53628	3.00133	4.58751	3.36276	3.25842	1.71785	1.84792	2.7581	3.06313	3.51201	3.01801	4.33233	2.30922	3.88165	2.66579	6.26361	4.06266	3.36027	4.0776	2.55053	2.6017	3.40245	4.63084	3.40248
366	2.73048	4.98814	3.94621	3.21695	4.47988	4.18746	3.14065	2.23264	2.48788	3.79346	2.96454	2.94792	3.28364	1.99477	5.38995	3.75931	5.90917	2.25769	2.70187	3.94448	5.57725	2.04063	3.59768	2.87207	5.52321	5.52321	2.99157	4.56914	3.35155	3.25526	1.70914	1.83986	2.74837	3.04757	3.4973	3.0058	4.3156	2.30456	3.86729	2.65569	6.24852	4.05057	3.34801	4.0562	2.54323	2.59306	3.39314	4.61617	3.38898
367	2.72072	4.9704	3.93279	3.20515	4.46466	4.17576	3.1289	2.22784	2.47979	3.78196	2.95542	2.93842	3.27099	1.98693	5.37086	3.75291	5.89384	2.25224	2.6926	3.93086	5.5629	2.03302	3.5857	2.86005	5.51015	5.51015	2.98187	4.551	3.34043	3.25192	1.70031	1.83184	2.73855	3.03223	3.48262	2.99381	4.29888	2.30023	3.85333	2.64575	6.23345	4.03875	3.3359	4.03528	2.53618	2.58454	3.38396	4.60153	3.37578
368	2.71114	4.95285	3.91953	3.19358	4.44953	4.16437	3.11724	2.22316	2.47176	3.77054	2.94647	2.92896	3.25838	1.97913	5.35186	3.74678	5.87846	2.24682	2.68354	3.9174	5.54861	2.02539	3.57366	2.8481	5.49716	5.49716	2.97226	4.5331	3.32943	3.24863	1.69145	1.82387	2.72871	3.01713	3.46803	2.98205	4.28224	2.29618	3.83974	2.63598	6.21844	4.02714	3.32397	4.01484	2.5293	2.57615	3.3749	4.58696	3.36293
369	2.70173	4.9355	3.90644	3.18221	4.43455	4.15328	3.10571	2.21856	2.46378	3.75923	2.93769	2.9196	3.24587	1.97137	5.33305	3.74126	5.86307	2.24141	2.67465	3.90409	5.53442	2.01779	3.56165	2.83627	5.4843	5.4843	2.96277	4.51544	3.31856	3.24561	1.68261	1.816	2.71892	3.00229	3.45357	2.97051	4.26576	2.29234	3.8265	2.62638	6.2035	4.01571	3.31225	3.99484	2.52255	2.56791	3.36597	4.57249	3.35045
370	2.69248	4.91841	3.89352	3.17104	4.41979	4.14245	3.09432	2.21401	2.4559	3.74804	2.92906	2.91039	3.2335	1.9637	5.3145	3.73668	5.8477	2.23597	2.66593	3.89091	5.52036	2.01026	3.54972	2.82457	5.47161	5.47161	2.95344	4.49803	3.30783	3.2431	1.67385	1.80826	2.70924	2.98774	3.43927	2.95919	4.24951	2.28868	3.81356	2.61697	6.18866	4.00442	3.30076	3.97529	2.51588	2.55983	3.3572	4.55816	3.33838
371	2.68338	4.9016	3.88078	3.16005	4.40534	4.13185	3.0831	2.20947	2.44811	3.73699	2.92057	2.90138	3.22133	1.95612	5.29629	3.73338	5.83241	2.23044	2.65735	3.87787	5.50646	2.00283	3.53793	2.81306	5.45914	5.45914	2.94428	4.48089	3.29726	3.24132	1.66526	1.80069	2.69975	2.97351	3.42519	2.94808	4.23357	2.28512	3.8009	2.60773	6.17394	3.99324	3.28953	3.95616	2.50922	2.55191	3.34857	4.54402	3.32677
372	2.67442	4.8851	3.86825	3.14923	4.39126	4.12146	3.07205	2.2049	2.44045	3.72609	2.9122	2.89262	3.20941	1.94865	5.27852	3.73169	5.81723	2.2248	2.6489	3.86495	5.49276	1.99555	3.52635	2.80177	5.44695	5.44695	2.93533	4.46401	3.28686	3.2405	1.65688	1.79331	2.69051	2.9596	3.41136	2.93719	4.21802	2.28163	3.78848	2.59869	6.15938	3.98213	3.27859	3.93745	2.50252	2.54419	3.34012	4.5301	3.31563
373	2.66557	4.86894	3.85592	3.13857	4.37763	4.11124	3.0612	2.20027	2.43292	3.71537	2.90395	2.88415	3.1978	1.94132	5.26126	3.73195	5.8022	2.21901	2.64055	3.85215	5.47931	1.98845	3.51504	2.79074	5.4351	5.4351	2.92661	4.44741	3.27664	3.24086	1.6488	1.78617	2.68159	2.94606	3.39783	2.92649	4.20292	2.27813	3.77627	2.58983	6.14499	3.97104	3.26797	3.91912	2.49573	2.53666	3.33184	4.51645	3.30501
374	2.65682	4.85317	3.84381	3.12805	4.36453	4.10116	3.05056	2.19555	2.42555	3.70484	2.89579	2.87603	3.18654	1.93415	5.2446	3.73449	5.78737	2.21303	2.63228	3.83945	5.46613	1.98156	3.50405	2.78	5.42362	5.42362	2.91816	4.43111	3.26662	3.24264	1.64107	1.7793	2.67307	2.93289	3.38465	2.91601	4.18835	2.27458	3.76423	2.58118	6.1308	3.95994	3.25769	3.90118	2.48879	2.52935	3.32374	4.50309	3.29495
375	2.64817	4.8378	3.83193	3.11766	4.35202	4.0912	3.04016	2.19069	2.41836	3.69451	2.88772	2.86831	3.17569	1.92715	5.22862	3.73966	5.77278	2.20682	2.62407	3.82684	5.45325	1.97494	3.49346	2.76959	5.41258	5.41258	2.91	4.4151	3.25681	3.24606	1.63377	1.77273	2.66501	2.92013	3.37186	2.90572	4.17438	2.27092	3.75233	2.57273	6.11684	3.9488	3.24779	3.88361	2.48164	2.52226	3.31584	4.49008	3.28548
376	2.63936	4.82257	3.82002	3.10712	4.33952	4.08143	3.02976	2.18552	2.41116	3.68413	2.8796	2.86079	3.16504	1.92005	5.21304	3.74598	5.75792	2.20005	2.61606	3.81412	5.44036	1.96833	3.48275	2.75927	5.40181	5.40181	2.90199	4.39924	3.24714	3.25027	1.62661	1.76635	2.65711	2.90773	3.35928	2.89561	4.16085	2.26739	3.74075	2.5646	6.10278	3.93762	3.23843	3.86664	2.47444	2.51525	3.30791	4.47719	3.27659
377	2.63028	4.8073	3.80793	3.0963	4.32661	4.07193	3.01919	2.18	2.40385	3.67352	2.87137	2.85329	3.15441	1.91266	5.19759	3.75222	5.74248	2.19264	2.60835	3.80118	5.42723	1.96157	3.47156	2.74885	5.39116	5.39116	2.89402	4.38343	3.23757	3.25449	1.61936	1.76005	2.64912	2.89566	3.34677	2.88565	4.14757	2.26418	3.72962	2.55686	6.08842	3.92647	3.22967	3.85042	2.46734	2.50822	3.29979	4.46425	3.26823
378	2.62112	4.79212	3.79581	3.08541	4.31361	4.06267	3.00859	2.17429	2.39652	3.66285	2.86313	2.84589	3.14386	1.90515	5.18239	3.75902	5.72676	2.18484	2.60087	3.78819	5.41402	1.95477	3.46016	2.73847	5.38068	5.38068	2.88614	4.36777	3.22813	3.25907	1.61212	1.75387	2.64117	2.88392	3.33439	2.8759	4.13456	2.26119	3.71884	2.54938	6.07395	3.91538	3.22135	3.8348	2.46029	2.50126	3.29165	4.45136	3.26037
379	2.61205	4.77719	3.78383	3.07465	4.30087	4.05363	2.99812	2.16855	2.38927	3.65229	2.85497	2.83866	3.13348	1.8977	5.16754	3.76701	5.71107	2.17694	2.59354	3.77531	5.40092	1.94805	3.44885	2.72825	5.37042	5.37042	2.87842	4.35236	3.21887	3.26432	1.60502	1.74786	2.6334	2.87249	3.32223	2.86636	4.12187	2.25832	3.70833	2.54206	6.05956	3.90438	3.21332	3.81965	2.45323	2.49443	3.28365	4.43863	3.25296
380	2.60324	4.76266	3.77216	3.06424	4.28871	4.0448	2.9879	2.16293	2.3822	3.642	2.847	2.83168	3.12334	1.89046	5.15315	3.77684	5.69574	2.16922	2.58629	3.76269	5.3881	1.94152	3.43791	2.71832	5.36042	5.36042	2.87091	4.33729	3.20982	3.27061	1.59815	1.74206	2.62596	2.86139	3.31037	2.85708	4.10954	2.25544	3.69799	2.53479	6.04544	3.89351	3.20542	3.80482	2.44613	2.48782	3.27593	4.42615	3.24596
381	2.59489	4.74869	3.76097	3.05437	4.27744	4.03615	2.97809	2.15761	2.37539	3.63214	2.83932	2.82503	3.11351	1.88361	5.13935	3.78915	5.68106	2.16195	2.57904	3.7505	5.37575	1.9353	3.42762	2.70881	5.35075	5.35075	2.86367	4.32268	3.20103	3.27825	1.59164	1.73651	2.61897	2.85061	3.29887	2.84808	4.09761	2.25246	3.68774	2.52746	6.03179	3.88279	3.1975	3.79016	2.43893	2.48151	3.26865	4.41403	3.23933
382	2.58716	4.73542	3.75041	3.04526	4.26742	4.02765	2.96882	2.15273	2.36895	3.62289	2.83202	2.81877	3.10406	1.87733	5.12623	3.80458	5.66736	2.1554	2.57171	3.73888	5.36405	1.92952	3.41828	2.69985	5.34143	5.34143	2.85677	4.3086	3.19254	3.28759	1.5856	1.73127	2.61257	2.84016	3.28782	2.8394	4.08612	2.24927	3.67748	2.51997	6.01881	3.87226	3.18941	3.77553	2.43158	2.47559	3.26196	4.40237	3.23304
383	2.57977	4.72268	3.74038	3.03649	4.25806	4.01949	2.95983	2.14791	2.36272	3.61399	2.82478	2.81306	3.09495	1.87131	5.11379	3.8225	5.65411	2.14878	2.56428	3.72752	5.35277	1.92406	3.40949	2.6914	5.33253	5.33253	2.85026	4.29487	3.18435	3.29886	1.58003	1.72641	2.60691	2.8301	3.27718	2.83098	4.07514	2.24605	3.66728	2.51242	6.00626	3.86167	3.18118	3.76098	2.42393	2.46993	3.25546	4.39116	3.22725
384	2.57239	4.71024	3.73067	3.02766	4.24875	4.01178	2.95084	2.14276	2.35652	3.60513	2.81737	2.80789	3.08607	1.86524	5.10191	3.8419	5.64073	2.14139	2.5568	3.71607	5.34163	1.91875	3.40078	2.68331	5.32402	5.32402	2.84413	4.28129	3.17639	3.3118	1.57482	1.72191	2.60187	2.82046	3.26684	2.82275	4.06465	2.24302	3.65729	2.505	5.99386	3.85087	3.17303	3.74668	2.41597	2.46442	3.24879	4.38029	3.22209
385	2.56513	4.69812	3.72125	3.01895	4.23973	4.0044	2.94196	2.1375	2.35041	3.5964	2.80996	2.80311	3.07743	1.85924	5.09051	3.86289	5.62745	2.1337	2.54936	3.70471	5.33069	1.9136	3.39226	2.67552	5.31581	5.31581	2.83826	4.26794	3.16865	3.32599	1.5699	1.71768	2.59726	2.81118	3.25678	2.81474	4.05457	2.2401	3.6475	2.4977	5.98164	3.84004	3.16502	3.73269	2.40787	2.45907	3.24216	4.3697	3.21745
386	2.55811	4.68636	3.71211	3.01057	4.23124	3.99721	2.93329	2.13235	2.34443	3.5879	2.80274	2.79855	3.06903	1.85344	5.0795	3.88558	5.61447	2.12618	2.54202	3.69359	5.32001	1.90862	3.38406	2.66797	5.30785	5.30785	2.83259	4.25493	3.16109	3.34104	1.5652	1.71362	2.59288	2.8022	3.24699	2.80693	4.04482	2.23721	3.63794	2.49051	5.96966	3.82935	3.15722	3.71906	2.39977	2.45392	3.23581	4.35933	3.21322
387	2.55144	4.67499	3.70321	3.00271	4.22351	3.99009	2.92494	2.12751	2.33865	3.57972	2.79589	2.79406	3.06087	1.84797	5.0688	3.91006	5.602	2.1193	2.53487	3.68287	5.30964	1.90383	3.3763	2.66061	5.30007	5.30007	2.827	4.24233	3.1537	3.35654	1.56065	1.70964	2.58854	2.79347	3.23743	2.79936	4.03533	2.23428	3.6286	2.48341	5.95797	3.81898	3.14971	3.70587	2.39183	2.44899	3.22996	4.34913	3.20929
388	2.54523	4.66406	3.69454	2.99557	4.21678	3.98292	2.91701	2.1232	2.33312	3.57194	2.78961	2.78948	3.05296	1.84297	5.05833	3.93645	5.59028	2.11351	2.52796	3.67273	5.29964	1.89924	3.36912	2.65339	5.29241	5.29241	2.82142	4.23025	3.14644	3.3721	1.55617	1.70564	2.58405	2.78492	3.2281	2.79203	4.02599	2.23123	3.6195	2.4764	5.94662	3.8091	3.14255	3.69316	2.38422	2.4443	3.22483	4.33902	3.20556
389	2.5396	4.65373	3.68628	2.98909	4.21123	3.97582	2.90964	2.11937	2.32791	3.56468	2.78389	2.78502	3.04535	1.83844	5.04841	3.96565	5.57919	2.10855	2.52126	3.66313	5.29002	1.8949	3.36253	2.64639	5.28498	5.28498	2.81603	4.21872	3.13942	3.38861	1.55191	1.70178	2.57973	2.77674	3.21915	2.78507	4.01705	2.22809	3.61063	2.4694	5.93566	3.79953	3.13552	3.6808	2.37673	2.43979	3.22	4.3291	3.20213
390	2.5345	4.64409	3.67854	2.98306	4.2068	3.96897	2.90282	2.11583	2.32299	3.55793	2.77859	2.78094	3.03809	1.83428	5.03932	3.99823	5.56852	2.10382	2.51466	3.65393	5.28073	1.89085	3.35643	2.63975	5.27795	5.27795	2.81104	4.2077	3.13273	3.40708	1.54802	1.69825	2.57602	2.76913	3.21073	2.77858	4.00872	2.22494	3.60199	2.46239	5.92507	3.79001	3.12842	3.66864	2.36912	2.43542	3.21501	4.31945	3.19919
391	2.52987	4.63505	3.67128	2.97744	4.20334	3.96235	2.89648	2.11253	2.31836	3.55163	2.77366	2.7772	3.03114	1.83045	5.03096	4.03376	5.55824	2.09933	2.50817	3.64509	5.27175	1.88704	3.35078	2.63344	5.27127	5.27127	2.8064	4.19716	3.12633	3.42721	1.54446	1.69502	2.5728	2.76201	3.20277	2.7725	4.00093	2.22178	3.59359	2.45538	5.91483	3.78057	3.12133	3.65673	2.36141	2.43119	3.20997	4.31007	3.1967
392	2.52564	4.62654	3.66441	2.97223	4.20071	3.95592	2.89055	2.10945	2.31396	3.54572	2.76906	2.77374	3.02448	1.82692	5.0232	4.07183	5.54835	2.09509	2.50179	3.63658	5.26309	1.88347	3.34555	2.62742	5.26492	5.26492	2.80205	4.18704	3.12019	3.4487	1.5412	1.69204	2.56997	2.75532	3.19519	2.76675	3.9936	2.21862	3.5854	2.44842	5.9049	3.77126	3.11432	3.64511	2.35367	2.42714	3.20503	4.30094	3.19464
393	2.52174	4.61847	3.65787	2.96739	4.19877	3.94967	2.88495	2.10655	2.30976	3.54013	2.76474	2.77051	3.01811	1.82366	5.01595	4.112	5.53883	2.0911	2.49553	3.62838	5.25472	1.88009	3.34072	2.62167	5.25884	5.25884	2.79792	4.17732	3.11427	3.47125	1.53818	1.68928	2.56745	2.74897	3.18793	2.76129	3.98664	2.21545	3.57742	2.44153	5.89525	3.7621	3.10746	3.63381	2.34594	2.42329	3.2003	4.29203	3.19298
394	2.51807	4.61076	3.65158	2.9629	4.19739	3.94356	2.87959	2.10382	2.30572	3.5348	2.76066	2.76747	3.01198	1.82063	5.00907	4.15386	5.52967	2.08737	2.4894	3.62045	5.24664	1.87689	3.33624	2.61616	5.25301	5.25301	2.79397	4.16795	3.10854	3.49455	1.53537	1.68669	2.56511	2.74292	3.18093	2.75604	3.98	2.21229	3.56965	2.43476	5.88586	3.75313	3.10085	3.62287	2.33827	2.41966	3.19593	4.28332	3.1917
395	2.51459	4.60332	3.64548	2.95873	4.19642	3.93757	2.87442	2.10121	2.30182	3.52966	2.75676	2.76456	3.00608	1.8178	5.00246	4.19699	5.52086	2.08391	2.4834	3.61277	5.23884	1.87382	3.33208	2.61086	5.2474	5.2474	2.79013	4.15888	3.10296	3.51832	1.53273	1.68424	2.56287	2.73708	3.17411	2.75094	3.97358	2.20913	3.56208	2.42814	5.8767	3.74439	3.09454	3.61235	2.33069	2.41628	3.19203	4.2748	3.19077
396	2.51121	4.59608	3.6395	2.95487	4.19572	3.93167	2.86934	2.09869	2.29801	3.52464	2.75301	2.76172	3.00039	1.81512	4.99601	4.24095	5.51239	2.08073	2.47754	3.60532	5.23131	1.87088	3.32822	2.60574	5.24196	5.24196	2.78635	4.15008	3.0975	3.54226	1.53021	1.68188	2.56063	2.73138	3.16742	2.74593	3.96731	2.20598	3.55471	2.42169	5.86773	3.73592	3.08862	3.60227	2.32328	2.41317	3.18874	4.26644	3.19017
397	2.50785	4.58894	3.63357	2.95128	4.19516	3.92584	2.86428	2.09625	2.29426	3.51969	2.74936	2.75892	2.99488	1.81257	4.98959	4.28533	5.50425	2.07783	2.47183	3.59805	5.22403	1.86802	3.32461	2.60078	5.23666	5.23666	2.78257	4.14151	3.09211	3.56606	1.52778	1.67958	2.55827	2.72577	3.16077	2.74095	3.96112	2.20283	3.54752	2.41546	5.85893	3.72774	3.08317	3.59268	2.31606	2.41035	3.18619	4.25822	3.18987
398	2.50445	4.58183	3.62761	2.94795	4.19459	3.92004	2.85916	2.09384	2.29054	3.51473	2.74575	2.75609	2.98954	1.81011	4.9831	4.3297	5.49642	2.07521	2.46627	3.59095	5.217	1.86522	3.32122	2.59594	5.23146	5.23146	2.77873	4.13312	3.08678	3.58942	1.52539	1.67729	2.55571	2.72016	3.1541	2.73594	3.95492	2.19969	3.5405	2.40947	5.85026	3.71991	3.07827	3.58362	2.30908	2.40785	3.18452	4.25013	3.18984
399	2.50093	4.57467	3.62155	2.94484	4.19388	3.91425	2.85391	2.09143	2.2868	3.50971	2.74216	2.75319	2.98434	1.80771	4.97642	4.37364	5.4889	2.0729	2.46088	3.58398	5.21021	1.86246	3.31803	2.59121	5.22632	5.22632	2.77477	4.12487	3.08145	3.61206	1.52299	1.67498	2.55285	2.71449	3.14735	2.73083	3.94864	2.19657	3.53367	2.40376	5.84171	3.71244	3.07399	3.57512	2.30241	2.4057	3.18384	4.24213	3.19006
400	2.49722	4.56736	3.61534	2.94194	4.19288	3.90844	2.84845	2.089	2.28302	3.50455	2.73852	2.75016	2.97925	1.80533	4.96944	4.41672	5.48168	2.07088	2.45564	3.57712	5.20364	1.8597	3.31499	2.58654	5.22122	5.22122	2.77065	4.11673	3.07611	3.63366	1.52056	1.67262	2.54957	2.70869	3.14045	2.72555	3.9422	2.19346	3.52699	2.39837	5.83323	3.70538	3.0704	3.56724	2.29607	2.40391	3.18429	4.23423	3.1905
401	2.49355	4.56037	3.60917	2.93956	4.19262	3.90272	2.84299	2.08667	2.27924	3.49962	2.73521	2.74717	2.97444	1.8033	4.96291	4.46155	5.47503	2.06943	2.45075	3.57065	5.19708	1.85692	3.31215	2.58209	5.21611	5.21611	2.76639	4.10912	3.07092	3.65469	1.51811	1.67021	2.54612	2.70308	3.13368	2.72043	3.9358	2.19036	3.5205	2.39313	5.82441	3.69836	3.06741	3.56017	2.28995	2.40171	3.18512	4.22607	3.1913
402	2.49018	4.55407	3.60326	2.9379	4.19385	3.8972	2.83773	2.08456	2.27553	3.4952	2.73248	2.74436	2.97	1.80184	4.95739	4.51011	5.46912	2.06866	2.44627	3.56477	5.19046	1.85414	3.30958	2.57796	5.21101	5.21101	2.76213	4.10233	3.06605	3.67583	1.51571	1.66783	2.54276	2.69792	3.12729	2.71572	3.92963	2.18725	3.51422	2.38789	5.81506	3.69112	3.06485	3.55395	2.28391	2.39866	3.18574	4.21753	3.19256
403	2.48701	4.54823	3.59754	2.93678	4.19602	3.89185	2.83262	2.0826	2.2719	3.49111	2.73012	2.74169	2.96585	1.80077	4.95248	4.56104	5.46377	2.06841	2.44207	3.55931	5.1839	1.85143	3.30729	2.57409	5.20598	5.20598	2.75787	4.09611	3.0614	3.69709	1.51339	1.66551	2.53945	2.69308	3.12117	2.71128	3.92366	2.18414	3.50814	2.38272	5.80552	3.68389	3.0627	3.54842	2.27797	2.39527	3.18653	4.20886	3.19422
404	2.48397	4.54264	3.59195	2.93602	4.19857	3.88661	2.82761	2.08075	2.26836	3.48717	2.72792	2.73911	2.96189	1.79989	4.94778	4.61302	5.45879	2.06848	2.43802	3.55409	5.17757	1.84882	3.30529	2.57042	5.20109	5.20109	2.75366	4.09021	3.05689	3.71851	1.51118	1.66326	2.53615	2.68841	3.11518	2.70697	3.91785	2.18105	3.50225	2.3777	5.79612	3.67686	3.06091	3.54336	2.27214	2.39205	3.18788	4.20032	3.19622
405	2.48097	4.53707	3.58643	2.93542	4.20095	3.88146	2.82263	2.07896	2.26491	3.48319	2.72567	2.73656	2.95803	1.799	4.94292	4.66468	5.45397	2.06868	2.43397	3.54896	5.17162	1.84637	3.30357	2.56688	5.19641	5.19641	2.74952	4.08437	3.05243	3.7401	1.5091	1.66111	2.5328	2.68377	3.10922	2.70265	3.91216	2.17797	3.49654	2.3729	5.78718	3.67026	3.05947	3.53861	2.26645	2.38952	3.19017	4.19216	3.19849
406	2.47794	4.53129	3.58091	2.93481	4.20261	3.87636	2.81764	2.07717	2.26155	3.47901	2.72315	2.73398	2.95418	1.79791	4.93748	4.7147	5.44914	2.06885	2.42979	3.54373	5.1662	1.84413	3.30215	2.5634	5.19199	5.19199	2.74548	4.07834	3.04792	3.7619	1.50718	1.65909	2.52938	2.67903	3.10316	2.69818	3.90654	2.17491	3.491	2.36839	5.77903	3.66429	3.05835	3.53397	2.26091	2.38818	3.19377	4.18464	3.20098
407	2.4748	4.52509	3.57533	2.934	4.20298	3.87125	2.81256	2.07533	2.2583	3.47443	2.72017	2.73132	2.95025	1.79642	4.93107	4.76172	5.4441	2.06878	2.42535	3.53824	5.16145	1.84216	3.30104	2.55993	5.1879	5.1879	2.74157	4.07186	3.04327	3.78392	1.50545	1.65721	2.52584	2.67404	3.09687	2.69341	3.90096	2.1719	3.48563	2.36423	5.772	3.65918	3.05752	3.52925	2.25555	2.38854	3.19908	4.17801	3.20363
408	2.47155	4.51886	3.56984	2.93355	4.20307	3.86625	2.80732	2.07363	2.25511	3.4697	2.71723	2.72874	2.94654	1.79501	4.92408	4.80743	5.43837	2.06787	2.4209	3.53247	5.15673	1.83993	3.29988	2.55633	5.18281	5.18281	2.73746	4.06511	3.03828	3.80377	1.50376	1.65507	2.52174	2.66875	3.09013	2.68831	3.8949	2.16882	3.48047	2.36027	5.7636	3.65341	3.05723	3.52487	2.2502	2.38835	3.20537	4.1711	3.20642
409	2.46826	4.51302	3.56457	2.93388	4.20391	3.86143	2.80193	2.07221	2.25197	3.46512	2.71483	2.72636	2.9433	1.7941	4.9171	4.85409	5.43193	2.06603	2.4167	3.52662	5.15158	1.83715	3.29853	2.55261	5.17606	5.17606	2.73294	4.05842	3.03293	3.82031	1.502	1.65245	2.51692	2.66329	3.08295	2.68299	3.88817	2.16563	3.47557	2.35638	5.75233	3.6461	3.05764	3.52121	2.24478	2.38599	3.21186	4.16307	3.20946
410	2.46498	4.50738	3.55944	2.93468	4.20509	3.85675	2.79648	2.07095	2.24888	3.4606	2.71268	2.7241	2.94035	1.79344	4.91008	4.90122	5.42532	2.0639	2.41267	3.52082	5.14643	1.83422	3.29725	2.54892	5.16869	5.16869	2.72827	4.05184	3.02747	3.83547	1.5003	1.64967	2.51176	2.65779	3.07561	2.67759	3.88121	2.16242	3.4709	2.35264	5.74002	3.63831	3.05858	3.5181	2.23942	2.38299	3.2189	4.15472	3.21277
411	2.46176	4.50176	3.55436	2.93563	4.20614	3.85215	2.79107	2.0697	2.24587	3.45607	2.7105	2.72186	2.93751	1.7928	4.90297	4.94834	5.41907	2.06212	2.40868	3.51518	5.14172	1.83153	3.29631	2.5454	5.16174	5.16174	2.72372	4.04541	3.02212	3.85118	1.49875	1.64703	2.50662	2.65238	3.06839	2.67222	3.87447	2.15926	3.46643	2.34915	5.72849	3.63114	3.05989	3.51531	2.23427	2.38084	3.22682	4.14685	3.21639
412	2.45865	4.49598	3.54925	2.93638	4.20664	3.84759	2.78581	2.06835	2.24294	3.45144	2.70801	2.71957	2.9346	1.79191	4.89572	4.99497	5.41371	2.06131	2.40464	3.50983	5.13787	1.82946	3.29599	2.54221	5.15627	5.15627	2.71953	4.03916	3.01711	3.86939	1.49746	1.64486	2.50186	2.64719	3.06155	2.66701	3.8684	2.15625	3.46214	2.34601	5.71955	3.62569	3.06138	3.51266	2.22946	2.38105	3.23595	4.14024	3.22036
413	2.45567	4.48985	3.54403	2.93662	4.20614	3.84302	2.78079	2.06675	2.24013	3.44661	2.70493	2.71714	2.93145	1.79054	4.88826	5.04063	5.40977	2.06212	2.40044	3.5049	5.13531	1.82842	3.29656	2.53948	5.15332	5.15332	2.71597	4.03313	3.01269	3.89201	1.49653	1.64346	2.49785	2.64233	3.05536	2.66209	3.86346	2.15345	3.45801	2.34331	5.71503	3.62303	3.0629	3.50994	2.22513	2.38514	3.24664	4.13569	3.22473
414	2.45268	4.48346	3.5387	2.93673	4.20473	3.83836	2.77587	2.06506	2.23744	3.44166	2.7014	2.71471	2.92825	1.7888	4.88051	5.08515	5.40569	2.06328	2.3961	3.5	5.13345	1.82766	3.29761	2.53686	5.1499	5.1499	2.71293	4.02732	3.00863	3.91627	1.49597	1.64266	2.49436	2.63763	3.04953	2.65735	3.85868	2.1508	3.45397	2.3408	5.71068	3.62024	3.06462	3.50722	2.22106	2.39109	3.25907	4.13158	3.22936
415	2.44952	4.47699	3.53335	2.93725	4.20283	3.8336	2.77089	2.06348	2.2349	3.43669	2.69777	2.71245	2.9253	1.78697	4.87242	5.1288	5.39992	2.06339	2.39169	3.49477	5.13149	1.82636	3.29865	2.53398	5.14303	5.14303	2.71016	4.02169	3.0046	3.93861	1.49568	1.64209	2.49093	2.63282	3.04358	2.65263	3.85302	2.14816	3.45001	2.33823	5.70194	3.61431	3.06682	3.50474	2.21698	2.39623	3.27309	4.1261	3.23414
416	2.44625	4.47047	3.52798	2.9381	4.20049	3.82879	2.76587	2.06198	2.23248	3.43169	2.69403	2.71032	2.92255	1.78506	4.86405	5.17176	5.39301	2.06282	2.38726	3.48934	5.12959	1.82472	3.29978	2.53095	5.13375	5.13375	2.70762	4.01623	3.00061	3.95975	1.49564	1.64175	2.48755	2.62797	3.03759	2.64792	3.8468	2.14554	3.44614	2.33569	5.69025	3.60627	3.06944	3.5025	2.21294	2.40107	3.28856	4.11975	3.2391
417	2.44291	4.4639	3.52262	2.93918	4.19779	3.82396	2.76085	2.06052	2.23017	3.42667	2.69019	2.70827	2.91995	1.78308	4.85547	5.21418	5.3855	2.06195	2.3828	3.48384	5.12793	1.82299	3.30111	2.5279	5.1231	5.1231	2.70529	4.01094	2.99672	3.98042	1.49582	1.64163	2.48424	2.62312	3.03163	2.64324	3.8403	2.14297	3.44241	2.33325	5.677	3.59712	3.07246	3.50052	2.20901	2.40613	3.30532	4.11305	3.24429
418	2.43959	4.4573	3.51727	2.9404	4.1948	3.81915	2.75587	2.05909	2.22796	3.42162	2.68624	2.70626	2.91746	1.78103	4.84674	5.25625	5.37795	2.06117	2.37835	3.4784	5.12665	1.82137	3.30275	2.52495	5.11213	5.11213	2.70313	4.00579	2.99296	4.00136	1.4962	1.64172	2.48102	2.61833	3.02574	2.6386	3.83382	2.14045	3.43884	2.33101	5.6636	3.58789	3.07584	3.49881	2.20525	2.41192	3.32321	4.10652	3.24975
419	2.43632	4.45068	3.51195	2.94167	4.19159	3.81441	2.75097	2.05764	2.22583	3.41653	2.68218	2.70425	2.91503	1.77894	4.8379	5.29813	5.3709	2.06086	2.37393	3.47315	5.12592	1.8201	3.30481	2.52222	5.10189	5.10189	2.70114	4.00079	2.98935	4.0233	1.49676	1.64202	2.47789	2.61363	3.02001	2.63401	3.82767	2.138	3.43545	2.32905	5.65146	3.57959	3.07954	3.49738	2.20173	2.41895	3.34208	4.10067	3.25553
420	2.43317	4.44405	3.50665	2.94289	4.18821	3.80978	2.74617	2.05614	2.22376	3.41141	2.67801	2.70218	2.91262	1.7768	4.82902	5.34	5.3649	2.0614	2.36955	3.46824	5.1259	1.8194	3.3074	2.51984	5.09342	5.09342	2.69927	3.99592	2.98594	4.04697	1.49746	1.64252	2.47486	2.60909	3.01448	2.62949	3.82214	2.13563	3.43228	2.32745	5.64199	3.57323	3.08354	3.49626	2.19851	2.42774	3.36177	4.09602	3.26165
421	2.43019	4.43742	3.50141	2.94398	4.18475	3.8053	2.74151	2.05457	2.22175	3.40625	2.67373	2.70003	2.91019	1.77463	4.82015	5.38202	5.36051	2.06318	2.36523	3.46378	5.12675	1.81949	3.31062	2.51793	5.08777	5.08777	2.6975	3.99118	2.98276	4.0731	1.49828	1.64321	2.47195	2.60475	3.00924	2.62503	3.81753	2.13335	3.42936	2.32631	5.6366	3.56984	3.08778	3.49545	2.19564	2.43882	3.38214	4.09308	3.26818
422	2.42745	4.4308	3.49622	2.94483	4.18127	3.80101	2.73703	2.05289	2.21976	3.40104	2.66934	2.69774	2.90768	1.77245	4.81136	5.42437	5.35826	2.06658	2.361	3.45991	5.12865	1.8206	3.31458	2.51662	5.08597	5.08597	2.69582	3.98655	2.97985	4.10243	1.4992	1.6441	2.46916	2.60066	3.00433	2.62065	3.81415	2.13118	3.42671	2.32571	5.6367	3.57043	3.09223	3.49496	2.1932	2.45268	3.40301	4.09236	3.27514
423	2.425	4.42421	3.4911	2.94537	4.17783	3.79696	2.73276	2.05108	2.2178	3.39579	2.66484	2.69527	2.90506	1.77025	4.80269	5.46721	5.35872	2.07199	2.35687	3.45677	5.13174	1.82296	3.3194	2.51602	5.08908	5.08908	2.69418	3.98203	2.97723	4.13568	1.5002	1.64517	2.46651	2.59687	2.99984	2.61637	3.81229	2.12913	3.42436	2.32573	5.64369	3.57601	3.09687	3.49481	2.19125	2.46985	3.42425	4.09438	3.28258
424	2.42289	4.41766	3.48606	2.9455	4.17451	3.79317	2.72875	2.04909	2.21585	3.39048	2.66024	2.69257	2.90228	1.76805	4.79422	5.51071	5.36242	2.07978	2.35286	3.45449	5.13619	1.82678	3.32518	2.51626	5.09813	5.09813	2.69257	3.97761	2.97496	4.17359	1.50125	1.64642	2.464	2.59343	2.99581	2.61218	3.81226	2.12721	3.42233	2.32646	5.65899	3.58761	3.10164	3.49502	2.18984	2.49084	3.44569	4.09965	3.29055
425	2.4212	4.41116	3.48111	2.94512	4.17136	3.7897	2.72501	2.04691	2.21388	3.38512	2.65552	2.68961	2.89929	1.76585	4.78599	5.55506	5.36991	2.09034	2.349	3.4532	5.14216	1.83229	3.33204	2.51746	5.11418	5.11418	2.69096	3.97327	2.97305	4.21689	1.50232	1.64785	2.46164	2.59039	2.99232	2.60811	3.81435	2.12544	3.42067	2.32799	5.684	3.60623	3.10652	3.4956	2.18905	2.51617	3.46718	4.10869	3.29908
426	2.41975	4.40468	3.47616	2.94458	4.16804	3.78631	2.72139	2.04442	2.21184	3.37949	2.65035	2.68642	2.89608	1.76338	4.77777	5.5992	5.37778	2.10207	2.3451	3.45252	5.14924	1.83893	3.33983	2.51867	5.12928	5.12928	2.68965	3.96918	2.97153	4.26316	1.50371	1.64958	2.45972	2.58738	2.98917	2.60433	3.81691	2.12409	3.41944	2.32967	5.70996	3.62495	3.11169	3.49639	2.18874	2.5447	3.49032	4.11839	3.30797
427	2.41841	4.39817	3.47115	2.9442	4.16425	3.78281	2.71775	2.04162	2.20973	3.37346	2.64457	2.68309	2.8927	1.76047	4.76933	5.64236	5.38342	2.11358	2.34105	3.45205	5.15698	1.84608	3.34835	2.51921	5.13774	5.13774	2.68883	3.96541	2.97035	4.31007	1.50559	1.65168	2.45836	2.58414	2.98619	2.6009	3.81864	2.12329	3.41866	2.33103	5.7302	3.63868	3.11729	3.49731	2.18876	2.5751	3.51617	4.12638	3.31705
428	2.41721	4.39166	3.46614	2.94385	4.16018	3.77933	2.71418	2.03863	2.20761	3.36721	2.63841	2.67964	2.88921	1.75731	4.76077	5.68508	5.38861	2.12556	2.33694	3.45192	5.16546	1.85386	3.35755	2.51961	5.14396	5.14396	2.68833	3.96187	2.96946	4.35848	1.5078	1.65406	2.45736	2.58087	2.98342	2.59771	3.82036	2.12283	3.41822	2.33243	5.7493	3.65111	3.12323	3.49843	2.18912	2.60755	3.54377	4.13426	3.32642
429	2.41621	4.38516	3.4612	2.94341	4.15601	3.77599	2.71076	2.03556	2.20553	3.3609	2.6321	2.67611	2.88567	1.75409	4.7522	5.72789	5.39513	2.13868	2.33286	3.45223	5.17479	1.86241	3.36737	2.52038	5.15234	5.15234	2.68796	3.95846	2.96879	4.40922	1.51015	1.65665	2.4565	2.57778	2.98093	2.59461	3.82289	2.12248	3.41805	2.3342	5.77183	3.66597	3.12942	3.49984	2.18981	2.64224	3.57217	4.14363	3.33617
430	2.41545	4.37869	3.45638	2.94274	4.15192	3.77291	2.70756	2.03254	2.20357	3.35469	2.6259	2.67252	2.88216	1.751	4.74372	5.77134	5.40476	2.15365	2.32893	3.4531	5.18506	1.87185	3.3778	2.52205	5.16727	5.16727	2.68753	3.95506	2.9683	4.46315	1.51247	1.65936	2.45558	2.57508	2.97877	2.59147	3.82706	2.12203	3.41804	2.33671	5.80235	3.68697	3.13575	3.50164	2.19085	2.67935	3.60039	4.1561	3.34642
431	2.41499	4.37226	3.45175	2.94171	4.14811	3.77022	2.70468	2.02968	2.20179	3.34875	2.62003	2.6689	2.87872	1.74822	4.73543	5.81597	5.41929	2.17114	2.32522	3.45462	5.19636	1.88233	3.38877	2.52514	5.19315	5.19315	2.68686	3.95158	2.96791	4.52112	1.51458	1.6621	2.45439	2.57296	2.977	2.58817	3.8337	2.12126	3.41812	2.3403	5.84544	3.71783	3.14213	3.5039	2.19225	2.71908	3.62748	4.17327	3.35725
432	2.41488	4.36589	3.44738	2.94021	4.14474	3.76803	2.7022	2.0271	2.20025	3.34323	2.61475	2.66527	2.87543	1.74595	4.72743	5.86232	5.44048	2.19184	2.32185	3.45692	5.2088	1.89397	3.40024	2.53018	5.23439	5.23439	2.68577	3.94792	2.96759	4.58397	1.51629	1.66479	2.45272	2.57164	2.97568	2.58457	3.84361	2.11995	3.41819	2.34533	5.90566	3.76226	3.14847	3.50671	2.194	2.76162	3.65248	4.19675	3.36877
433	2.41517	4.35956	3.44321	2.93813	4.14187	3.76612	2.70002	2.02434	2.19877	3.33776	2.60952	2.66138	2.87211	1.74373	4.7196	5.91021	5.46638	2.21585	2.31883	3.46052	5.22294	1.90737	3.41282	2.53594	5.2821	5.2821	2.68454	3.94435	2.9676	4.65114	1.51808	1.66778	2.4509	2.57069	2.97486	2.58088	3.85595	2.11849	3.41878	2.35157	5.97655	3.81458	3.15569	3.5103	2.19663	2.8096	3.67763	4.22455	3.38136
434	2.41583	4.35325	3.43916	2.93556	4.13929	3.76423	2.69801	2.02104	2.19718	3.33196	2.60384	2.65705	2.86862	1.74112	4.71177	5.95897	5.4941	2.24244	2.31607	3.46556	5.23892	1.92266	3.42681	2.54128	5.32735	5.32735	2.68354	3.94114	2.96813	4.72145	1.52034	1.67133	2.44931	2.5697	2.97449	2.57733	3.86941	2.1173	3.42021	2.35856	6.05007	3.86805	3.16434	3.51468	2.20037	2.864	3.70501	4.25397	3.39507
435	2.41678	4.34696	3.43519	2.93267	4.13685	3.76247	2.69617	2.0175	2.19558	3.32604	2.59798	2.65249	2.86506	1.73838	4.70398	6.00843	5.52408	2.27111	2.3135	3.47152	5.25623	1.93929	3.44177	2.54686	5.37448	5.37448	2.68266	3.93813	2.96903	4.79486	1.52284	1.67521	2.44784	2.56888	2.97452	2.57386	3.88414	2.11623	3.42214	2.36624	6.12847	3.92484	3.17371	3.5196	2.20483	2.92259	3.73344	4.28556	3.40953
436	2.41792	4.34067	3.4313	2.9296	4.1344	3.76096	2.69452	2.014	2.19407	3.3202	2.5922	2.6479	2.86153	1.73576	4.69628	6.0584	5.55675	2.30136	2.31103	3.47791	5.27438	1.95669	3.45726	2.55334	5.4278	5.4278	2.68177	3.93518	2.97011	4.87135	1.52532	1.67921	2.44636	2.56844	2.97489	2.57039	3.90032	2.11514	3.42422	2.37457	6.214	3.98712	3.18314	3.52483	2.20958	2.98311	3.76173	4.31988	3.42436
437	2.41916	4.3344	3.42747	2.92651	4.13179	3.75982	2.69305	2.01082	2.19275	3.31463	2.58676	2.64348	2.85813	1.73353	4.6887	6.10869	5.59253	2.33267	2.30859	3.48422	5.29285	1.9743	3.47284	2.56138	5.49164	5.49164	2.68078	3.93215	2.9712	4.95089	1.52754	1.6831	2.44475	2.56859	2.97553	2.56685	3.9181	2.11388	3.42608	2.38349	6.3089	4.05705	3.19193	3.53013	2.21421	3.04332	3.7887	4.35746	3.43919
438	2.42041	4.32812	3.42369	2.92355	4.12885	3.75915	2.69177	2.00823	2.19171	3.30954	2.58195	2.63944	2.85498	1.73193	4.68129	6.15911	5.63186	2.36453	2.30609	3.48996	5.31114	1.99155	3.48806	2.57162	5.57032	5.57032	2.67956	3.92889	2.97213	5.03343	1.52925	1.68666	2.4429	2.56954	2.97637	2.56317	3.93767	2.1123	3.42738	2.39294	6.41542	4.13678	3.19941	3.53525	2.21833	3.10096	3.81317	4.39887	3.45364
439	2.42207	4.32191	3.42008	2.92055	4.12594	3.75919	2.69088	2.00607	2.19101	3.30483	2.57761	2.63559	2.85205	1.73096	4.67401	6.2117	5.67719	2.39912	2.30373	3.49608	5.33083	2.01005	3.50414	2.58437	5.66509	5.66509	2.67813	3.92549	2.97313	5.12044	1.53069	1.69021	2.44082	2.57139	2.9777	2.55936	3.96039	2.11028	3.42855	2.40364	6.53836	4.22986	3.20658	3.54076	2.22243	3.16064	3.83648	4.44638	3.46879
440	2.4245	4.31582	3.41676	2.91727	4.12343	3.76002	2.6905	2.00397	2.1906	3.30027	2.57344	2.63165	2.84924	1.73039	4.66679	6.26805	5.72991	2.43838	2.3017	3.50369	5.35344	2.03143	3.52231	2.59928	5.77328	5.77328	2.67658	3.92214	2.97452	5.213	1.53223	1.69415	2.43865	2.57399	2.97976	2.55546	3.98714	2.10786	3.43023	2.41613	6.67925	4.337	3.21474	3.54725	2.22719	3.22752	3.86057	4.50116	3.48568
441	2.42756	4.30983	3.41368	2.91373	4.1212	3.7615	2.69057	2.00193	2.19044	3.29584	2.56942	2.62765	2.84654	1.73017	4.65964	6.3273	5.78885	2.4815	2.29994	3.5125	5.37843	2.0551	3.54217	2.61606	5.89329	5.89329	2.67491	3.91882	2.97623	5.31047	1.53382	1.69839	2.43638	2.57726	2.98244	2.55149	4.01726	2.10512	3.43229	2.4301	6.83548	4.45614	3.22361	3.55452	2.23251	3.30013	3.88514	4.56208	3.50396
442	2.43108	4.3039	3.41078	2.90998	4.11916	3.76349	2.69099	1.99998	2.19049	3.29155	2.56556	2.62359	2.84393	1.73024	4.65258	6.38861	5.85285	2.52765	2.29838	3.52221	5.40523	2.08053	3.56327	2.63443	6.02355	6.02355	2.67315	3.91552	2.97819	5.41225	1.53542	1.70284	2.43404	2.58111	2.98563	2.54748	4.05011	2.10215	3.43463	2.44528	7.00442	4.58524	3.23292	3.56241	2.23827	3.37702	3.90989	4.62801	3.52324
443	2.43493	4.29801	3.40803	2.90606	4.11719	3.76588	2.6917	1.99813	2.1907	3.2874	2.56183	2.61952	2.84137	1.73054	4.64562	6.45115	5.92072	2.57602	2.29696	3.53253	5.43328	2.10714	3.5852	2.65411	6.16247	6.16247	2.67132	3.91223	2.98034	5.51771	1.53698	1.70742	2.43163	2.58545	2.98921	2.54341	4.08502	2.09905	3.43715	2.46135	7.18345	4.72223	3.2424	3.57072	2.24436	3.45673	3.93452	4.69781	3.54314
444	2.43896	4.29214	3.40535	2.902	4.11519	3.76851	2.6926	1.99639	2.19102	3.28338	2.55823	2.61544	2.83886	1.73101	4.63878	6.51405	5.99131	2.62578	2.29563	3.54315	5.46202	2.13438	3.60753	2.6748	6.30847	6.30847	2.66944	3.90893	2.98261	5.62623	1.53844	1.71203	2.42917	2.5902	2.99307	2.53932	4.12137	2.09589	3.43973	2.47803	7.36994	4.86507	3.25176	3.57927	2.25067	3.5378	3.95873	4.77037	3.56329
445	2.44301	4.28626	3.40272	2.89783	4.11303	3.77126	2.69364	1.99478	2.19141	3.27948	2.55476	2.61139	2.83635	1.73159	4.63206	6.57649	6.06343	2.67613	2.2943	3.55379	5.49088	2.1617	3.62984	2.69624	6.45997	6.45997	2.66753	3.9056	2.98493	5.73719	1.53977	1.71659	2.42667	2.59525	2.99711	2.53521	4.15848	2.09277	3.44226	2.49501	7.56128	5.01171	3.26075	3.58789	2.25709	3.61877	3.98224	4.84453	3.58331
446	2.44693	4.28033	3.40007	2.8936	4.11063	3.774	2.69471	1.9933	2.19182	3.2757	2.55141	2.60738	2.83384	1.73223	4.62547	6.6376	6.13593	2.72623	2.29294	3.56414	5.51931	2.18852	3.6517	2.71812	6.61538	6.61538	2.6656	3.90224	2.98724	5.84997	1.54091	1.721	2.42414	2.60052	3.0012	2.53108	4.19572	2.08977	3.44465	2.512	7.75483	5.16009	3.26907	3.59638	2.2635	3.69819	4.00472	4.91918	3.60284
447	2.45059	4.27435	3.39735	2.88935	4.10786	3.7766	2.69575	1.99198	2.19221	3.27205	2.54816	2.60344	2.83129	1.73285	4.61904	6.69656	6.20762	2.77527	2.29146	3.57393	5.54674	2.21429	3.67269	2.74017	6.77312	6.77312	2.66367	3.89883	2.98946	5.96394	1.54181	1.72518	2.4216	2.60591	3.00523	2.52697	4.23244	2.08699	3.44677	2.52871	7.94798	5.30815	3.27648	3.60456	2.2698	3.77461	4.02589	4.99319	3.62148
448	2.45382	4.26827	3.39452	2.88511	4.10461	3.77891	2.69668	1.99082	2.19252	3.2685	2.54502	2.5996	2.82869	1.73341	4.61277	6.75251	6.27734	2.82244	2.28981	3.58284	5.57261	2.23845	3.69238	2.76211	6.93162	6.93162	2.66177	3.89535	2.99153	6.07849	1.54244	1.72904	2.41904	2.61135	3.0091	2.52286	4.26798	2.0845	3.44853	2.54484	8.1381	5.45385	3.28268	3.61226	2.27586	3.84655	4.04545	5.06542	3.63886
449	2.45648	4.26208	3.39153	2.88091	4.10079	3.78082	2.69742	1.98984	2.19272	3.26507	2.54197	2.59587	2.82601	1.73384	4.60666	6.8046	6.34392	2.8669	2.28792	3.59058	5.59636	2.26044	3.71035	2.78364	7.08928	7.08928	2.6599	3.89179	2.99339	6.193	1.54273	1.73249	2.4165	2.61673	3.01268	2.51878	4.3017	2.08241	3.44982	2.56009	8.32258	5.59514	3.2874	3.61928	2.28158	3.91258	4.0631	5.13473	3.65462
450	2.45841	4.25574	3.38832	2.8768	4.09627	3.78218	2.69789	1.98905	2.19276	3.26175	2.539	2.59228	2.82322	1.73409	4.60075	6.852	6.40619	2.90785	2.28574	3.59686	5.61743	2.2797	3.72617	2.80448	7.24452	7.24452	2.6581	3.88813	2.99496	6.30685	1.54265	1.73544	2.41397	2.62198	3.01587	2.51475	4.33295	2.08078	3.45052	2.57416	8.49878	5.72995	3.29038	3.62545	2.28685	3.97122	4.07854	5.20001	3.66836
451	2.46059	4.24926	3.38515	2.87299	4.09127	3.78397	2.6988	1.98892	2.1931	3.25895	2.53651	2.58894	2.8206	1.73475	4.59519	6.90189	6.47303	2.95106	2.28345	3.60306	5.63922	2.29938	3.74226	2.82792	7.41543	7.41543	2.65639	3.88439	2.99675	6.42713	1.54226	1.73841	2.41148	2.62828	3.0196	2.5107	4.36639	2.07953	3.45115	2.58907	8.68785	5.87542	3.29259	3.63176	2.29244	4.02947	4.09338	5.26936	3.68204
452	2.46373	4.24269	3.38223	2.86952	4.08605	3.78692	2.70063	1.98967	2.19404	3.25692	2.53472	2.58588	2.81832	1.73622	4.59004	6.95929	6.5508	3.00076	2.28123	3.61035	5.66431	2.32194	3.76049	2.85607	7.61383	7.61383	2.65476	3.88058	2.99911	6.55847	1.54167	1.74181	2.40899	2.6364	3.02453	2.50659	4.40542	2.07847	3.45212	2.6063	8.90476	6.04356	3.29495	3.63902	2.29892	4.09312	4.10889	5.3487	3.69723
453	2.46732	4.23605	3.37943	2.8662	4.0806	3.79048	2.70298	1.99096	2.19532	3.25535	2.53336	2.58299	2.81622	1.73816	4.58518	7.0201	6.63462	3.05383	2.27903	3.61808	5.69096	2.34578	3.77965	2.88696	7.82873	7.82873	2.65317	3.87673	3.00176	6.69653	1.54089	1.74539	2.4065	2.64562	3.03014	2.50246	4.44752	2.07755	3.45321	2.62478	9.13762	6.22465	3.29709	3.64673	2.30586	4.15892	4.12427	5.43364	3.713
454	2.47086	4.22937	3.37664	2.86285	4.0749	3.79411	2.70542	1.99244	2.19666	3.25394	2.53218	2.58019	2.81414	1.74021	4.58045	7.08019	6.71959	3.10714	2.2768	3.62561	5.7174	2.36933	3.79852	2.91858	8.04918	8.04918	2.65158	3.87285	3.00445	6.83698	1.53993	1.74888	2.40399	2.65518	3.03591	2.49833	4.49013	2.07674	3.45417	2.64344	9.37453	6.40898	3.29861	3.6544	2.31283	4.22362	4.13871	5.51976	3.72843
455	2.47384	4.22267	3.37374	2.85927	4.06893	3.79728	2.70754	1.99377	2.19781	3.25241	2.53091	2.57735	2.81193	1.74202	4.57572	7.13548	6.80078	3.15758	2.27448	3.63231	5.7419	2.391	3.81588	2.94895	8.26419	8.26419	2.64995	3.86896	3.00689	6.97547	1.53878	1.75203	2.40142	2.66434	3.0413	2.49421	4.53073	2.07599	3.45475	2.66119	9.60361	6.58682	3.29913	3.66152	2.31941	4.28397	4.15141	5.60267	3.74258
456	2.47575	4.21598	3.3706	2.85527	4.06267	3.79946	2.70892	1.99461	2.19849	3.25045	2.52929	2.5744	2.80942	1.74323	4.57086	7.18185	6.87332	3.20201	2.272	3.63754	5.76269	2.40921	3.83052	2.97607	8.4628	8.4628	2.64825	3.86508	3.00881	7.10767	1.53746	1.75457	2.39879	2.67238	3.04579	2.49013	4.56677	2.07526	3.45472	2.67696	9.81294	6.74845	3.29829	3.6676	2.32517	4.33672	4.16158	5.67796	3.75453
457	2.47609	4.20933	3.3671	2.85066	4.05611	3.80011	2.70915	1.99461	2.19842	3.24777	2.52705	2.57121	2.80647	1.74349	4.56572	7.2152	6.93228	3.23731	2.26933	3.64067	5.77802	2.42236	3.84122	2.99795	8.63404	8.63404	2.64643	3.86122	3.00994	7.22923	1.53598	1.75625	2.39608	2.67855	3.04885	2.48613	4.59572	2.07451	3.45384	2.68967	9.99065	6.88416	3.29569	3.67214	2.32967	4.37861	4.1684	5.74124	3.76335
458	2.47548	4.20241	3.36312	2.84568	4.04881	3.79994	2.70887	1.99436	2.19803	3.24496	2.52471	2.56798	2.8033	1.74334	4.56067	7.24226	6.98708	3.26923	2.26657	3.64269	5.79077	2.43264	3.84972	3.01861	8.80008	8.80008	2.64491	3.8576	3.01092	7.35067	1.53422	1.75746	2.39331	2.68463	3.05157	2.48218	4.62206	2.07438	3.45236	2.70128	10.1595	7.01275	3.2914	3.67611	2.3341	4.41391	4.17325	5.80031	3.76994
459	2.47477	4.19506	3.35873	2.84067	4.0406	3.79989	2.70884	1.9945	2.19778	3.24262	2.52279	2.56488	2.80019	1.74344	4.55603	7.27069	7.04744	3.30387	2.26383	3.64477	5.8042	2.44281	3.85818	3.04213	8.98329	8.98329	2.64393	3.85428	3.01234	7.48162	1.53214	1.75867	2.39053	2.69224	3.05504	2.47828	4.65065	2.07524	3.45068	2.71387	10.343	7.1536	3.28588	3.68051	2.33946	4.44816	4.17768	5.86361	3.77574
460	2.47378	4.18749	3.35411	2.83557	4.03182	3.79972	2.70882	1.99478	2.19754	3.24046	2.52103	2.56185	2.79706	1.74357	4.55162	7.29779	7.10893	3.3386	2.26105	3.6465	5.81714	2.45214	3.86599	3.06656	9.17297	9.17297	2.64319	3.85112	3.01389	7.61647	1.52982	1.75973	2.38776	2.70046	3.05872	2.4744	4.67952	2.0766	3.44874	2.72657	10.5306	7.29784	3.27931	3.68486	2.34509	4.48	4.18109	5.92767	3.78063
461	2.47233	4.17993	3.34942	2.83029	4.02281	3.7992	2.70855	1.99497	2.19713	3.23822	2.51922	2.55884	2.79384	1.74352	4.54723	7.32084	7.1671	3.3708	2.25819	3.64748	5.8284	2.45993	3.87255	3.08999	9.35842	9.35842	2.64239	3.84793	3.01522	7.74959	1.52736	1.76051	2.38498	2.70831	3.06211	2.47056	4.70672	2.07798	3.44649	2.73851	10.7115	7.43657	3.27189	3.68871	2.35032	4.50808	4.18291	5.98904	3.78448
462	2.47025	4.17259	3.34483	2.82479	4.01391	3.79811	2.70777	1.99483	2.19641	3.23561	2.5171	2.55576	2.79045	1.7431	4.54267	7.33714	7.21754	3.39784	2.25519	3.64731	5.83681	2.46544	3.87725	3.11047	9.52894	9.52894	2.64122	3.84456	3.01603	7.87537	1.52484	1.76086	2.3822	2.71486	3.06467	2.46673	4.73026	2.0789	3.4439	2.74882	10.8752	7.56094	3.26383	3.69158	2.35449	4.53103	4.18256	6.04427	3.78717
463	2.46736	4.1657	3.34053	2.819	4.00547	3.79621	2.70623	1.9941	2.19522	3.23237	2.51444	2.55256	2.78682	1.74208	4.53775	7.34396	7.25581	3.4171	2.25198	3.64559	5.84118	2.46798	3.87947	3.1261	9.67384	9.67384	2.63939	3.84084	3.01598	7.98818	1.52233	1.76062	2.37942	2.71915	3.06588	2.46293	4.74819	2.07888	3.4409	2.75663	11.011	7.66206	3.2553	3.69301	2.35694	4.54749	4.17946	6.08991	3.78856
464	2.46335	4.159	3.33625	2.81266	3.9969	3.79335	2.70393	1.99282	2.1935	3.22855	2.51114	2.54918	2.78279	1.74032	4.53255	7.33877	7.28235	3.42809	2.24846	3.64219	5.84126	2.46684	3.87856	3.13716	9.79655	9.79655	2.637	3.83689	3.01517	8.08846	1.51975	1.75972	2.37667	2.72182	3.06603	2.4592	4.76107	2.07818	3.43736	2.76214	11.1225	7.7431	3.24551	3.69294	2.35766	4.55618	4.17297	6.12659	3.78785
465	2.45815	4.15214	3.33166	2.80567	3.98752	3.78961	2.70106	1.99122	2.19133	3.22445	2.50733	2.54563	2.77833	1.73786	4.5273	7.32204	7.30118	3.43266	2.24459	3.63736	5.83783	2.46215	3.87457	3.14548	9.90835	9.90835	2.63436	3.83291	3.01395	8.1812	1.51693	1.75824	2.37395	2.7241	3.06572	2.4556	4.77093	2.07736	3.43323	2.76625	11.221	7.81365	3.23371	3.6917	2.35722	4.55731	4.16314	6.1576	3.78454
466	2.45194	4.14517	3.32683	2.79815	3.97749	3.7851	2.69771	1.98934	2.18879	3.2201	2.5031	2.54196	2.77351	1.73482	4.52201	7.29554	7.31318	3.43167	2.24044	3.63123	5.83128	2.45437	3.86792	3.1514	10.0103	10.0103	2.6315	3.82889	3.01235	8.26757	1.5139	1.75621	2.37125	2.72593	3.06497	2.45208	4.77797	2.07644	3.42856	2.76904	11.3075	7.87445	3.22021	3.68942	2.35579	4.55175	4.15039	6.1835	3.77902
467	2.44488	4.13815	3.32183	2.79021	3.96699	3.77995	2.69393	1.98723	2.18593	3.21554	2.49858	2.5382	2.76842	1.73133	4.51671	7.26105	7.31924	3.42601	2.23607	3.62397	5.82201	2.44397	3.85904	3.15525	10.1036	10.1036	2.62845	3.82481	3.01039	8.34878	1.51067	1.75372	2.36854	2.72727	3.06375	2.44862	4.78241	2.07544	3.42345	2.77065	11.3831	7.92625	3.20532	3.68627	2.35353	4.54038	4.13515	6.20482	3.77166
468	2.43717	4.13112	3.31674	2.78199	3.95619	3.77427	2.68979	1.98494	2.18282	3.21082	2.49387	2.53438	2.76316	1.72752	4.5114	7.22034	7.32026	3.41653	2.23155	3.61573	5.81043	2.4314	3.84837	3.15736	10.1893	10.1893	2.62523	3.82066	3.00811	8.426	1.50727	1.75081	2.3658	2.72806	3.06207	2.44519	4.78445	2.07437	3.41795	2.77117	11.4486	7.96979	3.18933	3.68239	2.35062	4.5241	4.11784	6.22211	3.76284
469	2.42896	4.12415	3.31162	2.77361	3.94527	3.76819	2.68537	1.98251	2.17953	3.20597	2.48907	2.53054	2.7578	1.7235	4.5061	7.1752	7.31712	3.40412	2.22694	3.60666	5.79691	2.41714	3.83632	3.15809	10.2684	10.2684	2.62187	3.81642	3.00554	8.50044	1.50372	1.74754	2.36302	2.72825	3.05992	2.44176	4.78431	2.07326	3.41214	2.77073	11.5052	8.00582	3.17256	3.67792	2.34723	4.50377	4.0989	6.2359	3.75294
470	2.42046	4.11728	3.30656	2.76518	3.93439	3.76182	2.68073	1.97999	2.17611	3.20103	2.48431	2.52672	2.75243	1.7194	4.50081	7.1274	7.31071	3.38965	2.2223	3.5969	5.78187	2.40165	3.82332	3.15776	10.342	10.342	2.61839	3.81207	3.00269	8.57327	1.50003	1.74399	2.36017	2.7278	3.0573	2.4383	4.7822	2.0721	3.4061	2.76943	11.5537	8.03507	3.1553	3.67301	2.34352	4.48029	4.07874	6.24674	3.74234
471	2.41182	4.11057	3.30161	2.75684	3.92373	3.75527	2.67595	1.97744	2.17264	3.19604	2.47968	2.52296	2.74714	1.71533	4.49556	7.07873	7.30192	3.37399	2.21769	3.58663	5.76569	2.3854	3.80982	3.15671	10.4113	10.4113	2.61481	3.80758	2.9996	8.64569	1.49622	1.7402	2.35724	2.72665	3.05421	2.43477	4.77833	2.07093	3.3999	2.7674	11.5952	8.05829	3.13787	3.66782	2.33966	4.45453	4.05781	6.25517	3.73142
472	2.40323	4.10407	3.29686	2.74871	3.91346	3.74868	2.67109	1.97489	2.16918	3.19105	2.4753	2.51929	2.74202	1.71143	4.49036	7.03096	7.29165	3.35801	2.21319	3.57597	5.74878	2.36885	3.79622	3.15528	10.4773	10.4773	2.61116	3.80296	2.99631	8.71889	1.49232	1.73624	2.35419	2.72476	3.05063	2.43115	4.77291	2.06974	3.3936	2.76473	11.6306	8.07623	3.12056	3.66247	2.33583	4.42737	4.03652	6.26173	3.72056
473	2.39486	4.09784	3.29238	2.74091	3.90375	3.74215	2.66622	1.97239	2.16578	3.18608	2.47128	2.51575	2.73715	1.70782	4.48522	6.98586	7.28077	3.34259	2.20885	3.5651	5.73152	2.35246	3.78297	3.1538	10.5412	10.5412	2.60747	3.79817	2.99283	8.79405	1.48833	1.73217	2.35101	2.72206	3.04657	2.4274	4.76615	2.06857	3.38729	2.76156	11.6609	8.08962	3.10368	3.65714	2.33218	4.39971	4.0153	6.26696	3.71013
474	2.3869	4.09192	3.28823	2.73357	3.89478	3.73581	2.66142	1.97	2.16252	3.18119	2.46773	2.51237	2.73262	1.70461	4.48015	6.94522	7.27019	3.3286	2.20474	3.55416	5.71431	2.3367	3.77049	3.15262	10.6039	10.6039	2.60375	3.7932	2.9892	8.87237	1.48429	1.72805	2.34767	2.71852	3.04202	2.4235	4.75826	2.06741	3.38103	2.75798	11.6872	8.09922	3.08753	3.65195	2.32891	4.37241	3.99458	6.27141	3.70051
475	2.37952	4.08637	3.2845	2.72681	3.88672	3.72977	2.65674	1.96775	2.15946	3.1764	2.46475	2.5092	2.72851	1.70194	4.47517	6.91082	7.2608	3.31691	2.20093	3.5433	5.69755	2.32204	3.7592	3.15206	10.6667	10.6667	2.60004	3.78803	2.98544	8.95503	1.48021	1.72394	2.34417	2.71408	3.03698	2.41941	4.74946	2.0663	3.3749	2.75411	11.7103	8.10576	3.07242	3.64706	2.32616	4.34636	3.97479	6.2756	3.69208
476	2.37172	4.08115	3.28099	2.71998	3.87913	3.72346	2.65181	1.96529	2.15629	3.1715	2.46197	2.50616	2.72475	1.69943	4.47006	6.87262	7.24582	3.30253	2.19723	3.53114	5.67847	2.30572	3.74678	3.1498	10.7191	10.7191	2.59586	3.78247	2.98107	9.02633	1.47588	1.71917	2.34028	2.70816	3.03096	2.41516	4.73728	2.06415	3.36836	2.74895	11.7191	8.10009	3.05713	3.64161	2.32211	4.31637	3.95312	6.27512	3.68296
477	2.36272	4.07616	3.27751	2.71255	3.87152	3.71639	2.64632	1.96233	2.15275	3.16631	2.45901	2.50317	2.72117	1.69671	4.46466	6.82271	7.2204	3.28151	2.19346	3.5167	5.65503	2.28562	3.73136	3.1441	10.7539	10.7539	2.59094	3.77648	2.9758	9.07623	1.47115	1.71331	2.33595	2.70053	3.02372	2.41082	4.72011	2.06038	3.36101	2.7418	11.7061	8.07626	3.04058	3.63494	2.31554	4.2784	3.92745	6.26682	3.6716
478	2.35302	4.07136	3.27409	2.70482	3.86401	3.70883	2.64044	1.95908	2.14898	3.16093	2.45601	2.50023	2.71772	1.6939	4.45911	6.76604	7.18823	3.25633	2.18968	3.5008	5.62871	2.26311	3.71408	3.13618	10.7771	10.7771	2.5856	3.7702	2.96992	9.1144	1.46616	1.70677	2.33134	2.69167	3.01562	2.40639	4.69945	2.0557	3.35315	2.73325	11.6783	8.03986	3.02326	3.62748	2.30754	4.23511	3.89924	6.25322	3.65891
479	2.3431	4.06674	3.27078	2.69711	3.8567	3.70106	2.63435	1.95573	2.14512	3.15544	2.4531	2.49735	2.71434	1.6911	4.45353	6.70755	7.15303	3.22946	2.18593	3.48425	5.60099	2.23959	3.69608	3.12727	10.7947	10.7947	2.58012	3.7638	2.96377	9.15052	1.46106	1.69996	2.32664	2.68205	3.00701	2.40193	4.67682	2.05086	3.34507	2.72385	11.6421	7.99647	3.00567	3.61966	2.29917	4.18912	3.86996	6.23685	3.64577
480	2.33346	4.06227	3.26763	2.68972	3.8497	3.69335	2.62822	1.95247	2.14131	3.14997	2.45043	2.49453	2.71099	1.68842	4.44805	6.6522	7.11848	3.20336	2.18225	3.46785	5.57337	2.21645	3.67851	3.11861	10.8128	10.8128	2.57484	3.75745	2.95766	9.19426	1.45598	1.6933	2.32201	2.67213	2.99824	2.39744	4.65371	2.04657	3.33705	2.7142	11.6046	7.95166	2.98832	3.6119	2.29154	4.14308	3.84108	6.2202	3.63309
481	2.32458	4.05791	3.26467	2.68295	3.84312	3.68598	2.62223	1.94951	2.1377	3.1446	2.44812	2.49178	2.70762	1.68597	4.4428	6.60493	7.08831	3.18051	2.17871	3.45241	5.54734	2.19507	3.66252	3.11143	10.8373	10.8373	2.57006	3.75131	2.9519	9.25531	1.45107	1.68718	2.31764	2.6624	2.98968	2.39295	4.63163	2.04356	3.32939	2.70486	11.5723	7.91102	2.9717	3.60464	2.28571	4.09964	3.81405	6.20581	3.62176
482	2.31696	4.05366	3.26195	2.67711	3.83706	3.67922	2.61656	1.94703	2.13442	3.13943	2.44632	2.4891	2.70418	1.68386	4.43792	6.5707	7.06621	3.16337	2.17535	3.43874	5.52437	2.17684	3.64924	3.10694	10.8742	10.8742	2.56608	3.74554	2.9468	9.34333	1.44645	1.68204	2.31369	2.65333	2.98167	2.3885	4.61209	2.04257	3.32238	2.69641	11.5521	7.88013	2.95632	3.5983	2.28279	4.06144	3.79035	6.19617	3.61268
483	2.31009	4.04987	3.25964	2.67207	3.83161	3.67298	2.6108	1.94456	2.13111	3.13407	2.44504	2.48657	2.70101	1.6823	4.43345	6.54427	7.04649	3.14881	2.17218	3.42503	5.50208	2.15995	3.63737	3.10437	10.9186	10.9186	2.56252	3.73992	2.94202	9.4367	1.44189	1.6773	2.30988	2.64382	2.97379	2.38425	4.59238	2.04184	3.31545	2.68775	11.5324	7.84911	2.94178	3.59229	2.28084	4.02387	3.76758	6.18748	3.60474
484	2.30318	4.04676	3.25777	2.66743	3.82666	3.66691	2.60456	1.94168	2.12745	3.12824	2.44415	2.48423	2.69835	1.6813	4.42931	6.51784	7.02243	3.13267	2.16916	3.40957	5.47774	2.14205	3.62507	3.10199	10.9615	10.9615	2.55885	3.73416	2.93702	9.51478	1.43712	1.67225	2.30589	2.63286	2.96545	2.38024	4.56962	2.0398	3.30802	2.67775	11.5006	7.80728	2.92734	3.58587	2.27779	3.98193	3.74302	6.17522	3.59645
485	2.29635	4.04402	3.25618	2.66313	3.82211	3.66093	2.59809	1.93865	2.12365	3.1222	2.44353	2.48201	2.69594	1.68059	4.42534	6.49245	6.99624	3.11592	2.16624	3.39329	5.45235	2.12375	3.61267	3.09967	11.0032	11.0032	2.55518	3.72833	2.93189	9.58875	1.43225	1.66707	2.30184	2.621	2.95677	2.37631	4.54503	2.03735	3.30039	2.66693	11.4617	7.75905	2.91303	3.57923	2.27448	3.93766	3.71767	6.16085	3.58813
486	2.28969	4.04138	3.25471	2.65906	3.8178	3.65495	2.59161	1.93574	2.11991	3.11621	2.44309	2.47986	2.69354	1.67995	4.42143	6.46916	6.97011	3.0995	2.16338	3.37712	5.42691	2.10564	3.60051	3.09728	11.0438	11.0438	2.5516	3.72248	2.92671	9.66978	1.42739	1.66193	2.29785	2.60882	2.94785	2.37231	4.51982	2.03544	3.29281	2.65582	11.4205	7.70883	2.89886	3.57255	2.27173	3.89308	3.69254	6.14581	3.58011
487	2.28331	4.03855	3.2532	2.65517	3.81363	3.64887	2.58535	1.93321	2.11644	3.11052	2.44273	2.47772	2.69092	1.67914	4.41745	6.44903	6.94625	3.08436	2.16052	3.362	5.40241	2.08834	3.58894	3.0947	11.0835	11.0835	2.54821	3.71669	2.92157	9.76905	1.42264	1.65702	2.29404	2.59689	2.93881	2.36808	4.49521	2.03498	3.28558	2.64495	11.382	7.66102	2.88483	3.56603	2.27037	3.85024	3.66863	6.13158	3.57272
488	2.2773	4.03523	3.25149	2.65135	3.80945	3.64261	2.57956	1.93134	2.11345	3.1054	2.44233	2.47552	2.68783	1.6779	4.41324	6.43311	6.92685	3.07144	2.15763	3.34888	5.37985	2.07244	3.57828	3.09178	11.1225	11.1225	2.54512	3.71102	2.91655	9.89774	1.41811	1.6525	2.29053	2.58576	2.92975	2.36346	4.47241	2.03692	3.27897	2.63484	11.3511	7.62005	2.87097	3.55987	2.27123	3.81116	3.64694	6.11959	3.56629
489	2.2718	4.03176	3.24978	2.64791	3.80558	3.63621	2.57405	1.93003	2.11083	3.10066	2.44208	2.47318	2.68428	1.67637	4.40904	6.42362	6.91172	3.06124	2.15485	3.33719	5.35853	2.05774	3.56872	3.08942	11.1651	11.1651	2.54228	3.70531	2.91159	10.0505	1.41361	1.64823	2.28714	2.57485	2.9204	2.35841	4.45023	2.04092	3.2728	2.62497	11.3256	7.58336	2.85729	3.55403	2.27429	3.77457	3.62719	6.10962	3.56087
490	2.2668	4.02862	3.24837	2.64511	3.80235	3.62981	2.56851	1.92898	2.10832	3.09593	2.44217	2.47068	2.68051	1.67481	4.40508	6.42134	6.89894	3.05333	2.15231	3.32577	5.33717	2.04358	3.5601	3.08836	11.2143	11.2143	2.53961	3.69939	2.90656	10.2143	1.40893	1.64393	2.28363	2.56326	2.91046	2.35302	4.42684	2.04599	3.26669	2.61457	11.3001	7.54554	2.84382	3.54835	2.27885	3.73787	3.60836	6.10028	3.55624
491	2.26223	4.02572	3.2472	2.64286	3.79965	3.62339	2.56296	1.92817	2.10592	3.09126	2.44258	2.46807	2.67656	1.67326	4.40132	6.42511	6.88812	3.04735	2.14998	3.31462	5.31581	2.02993	3.55228	3.08829	11.2682	11.2682	2.53708	3.69331	2.90148	10.3888	1.40412	1.63964	2.28004	2.55112	2.90002	2.34735	4.40246	2.05206	3.26067	2.60371	11.2744	7.50667	2.83056	3.54281	2.28473	3.70116	3.59034	6.09135	3.55232
492	2.25801	4.023	3.24623	2.64105	3.79739	3.61695	2.55744	1.92759	2.10366	3.08666	2.44326	2.46541	2.6725	1.67173	4.3977	6.43379	6.87889	3.04291	2.1478	3.30376	5.29454	2.01674	3.5451	3.08886	11.3251	11.3251	2.53471	3.68713	2.89635	10.5737	1.39923	1.63538	2.27643	2.53854	2.88918	2.34145	4.37731	2.05903	3.25475	2.5925	11.2481	7.46682	2.81749	3.53739	2.29176	3.66452	3.57304	6.08259	3.54898
493	2.25409	4.02039	3.24538	2.63957	3.79549	3.61048	2.55197	1.92723	2.10152	3.08218	2.44419	2.46275	2.66839	1.67023	4.39417	6.44623	6.87084	3.03963	2.14573	3.29321	5.27344	2.00397	3.53843	3.08975	11.383	11.383	2.53248	3.68089	2.8912	10.7688	1.39431	1.63118	2.27283	2.52565	2.87803	2.33539	4.3516	2.06684	3.24894	2.58103	11.2211	7.42609	2.80462	3.53208	2.29976	3.62805	3.55636	6.07378	3.54614
494	2.25037	4.01781	3.24462	2.63833	3.79386	3.60397	2.54658	1.92706	2.09952	3.07782	2.44533	2.46017	2.66429	1.66878	4.39067	6.46128	6.86361	3.03714	2.14372	3.28296	5.25256	1.99156	3.53213	3.09061	11.4401	11.4401	2.53038	3.67466	2.88601	10.9738	1.38942	1.62707	2.2693	2.51256	2.86666	2.32923	4.32557	2.07539	3.24327	2.56941	11.1931	7.38454	2.79194	3.52684	2.30857	3.59182	3.54019	6.06467	3.54368
495	2.2468	4.0152	3.24389	2.63721	3.79239	3.59743	2.54127	1.92708	2.09765	3.07364	2.44664	2.45771	2.66027	1.66741	4.38714	6.4778	6.85681	3.03506	2.14172	3.27305	5.23199	1.97947	3.52604	3.09112	11.4946	11.4946	2.52842	3.66847	2.88082	11.1882	1.3846	1.62307	2.26587	2.4994	2.85516	2.32302	4.29943	2.08463	3.23775	2.55772	11.164	7.34227	2.77944	3.52167	2.31801	3.55594	3.52444	6.05505	3.5415
496	2.2433	4.01249	3.24313	2.63613	3.79099	3.59084	2.5361	1.92726	2.09593	3.06965	2.44808	2.45542	2.65638	1.66612	4.38354	6.49464	6.85004	3.03301	2.13968	3.26348	5.21179	1.96766	3.52002	3.09095	11.5445	11.5445	2.5266	3.6624	2.87562	11.412	1.37992	1.61922	2.2626	2.48629	2.84363	2.31684	4.2734	2.09445	3.2324	2.54608	11.1334	7.29934	2.76713	3.51653	2.32791	3.52048	3.50901	6.04468	3.5395
497	2.23979	4.0096	3.24229	2.63497	3.78958	3.58421	2.53107	1.9276	2.09436	3.06588	2.44963	2.45338	2.65268	1.66493	4.3798	6.51066	6.84293	3.03061	2.13756	3.25426	5.19205	1.95608	3.51392	3.08976	11.5881	11.5881	2.52489	3.65648	2.87042	11.6446	1.37542	1.61554	2.25952	2.47335	2.83215	2.31073	4.24771	2.10479	3.22723	2.53457	11.1012	7.25584	2.75499	3.51142	2.3381	3.48554	3.4938	6.03334	3.53758
498	2.23621	4.00646	3.24132	2.63362	3.78806	3.57752	2.52621	1.92806	2.09295	3.06236	2.45125	2.45163	2.64925	1.66387	4.37588	6.5247	6.83509	3.02748	2.13531	3.2454	5.17282	1.94469	3.50761	3.08722	11.6236	11.6236	2.52331	3.65077	2.86524	11.886	1.37116	1.61205	2.25669	2.4607	2.82082	2.30476	4.22258	2.11556	3.22225	2.52329	11.067	7.21186	2.74302	3.50631	2.3484	3.4512	3.47871	6.02078	3.53563
499	2.23247	4.00301	3.24016	2.632	3.78633	3.57077	2.52155	1.92865	2.09169	3.05912	2.4529	2.45023	2.64613	1.66295	4.37171	6.53562	6.82614	3.02324	2.13289	3.23693	5.15418	1.93344	3.50093	3.08299	11.649	11.649	2.52185	3.64532	2.86009	12.1356	1.36719	1.60879	2.25415	2.44845	2.80973	2.29899	4.19823	2.12669	3.2175	2.51233	11.0308	7.16746	2.73123	3.50117	2.35864	3.41755	3.46364	6.00678	3.53356
500	2.22852	3.99916	3.23877	2.62998	3.78431	3.56395	2.51711	1.92934	2.0906	3.0562	2.45454	2.44923	2.64339	1.66218	4.36724	6.54228	6.81568	3.01752	2.13023	3.22885	5.13622	1.92228	3.49375	3.07675	11.6625	11.6625	2.5205	3.64019	2.85497	12.3933	1.36356	1.60578	2.25194	2.43674	2.79897	2.29348	4.17488	2.13809	3.21297	2.50181	10.9923	7.12274	2.71959	3.496	2.36865	3.38469	3.44849	5.99112	3.53124
501	2.22452	3.99504	3.23724	2.628	3.78247	3.5567	2.51286	1.93048	2.08978	3.05372	2.45642	2.44872	2.64079	1.66135	4.36245	6.54867	6.8055	3.01111	2.12731	3.22146	5.11866	1.91114	3.48641	3.06874	11.6685	11.6685	2.51961	3.63549	2.84979	12.6758	1.36046	1.60324	2.25031	2.42513	2.78813	2.2881	4.15174	2.15129	3.20889	2.49117	10.9523	7.07765	2.70812	3.49086	2.38001	3.3521	3.43351	5.9745	3.52913
502	2.22066	3.99079	3.2357	2.62641	3.78119	3.54882	2.50873	1.93227	2.08925	3.05173	2.4587	2.44863	2.63811	1.66032	4.35741	6.55848	6.79703	3.00494	2.12417	3.21489	5.10126	1.90004	3.47931	3.05955	11.672	11.672	2.51938	3.63119	2.8445	12.9922	1.35791	1.60128	2.24933	2.41321	2.77685	2.2827	4.12808	2.16719	3.20534	2.48	10.9118	7.03201	2.69678	3.4858	2.39379	3.3194	3.41894	5.95763	3.5276
503	2.21692	3.98642	3.23415	2.62504	3.78023	3.54058	2.50469	1.93446	2.08895	3.05006	2.46123	2.44885	2.63541	1.6592	4.35219	6.57013	6.78941	2.99879	2.12088	3.20894	5.0841	1.88906	3.47234	3.04937	11.6721	11.6721	2.51957	3.62717	2.83915	13.3311	1.35573	1.59969	2.24879	2.40116	2.76535	2.27732	4.10421	2.1848	3.20215	2.46855	10.8702	6.98575	2.68559	3.48079	2.40907	3.2868	3.40471	5.94028	3.52646
504	2.21324	3.98194	3.23258	2.6237	3.77934	3.53227	2.50075	1.93682	2.08878	3.04856	2.46386	2.44926	2.63278	1.65811	4.34686	6.58207	6.78176	2.99245	2.11753	3.20338	5.06725	1.87831	3.46541	3.03839	11.6675	11.6675	2.51993	3.62332	2.83381	13.6809	1.35372	1.59831	2.24847	2.38917	2.75383	2.27198	4.08044	2.20314	3.19914	2.4571	10.8272	6.93875	2.67454	3.47578	2.42492	3.25452	3.39073	5.9222	3.52554
505	2.20958	3.97736	3.23098	2.62222	3.77829	3.52415	2.49687	1.93911	2.08865	3.04709	2.46645	2.44973	2.6303	1.65716	4.3415	6.5927	6.77322	2.9857	2.11419	3.19801	5.0508	1.86787	3.45841	3.02679	11.6574	11.6574	2.52023	3.6195	2.82853	14.0301	1.35169	1.59695	2.24817	2.37739	2.7425	2.26669	4.05708	2.22122	3.19614	2.44591	10.7823	6.89092	2.66363	3.47073	2.44041	3.22279	3.37693	5.90316	3.52464
506	2.2059	3.97269	3.22934	2.62041	3.77682	3.51651	2.49305	1.94111	2.08849	3.04548	2.46885	2.45016	2.62804	1.65649	4.33619	6.60045	6.7629	2.97835	2.11094	3.1926	5.03483	1.85785	3.45125	3.01477	11.6405	11.6405	2.52022	3.6156	2.82339	14.3672	1.34945	1.59542	2.24768	2.36602	2.73155	2.26149	4.03444	2.23807	3.19297	2.43525	10.735	6.84217	2.65286	3.46559	2.45461	3.19183	3.36323	5.88292	3.52358
507	2.20216	3.96793	3.22765	2.6181	3.77469	3.5096	2.48927	1.94256	2.0882	3.04359	2.4709	2.45041	2.6261	1.6562	4.33101	6.60376	6.74995	2.97016	2.10787	3.18694	5.0194	1.84832	3.44382	3.0025	11.616	11.616	2.51967	3.61148	2.81844	14.6806	1.34682	1.59356	2.24677	2.35522	2.72121	2.2564	4.01283	2.25268	3.18947	2.42539	10.685	6.79238	2.64223	3.46032	2.4666	3.16186	3.34953	5.86123	3.52219
508	2.19825	3.9626	3.2258	2.61539	3.77215	3.50317	2.48577	1.94397	2.08805	3.04195	2.47335	2.4513	2.62493	1.65665	4.32578	6.60366	6.73487	2.96101	2.10455	3.18154	5.00446	1.83909	3.43598	2.98837	11.579	11.579	2.51894	3.60756	2.81346	15.0025	1.3442	1.59167	2.24588	2.34458	2.71095	2.25131	3.99169	2.2675	3.18623	2.41631	10.6307	6.74005	2.63169	3.45477	2.47823	3.13234	3.3359	5.83724	3.52098
509	2.19417	3.9565	3.22375	2.61253	3.76958	3.49677	2.48271	1.94583	2.08828	3.04098	2.47668	2.45333	2.62466	1.65787	4.32034	6.60233	6.71881	2.95106	2.10069	3.17686	4.98987	1.82994	3.42777	2.97144	11.5286	11.5286	2.51845	3.60414	2.80827	15.36	1.34199	1.59009	2.24544	2.33372	2.70032	2.24614	3.97043	2.28475	3.18372	2.40772	10.5721	6.68458	2.62122	3.44892	2.49134	3.10276	3.32245	5.8108	3.52041
510	2.19001	3.94998	3.2216	2.60956	3.76693	3.49044	2.4799	1.94792	2.08872	3.04037	2.4804	2.45591	2.62485	1.65948	4.31478	6.59991	6.7019	2.94052	2.09658	3.17264	4.97565	1.82098	3.41936	2.95286	11.469	11.469	2.51806	3.60098	2.80301	15.7349	1.33999	1.58869	2.24524	2.32286	2.68959	2.24095	3.94928	2.3031	3.18157	2.39944	10.5104	6.62726	2.61084	3.4429	2.50505	3.07343	3.30919	5.78273	3.52014
511	2.18588	3.94342	3.21942	2.6065	3.76417	3.4842	2.47716	1.95001	2.08922	3.03982	2.48401	2.45848	2.6251	1.66111	4.30918	6.59649	6.68426	2.92961	2.09252	3.1686	4.9618	1.81233	3.41094	2.93379	11.4048	11.4048	2.51761	3.59781	2.79781	16.1088	1.33802	1.58731	2.2451	2.3122	2.67901	2.23583	3.92851	2.32123	3.17944	2.3913	10.4472	6.56939	2.60061	3.43686	2.51844	3.04465	3.2961	5.75388	3.51985
512	2.18191	3.93719	3.21731	2.60339	3.76127	3.47809	2.4743	1.95186	2.08963	3.039	2.48701	2.46048	2.62497	1.66238	4.30365	6.59222	6.66602	2.91857	2.0888	3.16446	4.94832	1.8041	3.40268	2.91539	11.3403	11.3403	2.51696	3.59439	2.7928	16.4631	1.33587	1.58582	2.24481	2.30198	2.66884	2.23083	3.90836	2.33781	3.17695	2.38313	10.3839	6.51226	2.59055	3.43093	2.53062	3.01671	3.28321	5.72505	3.51921
513	2.17818	3.93167	3.21535	2.60027	3.75819	3.47214	2.47116	1.95326	2.08978	3.0376	2.48889	2.46132	2.62405	1.66292	4.29826	6.58721	6.64731	2.9076	2.0857	3.15995	4.93524	1.79641	3.39477	2.89883	11.2799	11.2799	2.51596	3.59047	2.78811	16.7796	1.33336	1.58407	2.24417	2.29239	2.65937	2.22605	3.88908	2.35153	3.17374	2.37475	10.3219	6.45717	2.58071	3.42525	2.54067	2.98994	3.27052	5.6971	3.5179
514	2.17478	3.92663	3.2136	2.59711	3.75496	3.46644	2.46791	1.95435	2.08988	3.0359	2.49009	2.46151	2.62288	1.66324	4.29291	6.58025	6.62748	2.89652	2.0831	3.15525	4.92259	1.78926	3.38698	2.88283	11.2165	11.2165	2.51471	3.58615	2.78362	17.0747	1.33042	1.58213	2.24322	2.28327	2.6503	2.22137	3.87035	2.36321	3.16999	2.3663	10.2579	6.40172	2.57111	3.41972	2.54914	2.96397	3.25795	5.66833	3.51612
515	2.17166	3.9216	3.21205	2.59385	3.75164	3.46103	2.4648	1.95543	2.0902	3.03436	2.49131	2.46187	2.62219	1.66405	4.28747	6.5704	6.606	2.88503	2.08067	3.15073	4.91041	1.78255	3.37898	2.86552	11.1415	11.1415	2.51342	3.58176	2.77914	17.3758	1.32717	1.58019	2.24216	2.2743	2.64126	2.21667	3.85174	2.37456	3.16611	2.35805	10.1884	6.34315	2.56177	3.41416	2.55719	2.93833	3.24546	5.63689	3.51426
516	2.16876	3.91658	3.21063	2.59049	3.74822	3.45585	2.46182	1.95647	2.0907	3.03293	2.49252	2.46233	2.62186	1.66521	4.28194	6.55816	6.58314	2.87316	2.07837	3.14635	4.89869	1.77628	3.37085	2.84719	11.0569	11.0569	2.51209	3.57729	2.77469	17.6799	1.3237	1.57825	2.24102	2.26551	2.63228	2.21201	3.83334	2.38552	3.16211	2.34997	10.1143	6.28219	2.55267	3.40859	2.56479	2.91309	3.23308	5.60329	3.51232
517	2.16602	3.91157	3.20931	2.58706	3.7447	3.45088	2.45893	1.95747	2.09131	3.03157	2.49365	2.46284	2.62178	1.6666	4.27636	6.54404	6.55915	2.86097	2.0762	3.14211	4.88742	1.7704	3.36263	2.82811	10.9647	10.9647	2.51072	3.57278	2.77029	17.9844	1.32008	1.57631	2.23983	2.25693	2.62344	2.20739	3.81523	2.39606	3.15803	2.34204	10.0369	6.21957	2.5438	3.40304	2.57194	2.88833	3.22083	5.56807	3.51028
518	2.16338	3.90659	3.20802	2.58354	3.74107	3.44607	2.4561	1.95841	2.09197	3.03024	2.49467	2.46331	2.62182	1.66811	4.27074	6.52853	6.53431	2.84849	2.07413	3.13797	4.87657	1.76491	3.35439	2.80856	10.8669	10.8669	2.50929	3.56823	2.76597	18.2865	1.31638	1.57438	2.23863	2.2486	2.6148	2.20287	3.79751	2.40613	3.15388	2.33425	9.95728	6.15603	2.53514	3.39753	2.5786	2.86412	3.20875	5.53174	3.50814
519	2.16078	3.90164	3.20671	2.57994	3.73733	3.44137	2.4533	1.95927	2.09265	3.02889	2.4955	2.46369	2.62186	1.66961	4.26511	6.51216	6.50886	2.83576	2.07214	3.13391	4.86614	1.75976	3.34619	2.78884	10.7654	10.7654	2.50781	3.56366	2.76175	18.5834	1.3127	1.57246	2.23746	2.24053	2.60642	2.19847	3.78026	2.41568	3.14967	2.32657	9.87643	6.0923	2.52668	3.39207	2.58478	2.84056	3.19688	5.49485	3.50588
520	2.15817	3.89672	3.20532	2.57628	3.73347	3.43675	2.45049	1.96004	2.09327	3.02749	2.49611	2.4639	2.62178	1.67097	4.25949	6.49541	6.48308	2.82284	2.07021	3.12992	4.85611	1.75494	3.33809	2.7692	10.6623	10.6623	2.50627	3.55909	2.75764	18.8724	1.30909	1.57057	2.23635	2.23277	2.59836	2.19423	3.76357	2.42466	3.14542	2.319	9.7955	6.02912	2.5184	3.38669	2.59046	2.81772	3.18524	5.4579	3.50349
521	2.15547	3.89184	3.2038	2.57254	3.72948	3.43215	2.44764	1.96069	2.09379	3.02598	2.49643	2.46389	2.62146	1.67208	4.2539	6.47879	6.45722	2.80976	2.06833	3.12597	4.84646	1.75042	3.33013	2.74994	10.5596	10.5596	2.50468	3.55454	2.75368	19.1507	1.30564	1.56871	2.23533	2.22534	2.59069	2.19018	3.74753	2.43304	3.14116	2.31151	9.71558	5.96721	2.51029	3.38142	2.59562	2.79567	3.17386	5.42144	3.50096
522	2.15263	3.887	3.2021	2.56875	3.72537	3.42754	2.44473	1.96122	2.09415	3.02432	2.49643	2.46358	2.62077	1.67281	4.24836	6.46281	6.43156	2.79657	2.06647	3.12203	4.83718	1.74619	3.32239	2.73134	10.4592	10.4592	2.50302	3.55002	2.74989	19.4156	1.30242	1.56688	2.23444	2.21827	2.58346	2.18636	3.73223	2.44077	3.1369	2.30407	9.63775	5.90731	2.50233	3.37627	2.60024	2.7745	3.16278	5.38599	3.49829
523	2.1496	3.88222	3.20017	2.5649	3.72112	3.42287	2.44171	1.9616	2.0943	3.02248	2.49603	2.4629	2.61961	1.67304	4.2429	6.44798	6.40635	2.78331	2.06461	3.11809	4.82826	1.7422	3.31492	2.71368	10.3632	10.3632	2.50131	3.54555	2.74628	19.6644	1.29952	1.56509	2.23371	2.21159	2.57673	2.18279	3.71775	2.4478	3.13266	2.29669	9.56313	5.85016	2.49452	3.37127	2.60432	2.75429	3.15203	5.35207	3.49544
524	2.1463	3.87748	3.19794	2.56099	3.71672	3.4181	2.43857	1.96183	2.09418	3.02041	2.49521	2.46179	2.61784	1.67264	4.23753	6.43478	6.38186	2.77002	2.06273	3.11412	4.81968	1.73844	3.30777	2.69723	10.2735	10.2735	2.49952	3.54115	2.74289	19.8942	1.297	1.56334	2.23318	2.20534	2.57057	2.17952	3.70419	2.45409	3.12845	2.28932	9.49279	5.79648	2.48683	3.36644	2.60783	2.73511	3.14165	5.32022	3.49243
525	2.14268	3.87281	3.19537	2.55704	3.71218	3.41319	2.43526	1.96188	2.09374	3.01806	2.49389	2.46018	2.61535	1.6715	4.23229	6.42374	6.35835	2.75675	2.06081	3.11009	4.81143	1.73488	3.30102	2.68228	10.1922	10.1922	2.49766	3.53684	2.73974	20.1022	1.29495	1.56165	2.23289	2.19953	2.56505	2.17658	3.69162	2.4596	3.1243	2.28197	9.42784	5.74701	2.47925	3.3618	2.61076	2.71704	3.13165	5.29095	3.48923
526	2.13883	3.86836	3.19254	2.55295	3.70712	3.40825	2.43156	1.96152	2.09287	3.01528	2.4915	2.45775	2.61179	1.66936	4.22702	6.4098	6.33282	2.74198	2.05902	3.10608	4.80334	1.73184	3.29427	2.66798	10.1092	10.1092	2.49557	3.53248	2.73684	20.2864	1.29313	1.55992	2.23293	2.19438	2.56043	2.17407	3.67993	2.46364	3.11992	2.27427	9.36125	5.69753	2.47163	3.35718	2.61233	2.69948	3.12149	5.26161	3.48486
527	2.13487	3.8642	3.18959	2.54865	3.70135	3.40343	2.4274	1.96065	2.0916	3.01204	2.48779	2.4544	2.60717	1.66627	4.22164	6.38955	6.3033	2.72481	2.05746	3.10214	4.79535	1.7295	3.28725	2.65349	10.0166	10.0166	2.49316	3.52796	2.7342	20.4494	1.29131	1.55809	2.23331	2.18994	2.55679	2.172	3.66893	2.46595	3.11514	2.26608	9.28775	5.64473	2.46389	3.35248	2.61215	2.68196	3.11081	5.23003	3.47884
528	2.13083	3.86022	3.18652	2.54422	3.69512	3.39869	2.42297	1.95945	2.09006	3.00849	2.48324	2.45044	2.60184	1.66254	4.21621	6.36596	6.27158	2.70627	2.05605	3.09827	4.78758	1.72767	3.28016	2.63906	9.91895	9.91895	2.49053	3.52336	2.73175	20.596	1.28954	1.55621	2.23391	2.18604	2.55383	2.17024	3.65857	2.46702	3.1101	2.25767	9.21102	5.59072	2.45614	3.34774	2.61077	2.66484	3.09999	5.19748	3.47188
529	2.12672	3.8563	3.18332	2.53971	3.68871	3.39401	2.41845	1.9581	2.08839	3.00477	2.4783	2.44618	2.59617	1.65848	4.21082	6.34202	6.23944	2.68737	2.05473	3.09449	4.78014	1.72617	3.27318	2.62496	9.82101	9.82101	2.4878	3.51874	2.72946	20.7308	1.28789	1.55433	2.23458	2.18249	2.55127	2.16865	3.64884	2.46738	3.105	2.24931	9.13478	5.53763	2.44848	3.34304	2.60875	2.64845	3.08937	5.16525	3.4647
530	2.12256	3.85232	3.18001	2.53517	3.68238	3.38936	2.41403	1.95677	2.08672	3.00104	2.47344	2.44191	2.59053	1.65438	4.20553	6.32068	6.20867	2.66912	2.0534	3.09078	4.77314	1.72479	3.26651	2.61145	9.72748	9.72748	2.48506	3.51418	2.72727	20.8584	1.2864	1.5525	2.2352	2.17912	2.54884	2.16709	3.63972	2.46755	3.1	2.24128	9.06273	5.48757	2.44104	3.33846	2.60666	2.63313	3.07932	5.13461	3.45804
531	2.11837	3.84817	3.17658	2.53067	3.67639	3.38472	2.40992	1.95564	2.08518	2.99744	2.46913	2.43794	2.58528	1.65057	4.20042	6.30492	6.18105	2.65254	2.05198	3.08716	4.7667	1.72335	3.26035	2.59879	9.64308	9.64308	2.48243	3.50973	2.72515	20.9836	1.28515	1.55076	2.23565	2.17574	2.54624	2.16543	3.63117	2.46805	3.09528	2.23384	8.99856	5.44264	2.4339	3.33406	2.60506	2.61922	3.0702	5.10685	3.45261
532	2.11415	3.84372	3.17303	2.52626	3.67101	3.38006	2.40628	1.95489	2.08392	2.99412	2.46581	2.43457	2.58078	1.64734	4.19556	6.29771	6.15838	2.63863	2.0504	3.08363	4.76095	1.72165	3.25489	2.58724	9.57251	9.57251	2.48002	3.50547	2.72303	21.1111	1.28417	1.54916	2.2358	2.17217	2.54319	2.16353	3.62317	2.46938	3.09099	2.22728	8.94599	5.40497	2.42719	3.3299	2.6045	2.60707	3.06237	5.08325	3.44914
533	2.10947	3.83917	3.16902	2.5218	3.66563	3.3751	2.4028	1.95429	2.08272	2.99085	2.46251	2.43111	2.57598	1.64359	4.19087	6.29161	6.13646	2.6254	2.04898	3.08022	4.75544	1.71998	3.24961	2.57634	9.50515	9.50515	2.47737	3.50102	2.72093	21.2218	1.28351	1.54729	2.23574	2.16861	2.54	2.16152	3.61511	2.47048	3.08697	2.22083	8.89573	5.36974	2.42057	3.32601	2.60372	2.59542	3.05483	5.06043	3.44572
534	2.10409	3.83474	3.16438	2.51715	3.65968	3.36973	2.3991	1.95356	2.08136	2.98735	2.45823	2.42687	2.56996	1.63843	4.1862	6.2799	6.11138	2.61081	2.04796	3.07695	4.74986	1.71867	3.24405	2.56561	9.431	9.431	2.47415	3.49613	2.71889	21.302	1.28311	1.54489	2.23566	2.16536	2.5371	2.15963	3.60674	2.4703	3.08294	2.21384	8.83943	5.33245	2.41376	3.3223	2.60151	2.58331	3.04673	5.03546	3.44066
535	2.09836	3.83037	3.15939	2.5124	3.6535	3.36417	2.39536	1.95278	2.07992	2.98375	2.45346	2.42222	2.56334	1.63255	4.18158	6.26671	6.08539	2.59579	2.04713	3.07377	4.74447	1.71763	3.23852	2.55524	9.35566	9.35566	2.47066	3.49104	2.71693	21.3637	1.28292	1.54228	2.23558	2.16237	2.53444	2.15782	3.59857	2.46937	3.07895	2.20673	8.78224	5.29562	2.40697	3.31873	2.59852	2.57157	3.03864	5.01022	3.43502
536	2.09264	3.82597	3.15434	2.50764	3.6474	3.35863	2.39172	1.95203	2.07848	2.98014	2.44868	2.4175	2.55671	1.62663	4.17702	6.25614	6.06072	2.58131	2.04627	3.07063	4.73955	1.71676	3.23333	2.54548	9.28474	9.28474	2.46717	3.48601	2.71506	21.4191	1.28289	1.53974	2.23553	2.15959	2.53196	2.15608	3.59111	2.4682	3.07503	2.1999	8.72929	5.26183	2.4004	3.31525	2.5954	2.56099	3.03113	4.98663	3.42984
537	2.08727	3.82148	3.14952	2.50295	3.6417	3.35334	2.38834	1.9514	2.07712	2.97665	2.44437	2.41306	2.55068	1.62134	4.17253	6.25229	6.03961	2.5683	2.04518	3.0675	4.73538	1.71594	3.22877	2.53653	9.22384	9.22384	2.464	3.48128	2.71331	21.4805	1.28297	1.53757	2.23552	2.15699	2.52962	2.15439	3.58486	2.46733	3.07122	2.19376	8.68572	5.23363	2.39427	3.3118	2.59282	2.55237	3.02477	4.96657	3.42617
538	2.08261	3.81682	3.14521	2.49841	3.63674	3.34851	2.38539	1.95098	2.07593	2.97338	2.441	2.40925	2.54585	1.61736	4.16813	6.25927	6.02428	2.55774	2.04363	3.06434	4.73222	1.71508	3.22516	2.5286	9.17857	9.17857	2.46142	3.47709	2.71169	21.56	1.28311	1.53607	2.23559	2.1545	2.52734	2.15271	3.58033	2.46728	3.06755	2.18872	8.65668	5.21356	2.38876	3.30833	2.59142	2.54652	3.02011	4.95194	3.42508
539	2.07812	3.81187	3.14109	2.49392	3.63219	3.3439	2.3828	1.95074	2.07484	2.9703	2.43846	2.4059	2.5419	1.61438	4.16384	6.27366	6.0133	2.5496	2.04166	3.06104	4.72959	1.71411	3.22216	2.52125	9.14233	9.14233	2.45926	3.47338	2.71016	21.6436	1.28326	1.53478	2.23547	2.15181	2.52498	2.15095	3.57612	2.46769	3.06405	2.18443	8.63583	5.1978	2.38353	3.30473	2.59065	2.54155	3.0162	4.93965	3.4256
540	2.07316	3.80662	3.13667	2.48935	3.62757	3.33915	2.38039	1.95059	2.07374	2.96729	2.43628	2.4026	2.53808	1.61161	4.15965	6.28965	6.00377	2.54309	2.03945	3.05755	4.72694	1.71306	3.21925	2.51396	9.1058	9.1058	2.45717	3.46986	2.70867	21.7111	1.28345	1.53313	2.23499	2.14872	2.52246	2.14906	3.57082	2.46789	3.0607	2.18028	8.61443	5.18154	2.37817	3.30098	2.58957	2.53547	3.01187	4.92593	3.42621
541	2.06786	3.80112	3.13203	2.48471	3.62291	3.33431	2.37815	1.9505	2.07262	2.96434	2.43439	2.39935	2.53439	1.60903	4.15557	6.30773	5.99577	2.53798	2.03703	3.05394	4.72439	1.71198	3.21652	2.50688	9.0705	9.0705	2.45516	3.46652	2.70723	21.7657	1.28371	1.53124	2.23425	2.14538	2.51987	2.14711	3.56491	2.4679	3.05751	2.17634	8.59401	5.16583	2.37277	3.29714	2.58827	2.5289	3.0074	4.91166	3.42705
542	2.06233	3.79544	3.12721	2.48001	3.61827	3.32945	2.37607	1.95046	2.07149	2.96143	2.43275	2.39615	2.53086	1.6066	4.15159	6.32837	5.98938	2.53402	2.03445	3.05027	4.7221	1.71093	3.21404	2.50016	9.03796	9.03796	2.45322	3.46335	2.70587	21.8107	1.28408	1.52926	2.23333	2.14195	2.5173	2.14514	3.55889	2.46775	3.05444	2.17268	8.57609	5.15174	2.36745	3.29328	2.58685	2.52244	3.00307	4.89776	3.42825
543	2.05671	3.78962	3.1223	2.47528	3.61371	3.32461	2.37413	1.95046	2.07034	2.95854	2.43129	2.39301	2.52747	1.60432	4.14768	6.35206	5.98468	2.53098	2.03174	3.04657	4.72021	1.70996	3.21188	2.49395	9.0097	9.0097	2.45135	3.46032	2.7046	21.8492	1.2846	1.52731	2.23236	2.13857	2.51484	2.14321	3.55326	2.46749	3.05148	2.16934	8.5622	5.14032	2.36232	3.28946	2.58539	2.51674	2.99917	4.88511	3.42998
544	2.05114	3.78374	3.11735	2.47053	3.60929	3.31984	2.37231	1.95048	2.06916	2.95566	2.42996	2.38992	2.52423	1.60214	4.14385	6.37928	5.98174	2.52862	2.02892	3.04292	4.71887	1.70913	3.21012	2.48841	8.98724	8.98724	2.44957	3.45741	2.70344	21.8845	1.28531	1.52553	2.23142	2.13541	2.5126	2.14139	3.54851	2.46714	3.04861	2.1664	8.55385	5.13264	2.35748	3.28573	2.58398	2.51239	2.99597	4.87462	3.43238
545	2.04574	3.77786	3.11242	2.46577	3.60504	3.31521	2.37061	1.9505	2.06796	2.95276	2.42869	2.38689	2.52114	1.60006	4.14008	6.41053	5.98065	2.52671	2.02605	3.03937	4.7182	1.7085	3.20883	2.48367	8.97212	8.97212	2.44788	3.45461	2.7024	21.9198	1.28624	1.52404	2.23063	2.13262	2.51065	2.13972	3.54514	2.46673	3.04582	2.16392	8.55259	5.12976	2.35303	3.28218	2.58272	2.51004	2.99376	4.86719	3.43558
546	2.04064	3.77203	3.10757	2.46103	3.60103	3.31077	2.369	1.9505	2.06673	2.94984	2.42744	2.38391	2.51821	1.59804	4.13636	6.44628	5.98148	2.525	2.02315	3.03597	4.71837	1.70812	3.20808	2.4799	8.96585	8.96585	2.44629	3.45189	2.7015	21.9582	1.28744	1.523	2.23008	2.13035	2.50909	2.13827	3.54362	2.46629	3.04309	2.16196	8.55992	5.13274	2.3491	3.27885	2.58169	2.51029	2.99281	4.86372	3.43975
547	2.03597	3.76632	3.10288	2.45631	3.59731	3.30657	2.36748	1.95048	2.06548	2.94687	2.42613	2.381	2.51544	1.59606	4.13269	6.48702	5.98431	2.52326	2.02025	3.03277	4.71951	1.70804	3.20796	2.47725	8.96996	8.96996	2.44478	3.44924	2.70075	22.003	1.28894	1.52251	2.22988	2.12875	2.50801	2.13709	3.54447	2.46586	3.0404	2.16059	8.57738	5.14264	2.34578	3.27581	2.58099	2.51376	2.99341	4.8651	3.44502
548	2.03187	3.76079	3.09839	2.45164	3.59393	3.30267	2.36602	1.95041	2.06419	2.94383	2.42472	2.37814	2.51283	1.59409	4.12905	6.53324	5.98922	2.52126	2.0174	3.02983	4.72177	1.70832	3.20852	2.47585	8.98598	8.98598	2.44338	3.44663	2.70018	22.0574	1.29078	1.52273	2.23012	2.12798	2.50751	2.13624	3.54817	2.46547	3.03773	2.15985	8.60648	5.16053	2.34318	3.27313	2.5807	2.52109	2.99584	4.87223	3.45155
549	2.02845	3.7555	3.09418	2.44703	3.59095	3.29913	2.36462	1.95027	2.06287	2.94072	2.42314	2.37534	2.51038	1.59212	4.12543	6.58542	5.99628	2.51875	2.01464	3.02721	4.72529	1.70902	3.20985	2.47587	9.01543	9.01543	2.44208	3.44405	2.6998	22.1246	1.293	1.52377	2.23091	2.1282	2.50767	2.13578	3.55522	2.46515	3.03507	2.15983	8.64876	5.18745	2.3414	3.27087	2.58092	2.53288	3.00038	4.88601	3.45948
550	2.02586	3.75051	3.09031	2.4425	3.58842	3.29599	2.36326	1.95006	2.06151	2.93752	2.42134	2.37261	2.50811	1.59012	4.12182	6.64405	6.00558	2.5155	2.01198	3.02496	4.73021	1.71019	3.21201	2.47745	9.05983	9.05983	2.44089	3.44147	2.69962	22.2077	1.29563	1.52578	2.23236	2.12955	2.50859	2.13576	3.56611	2.46493	3.03241	2.16057	8.70574	5.22448	2.34057	3.26908	2.58173	2.54976	3.00731	4.90733	3.46895
551	2.0228	3.7451	3.0862	2.43737	3.58543	3.29226	2.36161	1.94969	2.05969	2.93377	2.41912	2.36952	2.50563	1.58777	4.11763	6.70614	6.01401	2.5104	2.00889	3.02194	4.73415	1.71046	3.21406	2.47887	9.11148	9.11148	2.43927	3.43836	2.69884	22.2935	1.29802	1.52784	2.23353	2.13016	2.50911	2.13548	3.57588	2.46449	3.02915	2.16127	8.76901	5.26409	2.33899	3.26617	2.58187	2.56593	3.01372	4.92881	3.479
552	2.01842	3.7388	3.08149	2.43127	3.58143	3.28735	2.35954	1.94914	2.05721	2.92928	2.41644	2.36587	2.50274	1.58494	4.11255	6.76943	6.01985	2.50321	2.00503	3.01746	4.73565	1.70902	3.21536	2.47899	9.16411	9.16411	2.43692	3.43447	2.697	22.3701	1.29977	1.52928	2.2338	2.12884	2.50848	2.13447	3.58117	2.4636	3.02502	2.16141	8.83194	5.30079	2.33563	3.26117	2.58057	2.57742	3.01768	4.94522	3.48894
553	2.01349	3.73208	3.07651	2.42467	3.57703	3.2819	2.35729	1.9485	2.05438	2.92437	2.41353	2.36192	2.49971	1.58188	4.10703	6.83549	6.02521	2.49502	2.00076	3.01228	4.73622	1.70678	3.21653	2.47885	9.2214	9.2214	2.43422	3.43019	2.69466	22.4434	1.30127	1.53057	2.23369	2.12671	2.5074	2.13315	3.58493	2.46245	3.02045	2.16148	8.8987	5.33864	2.33154	3.25516	2.57859	2.58763	3.02092	4.96075	3.4993
554	2.0088	3.72537	3.0716	2.41803	3.5728	3.27656	2.35511	1.94787	2.05152	2.91939	2.41061	2.35798	2.49681	1.57887	4.10151	6.90588	6.03222	2.48692	1.99646	3.00716	4.73738	1.70463	3.21814	2.47949	9.28702	9.28702	2.43155	3.42593	2.69238	22.5191	1.30295	1.53222	2.23372	2.12493	2.50656	2.13195	3.59008	2.46125	3.01584	2.16202	8.97346	5.38171	2.32777	3.24919	2.57672	2.59994	3.0252	4.97958	3.51063
555	2.00512	3.71913	3.06712	2.41182	3.56935	3.27197	2.35325	1.94732	2.04893	2.91467	2.40787	2.35433	2.49429	1.57614	4.09644	6.98216	6.043	2.48	1.99248	3.00285	4.74064	1.70349	3.22082	2.48196	9.36465	9.36465	2.42929	3.42207	2.69073	22.603	1.30519	1.53471	2.23441	2.12464	2.50666	2.13127	3.59954	2.46016	3.01164	2.16351	9.06041	5.43409	2.32539	3.24433	2.57575	2.61775	3.03224	5.00592	3.52347
556	2.00323	3.71382	3.06341	2.4065	3.56725	3.26878	2.35196	1.94696	2.04695	2.91056	2.40554	2.35125	2.49242	1.57395	4.09225	7.06589	6.05969	2.47535	1.98918	3.00011	4.74753	1.70425	3.22514	2.48729	9.45796	9.45796	2.42782	3.41902	2.69026	22.7008	1.30842	1.53854	2.23629	2.12698	2.5084	2.13154	3.61626	2.45939	3.00826	2.16647	9.16371	5.49985	2.32543	3.24165	2.57646	2.64446	3.04379	5.04393	3.53835
557	2.00391	3.70987	3.0608	2.40254	3.56711	3.26764	2.35149	1.94686	2.04587	2.90738	2.40383	2.34903	2.49147	1.57257	4.0894	7.15865	6.08439	2.47405	1.98694	2.99968	4.75956	1.70781	3.23171	2.49652	9.57064	9.57064	2.42752	3.41718	2.69154	22.8184	1.31303	1.54419	2.23988	2.13309	2.51247	2.13318	3.64315	2.45914	3.00614	2.17141	9.28753	5.58306	2.32897	3.24219	2.57963	2.68344	3.06159	5.09782	3.55584
558	2.00477	3.70705	3.05882	2.39912	3.56778	3.26681	2.35086	1.94689	2.04462	2.90459	2.40208	2.34707	2.49056	1.57079	4.08724	7.25545	6.10928	2.4696	1.98492	2.99892	4.77295	1.71149	3.23915	2.50746	9.69825	9.69825	2.42765	3.416	2.69306	22.9515	1.31853	1.55094	2.24503	2.14015	2.5179	2.13613	3.67261	2.45908	3.00446	2.17662	9.42579	5.67597	2.33329	3.24347	2.58298	2.72586	3.08119	5.15725	3.57418
559	2.00385	3.70473	3.05686	2.39536	3.56808	3.26477	2.34932	1.94688	2.04234	2.90158	2.39972	2.34478	2.48899	1.56777	4.08498	7.3523	6.12843	2.45782	1.98233	2.99577	4.78429	1.71307	3.24618	2.51796	9.83473	9.83473	2.42746	3.41479	2.69352	23.092	1.32424	1.5579	2.25108	2.14558	2.52346	2.13989	3.69788	2.45887	3.00237	2.18073	9.57105	5.77053	2.336	3.24315	2.58459	2.7639	3.09864	5.21286	3.59198
560	2.00258	3.70281	3.05509	2.39161	3.56854	3.26248	2.34752	1.94688	2.03971	2.89856	2.39714	2.34242	2.48727	1.56432	4.08282	7.45225	6.1468	2.44326	1.97959	2.99188	4.79564	1.71413	3.25353	2.52911	9.98125	9.98125	2.42728	3.41371	2.69375	23.2394	1.3303	1.56535	2.25782	2.15093	2.5295	2.14425	3.72326	2.45863	3.00025	2.1848	9.72551	5.87035	2.3386	3.24257	2.58579	2.80254	3.11638	5.27031	3.61025
561	2.00239	3.70121	3.05367	2.38822	3.56969	3.26093	2.3461	1.94697	2.03739	2.89576	2.39471	2.34029	2.48596	1.56122	4.08096	7.55831	6.16939	2.43051	1.97714	2.9889	4.80908	1.71628	3.26192	2.54203	10.139	10.139	2.42747	3.41293	2.69459	23.3933	1.33683	1.57355	2.26503	2.15775	2.53633	2.14896	3.75301	2.45847	2.99846	2.18985	9.89137	5.97903	2.34259	3.24305	2.58791	2.84672	3.13688	5.33522	3.63003
562	2.00474	3.69981	3.05278	2.38557	3.57208	3.26107	2.3457	1.94718	2.03606	2.89339	2.39281	2.33866	2.48558	1.55929	4.07962	7.67352	6.20116	2.42412	1.9754	2.98848	4.82668	1.72112	3.27206	2.55781	10.3092	10.3092	2.42836	3.4126	2.69687	23.5531	1.34397	1.58278	2.27251	2.16759	2.54431	2.15381	3.79141	2.4585	2.99738	2.19691	10.0708	6.10018	2.34948	3.24589	2.59229	2.90143	3.16259	5.41324	3.65234
563	2.01105	3.69853	3.05257	2.38399	3.57624	3.26388	2.34695	1.94759	2.03638	2.89169	2.39181	2.33781	2.48665	1.55931	4.079	7.80091	6.2471	2.42867	1.97479	2.99228	4.85051	1.73023	3.28468	2.57755	10.4929	10.4929	2.43031	3.41288	2.70144	23.7185	1.35183	1.5933	2.28002	2.18199	2.55375	2.15855	3.84274	2.45885	2.99739	2.20702	10.2661	6.23741	2.36077	3.25244	2.60025	2.97161	3.19597	5.51002	3.67821
564	2.01856	3.69796	3.05293	2.38317	3.58158	3.26762	2.34847	1.94818	2.03718	2.89056	2.3915	2.33767	2.48836	1.55987	4.07937	7.93522	6.30015	2.43721	1.97456	2.99728	4.87749	1.74076	3.29835	2.59944	10.6909	10.6909	2.43283	3.41377	2.70688	23.8942	1.3602	1.60457	2.28794	2.19834	2.5642	2.16365	3.90098	2.45947	2.99807	2.21862	10.4765	6.38753	2.37407	3.26073	2.6097	3.05085	3.23348	5.61901	3.7058
565	2.02413	3.69859	3.05361	2.38257	3.58725	3.27025	2.3487	1.94888	2.03706	2.88973	2.39141	2.33796	2.48966	1.55926	4.08074	8.07016	6.35112	2.44101	1.97381	2.99995	4.90372	1.74933	3.31146	2.62127	10.9026	10.9026	2.4353	3.41511	2.71149	24.084	1.3688	1.616	2.29668	2.21353	2.57505	2.16962	3.95834	2.46025	2.99885	2.22974	10.6998	6.5453	2.38646	3.26826	2.61805	3.13046	3.27056	5.73086	3.73297
566	2.02858	3.70016	3.05461	2.38223	3.59334	3.27226	2.34809	1.94968	2.03634	2.88916	2.39152	2.33862	2.49076	1.55791	4.08293	8.20724	6.40183	2.44193	1.97277	3.00119	4.93001	1.7568	3.32441	2.64356	11.1275	11.1275	2.43782	3.41686	2.71567	24.2857	1.37772	1.62775	2.30614	2.22829	2.5864	2.17631	4.01638	2.46116	2.99978	2.24079	10.9358	6.7112	2.39858	3.27555	2.62588	3.21203	3.30816	5.84707	3.76024
567	2.03276	3.70243	3.05591	2.38218	3.59996	3.27415	2.34707	1.95055	2.03536	2.88883	2.39183	2.33961	2.49188	1.55623	4.08575	8.34795	6.45408	2.44184	1.97164	3.00189	4.95716	1.764	3.33764	2.66681	11.3648	11.3648	2.44052	3.41897	2.71983	24.4975	1.387	1.63998	2.31622	2.24339	2.59839	2.18358	4.07668	2.46217	3.00093	2.25219	11.1841	6.88575	2.4111	3.28313	2.63376	3.29715	3.34718	5.9691	3.78813
568	2.03749	3.70515	3.05751	2.38247	3.60721	3.27643	2.34607	1.95146	2.03444	2.88871	2.39232	2.34089	2.49324	1.55462	4.08902	8.49381	6.50968	2.44259	1.97064	3.00296	4.98597	1.77178	3.35157	2.69152	11.6141	11.6141	2.44349	3.42139	2.72435	24.7171	1.39672	1.65287	2.32681	2.25957	2.61111	2.19127	4.14081	2.46327	3.00237	2.26436	11.4444	7.06944	2.42468	3.29152	2.64226	3.3874	3.38855	6.09843	3.81715
569	2.04361	3.70806	3.05939	2.38313	3.61519	3.27958	2.34554	1.95239	2.03392	2.88875	2.39298	2.3424	2.49506	1.5535	4.09255	8.6463	6.57044	2.44605	1.96997	3.00528	5.01727	1.78098	3.36664	2.7182	11.8746	11.8746	2.44686	3.42407	2.72964	24.9427	1.40694	1.66657	2.33779	2.27759	2.62468	2.19925	4.21036	2.46443	3.00417	2.27772	11.7164	7.26278	2.43997	3.30123	2.65195	3.48437	3.4332	6.23654	3.84784
570	2.05196	3.7109	3.06156	2.38419	3.62401	3.28412	2.34589	1.9533	2.03413	2.88893	2.39381	2.34411	2.49756	1.55329	4.09615	8.80693	6.63816	2.45408	1.96987	3.00976	5.05186	1.79244	3.38326	2.74737	12.1459	12.1459	2.45072	3.42696	2.7361	25.1721	1.41774	1.68126	2.34907	2.2982	2.63922	2.20736	4.28688	2.46563	3.00638	2.29267	11.9999	7.46627	2.45763	3.31278	2.66341	3.58964	3.48205	6.3849	3.88072
571	2.06337	3.71343	3.06399	2.3857	3.63377	3.29053	2.34758	1.95418	2.0354	2.88921	2.3948	2.34597	2.50096	1.55439	4.09964	8.9772	6.71466	2.46854	1.97052	3.01728	5.09053	1.80702	3.40186	2.77952	12.4272	12.4272	2.45519	3.43001	2.74413	25.4034	1.42918	1.69711	2.36053	2.32215	2.65484	2.21547	4.37196	2.46685	3.00909	2.30963	12.2945	7.68041	2.47833	3.32671	2.67721	3.7048	3.53603	6.54499	3.91631
572	2.07867	3.71538	3.06668	2.3877	3.64457	3.29932	2.35103	1.95499	2.03806	2.88957	2.39593	2.34792	2.50547	1.55722	4.10284	9.1586	6.80174	2.4913	1.97216	3.02874	5.13411	1.82555	3.42287	2.81517	12.7181	12.7181	2.46039	3.43318	2.75412	25.6345	1.44132	1.71427	2.37208	2.35019	2.67167	2.22341	4.46716	2.46805	3.01234	2.32903	12.5999	7.90569	2.50272	3.34352	2.69393	3.83143	3.59607	6.71828	3.95514
573	2.0987	3.71652	3.06962	2.39023	3.65652	3.31099	2.35668	1.95572	2.04244	2.88997	2.39719	2.34993	2.51131	1.56219	4.10554	9.35265	6.9012	2.52422	1.97499	3.04505	5.1834	1.84888	3.44672	2.85482	13.0178	13.0178	2.46641	3.43641	2.76648	25.8634	1.45423	1.73292	2.38359	2.38308	2.6898	2.23105	4.57407	2.46923	3.01622	2.35127	12.9158	8.14264	2.53146	3.36374	2.71413	3.97112	3.66307	6.90625	3.99772
574	2.12429	3.71659	3.07279	2.39331	3.66972	3.32603	2.36496	1.95633	2.04886	2.89037	2.39858	2.35194	2.5187	1.56971	4.10758	9.56083	7.01487	2.56917	1.97923	3.06709	5.2392	1.87784	3.47382	2.89898	13.3258	13.3258	2.47337	3.43967	2.78161	26.088	1.46799	1.75323	2.39497	2.42156	2.70936	2.23823	4.69426	2.47035	3.02079	2.37677	13.242	8.39173	2.56521	3.3879	2.7384	4.12546	3.73798	7.11037	4.04458
575	2.15628	3.71532	3.07621	2.397	3.68428	3.34495	2.37631	1.95679	2.05767	2.89075	2.40008	2.35392	2.52786	1.58021	4.10876	9.78466	7.14454	2.62799	1.98509	3.09575	5.30233	1.9133	3.50461	2.94815	13.6414	13.6414	2.48139	3.44289	2.7999	26.3063	1.48265	1.77535	2.40611	2.46639	2.73046	2.24482	4.8293	2.47139	3.0261	2.40595	13.5781	8.65349	2.60463	3.4165	2.76729	4.29603	3.82172	7.33212	4.09625
576	2.18871	3.7133	3.07865	2.40022	3.69877	3.36195	2.38575	1.95659	2.06548	2.89029	2.40088	2.35494	2.53627	1.59038	4.10887	10.0155	7.28291	2.69158	1.98945	3.12319	5.36578	1.94785	3.53422	2.99698	13.9666	13.9666	2.48888	3.44493	2.81764	26.5223	1.49591	1.79696	2.41587	2.51195	2.75022	2.24979	4.97122	2.47171	3.0302	2.43517	13.9242	8.92525	2.64451	3.44484	2.79637	4.47578	3.90791	7.56694	4.14867
577	2.21723	3.71121	3.07954	2.4024	3.71234	3.37329	2.39004	1.95549	2.07005	2.88863	2.40056	2.35457	2.5423	1.59792	4.10807	10.2466	7.42358	2.75246	1.99036	3.14396	5.42474	1.97638	3.55946	3.04194	14.3032	14.3032	2.49489	3.44528	2.83231	26.7414	1.50645	1.81659	2.42381	2.55418	2.76698	2.25285	5.11355	2.47101	3.03195	2.46191	14.281	9.20495	2.68115	3.46973	2.82246	4.65872	3.99189	7.81033	4.19899
578	2.24514	3.70898	3.07977	2.40425	3.72589	3.38252	2.39223	1.95392	2.07342	2.8864	2.39975	2.35357	2.54752	1.6047	4.10679	10.4826	7.56971	2.81497	1.98981	3.16263	5.48326	2.00319	3.58334	3.08626	14.6508	14.6508	2.50041	3.44485	2.84609	26.963	1.51584	1.8357	2.43089	2.59622	2.78266	2.25488	5.26015	2.46978	3.03271	2.48829	14.6487	9.49392	2.7175	3.4939	2.84808	4.84804	4.07713	8.06383	4.24952
579	2.27571	3.70654	3.08024	2.40653	3.74035	3.39321	2.39536	1.95231	2.07762	2.88427	2.39908	2.35264	2.55346	1.61259	4.10541	10.7277	7.72444	2.88347	1.98979	3.18374	5.54541	2.03253	3.60883	3.13315	15.0087	15.0087	2.50645	3.44453	2.86119	27.1871	1.52565	1.85578	2.43806	2.6412	2.79918	2.25679	5.41484	2.46853	3.03382	2.51644	15.0277	9.79351	2.75652	3.5201	2.87575	5.04693	4.16712	8.32901	4.30256
580	2.31223	3.70381	3.08184	2.40996	3.75664	3.40891	2.40247	1.95108	2.08471	2.88288	2.39915	2.35252	2.56167	1.62347	4.10436	10.9866	7.89093	2.96229	1.99227	3.21184	5.61526	2.06868	3.63894	3.18586	15.3766	15.3766	2.51403	3.44522	2.87978	27.4132	1.53743	1.87828	2.44626	2.69227	2.81848	2.25948	5.58148	2.46776	3.03663	2.54848	15.4185	10.1051	2.80114	3.5511	2.90797	5.25857	4.26534	8.6074	4.36042
581	2.35797	3.70073	3.08547	2.41529	3.77569	3.43318	2.41662	1.95067	2.09671	2.88287	2.40059	2.35393	2.57371	1.63921	4.10402	11.2635	8.07234	3.05579	1.99924	3.25148	5.69686	2.11591	3.67666	3.24761	15.7538	15.7538	2.52413	3.44782	2.90406	27.641	1.55276	1.90467	2.45646	2.75254	2.84247	2.26385	5.7639	2.46797	3.04249	2.58653	15.8213	10.43	2.85432	3.58963	2.94725	5.48614	4.37527	8.90055	4.42539
582	2.41621	3.69722	3.09204	2.42325	3.7984	3.46959	2.44084	1.9515	2.11567	2.88491	2.40403	2.35761	2.59113	1.66168	4.10481	11.5631	8.27182	3.16831	2.01269	3.30723	5.79429	2.17851	3.72496	3.32163	16.1399	16.1399	2.53778	3.45323	2.93622	27.8702	1.57319	1.93643	2.46959	2.82515	2.87309	2.27079	5.96595	2.46966	3.05274	2.63271	16.2366	10.7695	2.91901	3.63846	2.99611	5.73283	4.50037	9.21003	4.49978
583	2.47868	3.69237	3.09734	2.43014	3.82154	3.5058	2.46498	1.95162	2.13483	2.88588	2.40636	2.35991	2.60853	1.68494	4.10359	11.8765	8.48523	3.28926	2.02502	3.36509	5.89512	2.2428	3.77371	3.39749	16.5356	16.5356	2.55121	3.45718	2.96955	28.0945	1.59279	1.96895	2.48155	2.90204	2.90355	2.27617	6.18219	2.47039	3.06154	2.68031	16.6637	11.1219	2.98705	3.68934	3.04755	5.99411	4.63133	9.53828	4.57724
584	2.53795	3.68583	3.09847	2.43346	3.84257	3.53225	2.48102	1.94966	2.14883	2.88365	2.40547	2.35834	2.62176	1.70421	4.09847	12.1948	8.70721	3.40908	2.03055	3.41366	5.98916	2.29781	3.81494	3.46684	16.9418	16.9418	2.56157	3.45667	2.99856	28.3112	1.6071	1.99849	2.48939	2.97606	2.92861	2.2771	6.40588	2.4685	3.06473	2.72389	17.1016	11.4849	3.05144	3.73545	3.09559	6.26437	4.76002	9.88467	4.6523
585	2.5986	3.67836	3.09824	2.43571	3.86353	3.5566	2.49525	1.94692	2.16184	2.88031	2.40345	2.35539	2.63417	1.72308	4.0917	12.5222	8.93912	3.5336	2.03415	3.46131	6.08384	2.35189	3.85495	3.53603	17.3581	17.3581	2.57126	3.4546	3.02724	28.5253	1.61991	2.02781	2.49579	3.05166	2.9525	2.27632	6.63888	2.46564	3.06617	2.76754	17.5507	11.8589	3.11688	3.78167	3.14426	6.5452	4.89171	10.2462	4.72857
586	2.6652	3.67072	3.09945	2.43943	3.88644	3.58652	2.51394	1.94472	2.17801	2.87796	2.40242	2.35353	2.64911	1.74517	4.08556	12.863	9.18229	3.66867	2.04069	3.51643	6.18659	2.41333	3.90003	3.61142	17.7841	17.7841	2.58268	3.45384	3.05962	28.742	1.63502	2.05967	2.50347	3.13334	2.97943	2.27658	6.88306	2.46345	3.06973	2.8153	18.0111	12.2444	3.18807	3.83288	3.1976	6.83817	5.03168	10.6198	4.80968
587	2.74233	3.66366	3.10491	2.44712	3.91333	3.62968	2.54336	1.94437	2.20151	2.87869	2.40448	2.35525	2.66995	1.77409	4.08232	13.2213	9.43806	3.82011	2.05505	3.58741	6.30482	2.49048	3.95649	3.69935	18.2194	18.2194	2.59824	3.45727	3.09968	28.9666	1.65622	2.09682	2.5151	3.22557	3.01365	2.28063	7.14027	2.46359	3.07926	2.87125	18.4831	12.6419	3.26971	3.89395	3.25964	7.14487	5.18523	11.0024	4.89925
588	2.83457	3.65795	3.11745	2.46131	3.94621	3.69374	2.58979	1.94719	2.23649	2.8846	2.41172	2.36301	2.70004	1.81345	4.08424	13.6013	9.70776	3.99377	2.08208	3.68262	6.44597	2.59166	4.03061	3.80619	18.6637	18.6637	2.62031	3.46776	3.15144	29.2041	1.68729	2.14202	2.53339	3.33282	3.05938	2.29122	7.4124	2.46771	3.09863	2.93945	18.9669	13.0519	3.36647	3.96975	3.3344	7.46688	5.35763	11.391	5.00091
589	2.93777	3.65206	3.132	2.47702	3.98243	3.76798	2.64413	1.95043	2.27707	2.89145	2.42027	2.37237	2.73433	1.85824	4.08679	13.9999	9.99167	4.18194	2.11463	3.79109	6.60039	2.70529	4.11307	3.92359	19.1194	19.1194	2.64518	3.48011	3.20973	29.448	1.72245	2.1918	2.55438	3.45086	3.11051	2.30352	7.7014	2.47238	3.12076	3.01416	19.4659	13.4769	3.47286	4.05435	3.41721	7.80567	5.54315	11.7942	5.11082
590	3.04521	3.64423	3.14262	2.48861	4.0184	3.83842	2.69472	1.95103	2.31559	2.89451	2.42563	2.37809	2.76644	1.9019	4.08485	14.4113	10.2889	4.37431	2.14357	3.89808	6.75507	2.81627	4.19201	4.04036	19.5885	19.5885	2.66821	3.48824	3.26758	29.6895	1.75443	2.2414	2.57303	3.57297	3.1592	2.31183	8.00717	2.47382	3.1374	3.08797	19.9824	13.9184	3.58107	4.13948	3.50139	8.16099	5.73336	12.2208	5.22325
591	3.15757	3.63493	3.15082	2.49764	4.05478	3.90784	2.74397	1.94987	2.35361	2.89509	2.42896	2.3815	2.79775	1.94575	4.07982	14.8358	10.5989	4.57279	2.17083	4.00633	6.9124	2.92761	4.26996	4.15858	20.0701	20.0701	2.69042	3.4937	3.32625	29.93	1.78482	2.29168	2.59039	3.69992	3.20709	2.31757	8.32839	2.47308	3.15068	3.16237	20.5148	14.3751	3.69235	4.22653	3.58801	8.53182	5.92946	12.6677	5.33898
592	3.27554	3.62464	3.1581	2.50562	4.09221	3.97906	2.79431	1.9478	2.39266	2.89449	2.43142	2.38393	2.82962	1.99106	4.07311	15.2739	10.9213	4.77933	2.19832	4.11857	7.07478	3.04231	4.34945	4.28034	20.5631	20.5631	2.71286	3.49804	3.38701	30.171	1.81523	2.34346	2.60753	3.83247	3.25578	2.32216	8.66377	2.47126	3.16274	3.23885	21.0616	14.8458	3.80796	4.31691	3.67811	8.91718	6.13267	13.1318	5.45879
593	3.39981	3.61382	3.16594	2.5141	4.13135	4.05485	2.84816	1.94569	2.43431	2.89404	2.43418	2.38668	2.86343	2.03915	4.06612	15.7259	11.2556	4.99584	2.22798	4.23754	7.24458	3.16338	4.43299	4.40772	21.0666	21.0666	2.73656	3.50282	3.45111	30.4141	1.84726	2.3976	2.62552	3.97138	3.30689	2.32703	9.01202	2.46943	3.17571	3.31891	21.6211	15.3292	3.92915	4.412	3.77275	9.31604	6.34418	13.6102	5.58347
594	3.53107	3.60294	3.17585	2.5246	4.17284	4.13803	2.90795	1.94442	2.48008	2.89505	2.43839	2.3911	2.90054	2.0913	4.06026	16.1921	11.6013	5.22427	2.26172	4.36597	7.42421	3.29383	4.5231	4.54279	21.5795	21.5795	2.76253	3.50959	3.51983	30.6608	1.88249	2.45493	2.64541	4.11741	3.36205	2.33358	9.37183	2.46865	3.19171	3.40404	22.1917	15.8241	4.05717	4.51323	3.87299	9.7274	6.56521	14.0999	5.71379
595	3.67	3.59245	3.18932	2.53868	4.21734	4.23139	2.97609	1.94483	2.53152	2.89881	2.44523	2.39849	2.94231	2.14881	4.05693	16.6729	11.9581	5.46654	2.30147	4.50659	7.61603	3.43666	4.62231	4.68763	22.1009	22.1009	2.79182	3.5199	3.59443	30.9126	1.92252	2.5163	2.66826	4.27133	3.42288	2.34326	9.74191	2.47002	3.21289	3.49575	22.772	16.3294	4.19327	4.62197	3.97989	10.1503	6.79697	14.5977	5.85054
596	3.8173	3.58284	3.20784	2.55785	4.2655	4.33771	3.05501	1.94781	2.59019	2.90666	2.45585	2.41019	2.99013	2.21298	4.05753	17.1688	12.3254	5.72457	2.34915	4.66215	7.82245	3.59488	4.73314	4.84433	22.6297	22.6297	2.82546	3.53529	3.67618	31.1709	1.96896	2.58254	2.69514	4.4339	3.49099	2.35746	10.121	2.47461	3.24137	3.59552	23.3603	16.8436	4.3387	4.73963	4.0945	10.5836	7.04067	15.1008	5.99449
597	3.97365	3.57456	3.23293	2.58366	4.31796	4.45981	3.14713	1.95422	2.65762	2.91989	2.47142	2.42751	3.04535	2.28511	4.06347	17.6799	12.7027	6.00031	2.40668	4.83538	8.04584	3.7715	4.85812	5.01496	23.1649	23.1649	2.86447	3.55734	3.76633	31.4374	2.02341	2.6545	2.72711	4.60588	3.568	2.37763	10.5077	2.48348	3.27928	3.70486	23.955	17.3657	4.49473	4.86762	4.21788	11.0265	7.29752	15.6061	6.14643
598	4.13974	3.56809	3.26606	2.61764	4.37537	4.60048	3.25488	1.96492	2.73536	2.93982	2.4931	2.45178	3.10935	2.36649	4.07614	18.2068	13.0897	6.29567	2.47599	5.02901	8.2886	3.96951	4.99975	5.20161	23.7056	23.7056	2.90989	3.58758	3.86616	31.7136	2.08745	2.73302	2.76524	4.78803	3.65553	2.40517	10.9008	2.49773	3.32876	3.82525	24.5547	17.8944	4.66259	5.00732	4.35109	11.4778	7.56872	16.1105	6.30714
599	4.31626	3.56388	3.30875	2.66132	4.4384	4.7625	3.38067	1.98077	2.82495	2.96776	2.52205	2.48433	3.18349	2.45842	4.09697	18.7498	13.4858	6.6126	2.559	5.24578	8.55312	4.19194	5.16058	5.40636	24.2508	24.2508	2.96274	3.62757	3.97692	32.0009	2.16269	2.81895	2.81057	4.98112	3.75521	2.44152	11.299	2.51842	3.39194	3.9582	25.1576	18.4285	4.84355	5.16014	4.49518	11.9365	7.85548	16.6111	6.4774
600	4.50389	3.56241	3.36248	2.71624	4.50767	4.94869	3.52694	2.00266	2.92795	3.00502	2.55943	2.52646	3.26914	2.5622	4.12734	19.3092	13.8907	6.95301	2.65763	5.48843	8.84178	4.44178	5.34311	5.63129	24.7994	24.7994	3.02407	3.67886	4.09989	32.3008	2.25072	2.91311	2.86419	5.18591	3.86865	2.48808	11.701	2.54663	3.47095	4.10521	25.7623	18.9666	5.03885	5.32748	4.6512	12.4018	8.15902	17.1048	6.65799
601	4.70368	3.56089	3.41871	2.77233	4.58069	5.14831	3.6837	2.02493	3.03804	3.04315	2.59822	2.56999	3.35974	2.67258	4.15852	19.8898	14.3106	7.31212	2.76314	5.74706	9.14731	4.70664	5.53599	5.86923	25.3642	25.3642	3.08904	3.73265	4.23033	32.6175	2.34352	3.01231	2.92114	5.40249	3.98833	2.53602	12.1183	2.57519	3.55335	4.25983	26.3869	19.5221	5.24513	5.50516	4.81667	12.8848	8.47753	17.6107	6.84787
602	4.91518	3.55722	3.4708	2.82208	4.65522	5.35169	3.84223	2.04339	3.14968	3.07583	2.63303	2.60867	3.44984	2.78492	4.18389	20.4939	14.7499	7.68462	2.86816	6.01253	9.46247	4.97562	5.72961	6.11345	25.9535	25.9535	3.15364	3.78208	4.36396	32.951	2.43456	3.11364	2.97728	5.62983	4.10798	2.57863	12.5591	2.59876	3.62952	4.41654	27.0436	20.1037	5.4588	5.68898	4.98875	13.3929	8.80834	18.1434	7.04537
603	5.1369	3.55286	3.5231	2.87087	4.73233	5.56322	4.00679	2.06104	3.26557	3.10753	2.66754	2.64682	3.54255	2.90146	4.20806	21.1175	15.2045	8.07167	2.97667	6.28868	9.78965	5.25404	5.9291	6.36661	26.5594	26.5594	3.2201	3.83161	4.50268	33.2969	2.52768	3.21842	3.03492	5.867	4.23106	2.62055	13.0166	2.6212	3.70581	4.57817	27.7214	20.7036	5.68085	5.88031	5.16803	13.9194	9.15137	18.6929	7.2504
604	5.36735	3.5493	3.57995	2.92407	4.81308	5.78727	4.18166	2.08088	3.38841	3.14276	2.70538	2.68872	3.64095	3.02441	4.23561	21.7569	15.6704	8.47444	3.09262	6.57934	10.1313	5.54718	6.13961	6.63137	27.1744	27.1744	3.29067	3.88568	4.64838	33.6508	2.62672	3.32796	3.09632	6.11307	4.36104	2.66642	13.4843	2.64636	3.78858	4.74758	28.4092	21.314	5.91224	6.08051	5.35507	14.4575	9.50652	19.2493	7.46283
605	5.60502	3.54798	3.6457	2.98705	4.89853	6.02822	4.37109	2.10592	3.52087	3.18599	2.75021	2.73868	3.74814	3.15601	4.27115	22.4083	16.1437	8.8941	3.22	6.88837	10.4897	5.86034	6.36626	6.91042	27.7905	27.7905	3.36758	3.94876	4.80296	34.0084	2.73551	3.44356	3.16379	6.36712	4.50141	2.72086	13.9554	2.67808	3.88419	4.92761	29.0962	21.9271	6.15392	6.29096	5.55044	15.0005	9.8737	19.8025	7.68256
606	5.84841	3.5504	3.72469	3.06521	4.98977	6.29046	4.57936	2.13916	3.66565	3.24173	2.8057	2.801	3.8672	3.29848	4.31927	23.0679	16.6204	9.33181	3.36277	7.21959	10.8674	6.19882	6.61421	7.20641	28.4001	28.4001	3.45308	4.02529	4.96834	34.3651	2.85788	3.56655	3.2396	6.62822	4.65562	2.78851	14.4233	2.72021	3.99899	5.12109	29.7713	22.535	6.40687	6.513	5.75473	15.5416	10.2528	20.3427	7.90948
607	6.09602	3.55801	3.82126	3.1639	5.08784	6.57836	4.81074	2.1836	3.82545	3.31445	2.87549	2.87998	4.00123	3.45405	4.38457	23.732	17.0966	9.78873	3.5249	7.57686	11.2668	6.5679	6.88858	7.52202	28.9955	28.9955	3.5494	4.11973	5.14641	34.7167	2.99769	3.69822	3.32604	6.89543	4.82715	2.87402	14.8813	2.7766	4.13935	5.33088	30.4236	23.13	6.67205	6.74802	5.96851	16.0739	10.6438	20.86	8.14347
608	6.35694	3.5653	3.9252	3.26976	5.19094	6.88953	5.06155	2.23096	3.9965	3.39206	2.95014	2.96429	4.14442	3.62121	4.45457	24.4125	17.5868	10.272	3.70023	7.95664	11.6873	6.96096	7.18204	7.85721	29.5977	29.5977	3.65331	4.22241	5.33626	35.0741	3.14864	3.83757	3.41942	7.17601	5.01157	2.96647	15.3493	2.83768	4.2922	5.55476	31.0857	23.7369	6.95297	6.99839	6.19588	16.6208	11.0526	21.3805	8.38926
609	6.63695	3.56813	4.02704	3.37071	5.29705	7.21804	5.32541	2.27414	4.17412	3.46403	3.02131	3.04403	4.29071	3.79681	4.51848	25.1189	18.1023	10.7835	3.88155	8.35308	12.1263	7.36917	7.48557	8.20902	30.2249	30.2249	3.76083	4.32396	5.53535	35.447	3.30363	3.98269	3.51551	7.47428	5.20298	3.05574	15.8436	2.8948	4.44453	5.78856	31.7846	24.3757	7.25014	7.26368	6.43807	17.2001	11.4819	21.9273	8.64912
610	6.92964	3.56999	4.13224	3.47411	5.40692	7.56296	5.60252	2.31791	4.35962	3.5373	3.09428	3.1256	4.4428	3.98064	4.58343	25.8441	18.6334	11.3167	4.07132	8.76659	12.5824	7.79447	7.80176	8.57573	30.8649	30.8649	3.87313	4.42934	5.74317	35.8294	3.46524	4.13351	3.61582	7.78491	5.40271	3.14766	16.3523	2.95321	4.60279	6.0322	32.5008	25.031	7.56006	7.54102	6.69134	17.7975	11.9269	22.4852	8.91921
611	7.2286	3.5744	4.24626	3.58733	5.52131	7.92338	5.89308	2.36704	4.55432	3.61878	3.17433	3.21538	4.60339	4.17245	4.65658	26.5806	19.1709	11.8653	4.27196	9.19757	13.0545	8.23885	8.13323	8.95564	31.5054	31.5054	3.99137	4.54347	5.95921	36.215	3.63608	4.29001	3.72184	8.10259	5.61207	3.24804	16.8635	3.0182	4.77344	6.28559	33.2146	25.6876	7.87922	7.82755	6.95192	18.3983	12.383	23.0391	9.19571
612	7.52741	3.58485	4.37459	3.71772	5.64099	8.29837	6.19729	2.42629	4.75951	3.71537	3.26675	3.31977	4.77517	4.37201	4.74505	27.3213	19.7051	12.4225	4.48592	9.64641	13.5413	8.70425	8.48258	9.34704	32.1342	32.1342	4.11669	4.6713	6.18294	36.5979	3.81873	4.45212	3.83507	8.42201	5.83236	3.36272	17.3654	3.09501	4.96292	6.54863	33.9067	26.3303	8.2041	8.12041	7.21607	18.988	12.8452	23.574	9.47477
613	7.81965	3.60487	4.52268	3.87265	5.76673	8.687	6.51534	2.50044	4.97652	3.83399	3.37681	3.44518	4.96085	4.57909	4.85599	28.0588	20.2268	12.9819	4.71565	10.1135	14.0416	9.19265	8.8524	9.74821	32.7392	32.7392	4.25026	4.81777	6.41384	36.9717	4.01579	4.6198	3.957	8.73784	6.0649	3.49752	17.8461	3.18891	5.17768	6.82123	34.5573	26.9438	8.5312	8.41674	7.48004	19.5519	13.3088	24.0749	9.75259
614	8.11292	3.62412	4.68032	4.03909	5.89363	9.09358	6.84799	2.57747	5.20018	3.96018	3.49336	3.57823	5.15467	4.79408	4.97574	28.8011	20.7514	13.5562	4.95649	10.598	14.5553	9.70235	9.2413	10.1648	33.3343	33.3343	4.38864	4.9755	6.65201	37.3376	4.22309	4.79142	4.08359	9.05531	6.30911	3.64281	18.32	3.28956	5.41084	7.10506	35.1917	27.5481	8.86595	8.72194	7.74907	20.1084	13.7794	24.559	10.0339
615	8.41771	3.63225	4.83553	4.20149	6.01739	9.52171	7.19538	2.64475	5.42554	4.07775	3.60392	3.70396	5.35011	5.01726	5.08851	29.5596	21.2978	14.1595	5.20295	11.0985	15.0831	10.2303	9.64596	10.602	33.9395	33.9395	4.52826	5.135	6.89773	37.7012	4.43534	4.96572	4.21055	9.38229	6.56332	3.78673	18.807	3.38508	5.65197	7.40115	35.8435	28.1699	9.21489	9.04203	8.02977	20.6822	14.265	25.0511	10.3252
616	8.73193	3.63266	4.99113	4.36344	6.13967	9.96941	7.55683	2.70609	5.65423	4.19101	3.71176	3.82632	5.54872	5.24821	5.1982	30.3326	21.8609	14.7876	5.45613	11.6153	15.6251	10.7766	10.066	11.0575	34.5515	34.5515	4.67005	5.29799	7.15079	38.0632	4.65346	5.14314	4.33902	9.7175	6.82717	3.93179	19.3033	3.4784	5.90221	7.70851	36.506	28.8038	9.57617	9.37499	8.32047	21.2684	14.7638	25.5467	10.6248
617	9.05351	3.62877	5.14996	4.52852	6.26212	10.4347	7.93164	2.76529	5.88789	4.30429	3.82019	3.9493	5.75207	5.4865	5.30871	31.1181	22.436	15.4363	5.71718	12.1482	16.1814	11.3412	10.5012	11.529	35.1666	35.1666	4.81498	5.46619	7.41096	38.4247	4.87836	5.32416	4.47012	10.0596	7.10028	4.08048	19.8051	3.57248	6.16271	8.02613	37.1728	29.4442	9.94794	9.71885	8.61947	21.8622	15.2742	26.0414	10.9313
618	9.38035	3.62401	5.31483	4.70033	6.38639	10.9157	8.31913	2.82616	6.12813	4.4219	3.9325	4.07685	5.96171	5.73172	5.42394	31.9142	23.018	16.1014	5.98723	12.6975	16.752	11.9241	10.9512	12.014	35.7814	35.7814	4.964	5.64134	7.67804	38.7864	5.11095	5.50924	4.605	10.4074	7.38231	4.23528	20.3086	3.67026	6.4346	8.35299	37.8372	30.0859	10.3284	10.0716	8.92507	22.459	15.7945	26.5308	11.2433
619	9.71038	3.62179	5.48857	4.88245	6.51414	11.4102	8.7186	2.89249	6.37661	4.54817	4.05198	4.21296	6.17919	5.98344	5.54781	32.719	23.6022	16.7786	6.2674	13.2631	17.3371	12.5253	11.4156	12.5103	36.3926	36.3926	5.11805	5.82516	7.9518	39.1491	5.35215	5.69884	4.74479	10.7595	7.67288	4.39869	20.8101	3.77469	6.71902	8.68811	38.4927	30.7233	10.7156	10.4313	9.23559	23.0539	16.3232	27.0106	11.5591
620	10.0415	3.62552	5.67401	5.07848	6.64701	11.9165	9.12938	2.9681	6.63493	4.68742	4.18191	4.36158	6.40608	6.24124	5.6842	33.5306	24.1835	17.4638	6.55884	13.8452	17.9367	13.1447	11.8941	13.0155	36.9965	36.9965	5.27809	6.01939	8.23204	39.5137	5.60286	5.89343	4.89062	11.1147	7.97165	4.5732	21.3057	3.88872	7.01712	9.03047	39.1325	31.351	11.1077	10.7958	9.54934	23.6421	16.8585	27.4763	11.8773
621	10.3717	3.63863	5.87396	5.29198	6.78667	12.4325	9.55077	3.05678	6.90475	4.84397	4.3256	4.5267	6.64392	6.50471	5.83703	34.3471	24.7572	18.1526	6.86265	14.4437	18.5508	13.7825	12.3864	13.5273	37.5899	37.5899	5.44506	6.22574	8.51852	39.8811	5.86401	6.09347	5.04361	11.4717	8.27824	4.76131	21.7917	4.01529	7.33004	9.37907	39.7503	31.9636	11.503	11.1633	9.86461	24.2188	17.3989	27.9235	12.1964
622	10.6988	3.66453	6.09127	5.52657	6.93476	12.9562	9.98209	3.16235	7.18767	5.02213	4.48633	4.71227	6.89428	6.77343	6.0102	35.1666	25.3183	18.8409	7.17999	15.0587	19.1797	14.4385	12.8921	14.0432	38.1692	38.1692	5.61992	6.44596	8.81104	40.2521	6.13649	6.29943	5.20492	11.8291	8.59231	4.9655	22.2642	4.15734	7.65891	9.7329	40.3392	32.5557	11.8995	11.5317	10.1797	24.7793	17.9427	28.3479	12.515
623	11.0207	3.70665	6.32874	5.78581	7.09294	13.4857	10.4226	3.2886	7.48534	5.22622	4.6674	4.92227	7.15871	7.04697	6.20761	35.9872	25.8618	19.5245	7.51197	15.6903	19.8232	15.1129	13.411	14.5611	38.7309	38.7309	5.80362	6.68176	9.10938	40.6275	6.42124	6.51177	5.37566	12.1856	8.91348	5.18826	22.7196	4.31783	8.00488	10.091	40.8929	33.1218	12.2954	11.8991	10.493	25.3189	18.4882	28.745	12.8314
624	11.3355	3.76838	6.58921	6.07331	7.26285	14.019	10.8717	3.43934	7.79939	5.46058	4.87209	5.16068	7.43877	7.32491	6.43317	36.807	26.383	20.1991	7.85973	16.3385	20.4816	15.8055	13.9427	15.0785	39.2717	39.2717	5.9971	6.93488	9.41332	41.0082	6.71915	6.73096	5.55697	12.5401	9.24141	5.43209	23.1539	4.4997	8.36909	10.4522	41.4046	33.6564	12.6888	12.2634	10.8027	25.8326	19.0339	29.1105	13.1443
625	11.6409	3.85317	6.87549	6.39264	7.44616	14.554	11.3287	3.61838	8.13144	5.72951	5.1037	5.43145	7.73602	7.60684	6.69077	37.6241	26.877	20.8604	8.2244	17.0034	21.1549	16.5164	14.4869	15.593	39.788	39.788	6.20133	7.20704	9.72265	41.395	7.03114	6.95745	5.74999	12.8911	9.57572	5.69949	23.5634	4.7059	8.75268	10.8157	41.8678	34.1543	13.078	12.6226	11.1072	26.3158	19.578	29.44	13.452
626	11.8373	3.8636	7.07318	6.62508	7.53589	14.9934	11.687	3.71503	8.3679	5.90962	5.24824	5.61485	7.94175	7.79401	6.85916	38.3829	27.258	21.4318	8.49655	17.5959	21.7495	17.1571	14.9445	16.0154	40.2011	40.2011	6.31846	7.39167	9.93368	41.698	7.25473	7.09821	5.85654	13.1302	9.81782	5.87936	23.8461	4.82487	9.04929	11.081	42.1937	34.5212	13.3605	12.8769	11.308	26.6664	20.0195	29.6215	13.6506
627	11.8757	3.74392	7.11859	6.70357	7.47394	15.2891	11.8922	3.66611	8.44725	5.93033	5.24154	5.64272	7.99713	7.83566	6.86948	39.0573	27.4889	21.8794	8.61757	18.0694	22.2168	17.6818	15.2646	16.3027	40.4751	40.4751	6.2962	7.43077	9.99277	41.869	7.33522	7.10411	5.82384	13.2026	9.91695	5.91026	23.9542	4.79423	9.20192	11.1972	42.3458	34.7163	13.4858	12.9773	11.3564	26.8385	20.3081	29.6034	13.688
628	11.8305	3.56002	7.09064	6.70926	7.33524	15.514	12.022	3.54659	8.44924	5.87521	5.16164	5.59642	7.97849	7.80337	6.80428	39.6899	27.6373	22.2639	8.66484	18.4884	22.6241	18.1542	15.5189	16.522	40.6708	40.6708	6.20375	7.39894	9.97479	41.9716	7.34526	7.04147	5.72112	13.188	9.9445	5.86907	23.9658	4.69066	9.28577	11.2379	42.3961	34.8139	13.5298	12.9979	11.3252	26.9113	20.5188	29.4714	13.641
629	11.776	3.37779	7.06826	6.72327	7.19474	15.7407	12.1537	3.43147	8.45364	5.82784	5.08657	5.55731	7.96216	7.7687	6.74608	40.3232	27.7708	22.6458	8.71577	18.9169	23.0387	18.6381	15.7791	16.7407	40.8492	40.8492	6.11033	7.37078	9.95458	42.0696	7.35747	6.97664	5.61761	13.166	9.97186	5.83271	23.9589	4.59085	9.37601	11.2766	42.4162	34.8883	13.5684	13.0132	11.2873	26.9637	20.7263	29.3112	13.5862
630	11.7863	3.26312	7.13037	6.82674	7.12739	16.0419	12.3649	3.39576	8.54019	5.87177	5.09436	5.60675	8.02446	7.8032	6.77744	40.9998	27.9571	23.0856	8.84772	19.4192	23.528	19.1974	16.1172	17.0258	41.071	41.071	6.08516	7.42091	10.007	42.2266	7.44447	6.97596	5.58254	13.2162	10.0704	5.87809	24.0115	4.57148	9.54782	11.3868	42.4782	35.0136	13.6775	13.0974	11.3157	27.0749	21.0054	29.2087	13.6004
631	11.9358	3.28189	7.35591	7.10078	7.20812	16.4904	12.7331	3.51445	8.78864	6.09058	5.26305	5.82608	8.24173	7.97844	6.98089	41.7622	28.2637	23.6438	9.1381	20.0595	24.1594	19.8957	16.6047	17.4445	41.3971	41.3971	6.19746	7.62391	10.2069	42.5063	7.67889	7.10575	5.68515	13.4181	10.3115	6.08211	24.2016	4.70925	9.87639	11.6419	42.6537	35.2643	13.9331	13.3247	11.4831	27.324	21.4308	29.2496	13.7603
632	12.2988	3.49999	7.8238	7.62655	7.51187	17.1589	13.3359	3.86254	9.27875	6.56784	5.67065	6.29667	8.69029	8.366	7.43897	42.6529	28.7584	24.381	9.66427	20.9021	25	20.797	17.3136	18.0642	41.8884	41.8884	6.51644	8.0544	10.6291	42.9724	8.13337	7.43237	5.99466	13.8514	10.7666	6.52168	24.6072	5.08082	10.4369	12.1155	43.0147	35.7146	14.411	13.7696	11.8625	27.7901	22.0775	29.5197	14.1425
633	12.8408	3.88823	8.51219	8.38458	8.00681	18.0369	14.1555	4.41011	9.98579	7.27699	6.29267	6.99239	9.3483	8.9405	8.12603	43.6992	29.4177	25.302	10.4074	21.9557	26.0558	21.9164	18.2463	18.8828	42.524	42.524	7.01503	8.69322	11.2462	43.6004	8.78701	7.92783	6.48096	14.4776	11.4141	7.17342	25.1796	5.65863	11.2151	12.784	43.5051	36.3231	15.0826	14.4023	12.42	28.4262	22.931	29.9495	14.7091
634	13.4616	4.3586	9.32146	9.27386	8.59328	19.0367	15.0956	5.05844	10.8078	8.11106	7.02931	7.80895	10.119	9.60898	8.93666	44.8645	30.1539	26.3398	11.2709	23.1509	27.2525	23.1882	19.3221	19.823	43.2252	43.2252	7.6022	9.44684	11.9604	44.3065	9.5477	8.50404	7.05172	15.1885	12.1627	7.93931	25.8081	6.34303	12.1191	13.5531	44.0175	36.9862	15.8485	15.1248	13.0574	29.1207	23.8994	30.4098	15.3555
635	14.1369	4.88876	10.2138	10.2531	9.24457	20.115	16.1157	5.77931	11.7088	9.03298	7.8457	8.7105	10.9664	10.3416	9.83379	46.0958	30.9379	27.4469	12.2154	24.4349	28.5373	24.5542	20.4879	20.8383	43.9655	43.9655	8.25131	10.2783	12.7413	45.066	10.3812	9.13709	7.68278	15.9595	12.9797	8.7843	26.477	7.10261	13.1073	14.3899	44.5466	37.685	16.6783	15.9085	13.7506	29.8558	24.9414	30.8969	16.0585
636	14.8422	5.45634	11.1516	11.281	9.93394	21.2287	17.1753	6.54447	12.6526	10.0057	8.70696	9.66117	11.8545	11.1084	10.7803	47.34	31.7403	28.5759	13.2018	25.7546	29.8575	25.9563	21.6906	21.8823	44.7188	44.7188	8.93568	11.1506	13.5585	45.8538	11.2535	9.80308	8.35	16.7658	13.8324	9.67335	27.1712	7.90596	14.1382	15.2618	45.0872	38.4004	17.5416	16.7253	14.4758	30.6141	26.0155	31.407	16.795
637	15.553	6.03901	12.0969	12.3164	10.6347	22.3345	18.2339	7.3257	13.6032	10.9921	9.57822	10.6251	12.7474	11.8797	11.7392	48.5441	32.532	29.6791	14.1906	27.0569	31.1603	27.3364	22.8771	22.9087	45.4587	45.4587	9.62865	12.0268	14.3817	46.6451	12.1302	10.4781	9.02925	17.5828	14.688	10.5714	27.8751	8.72167	15.1703	16.1359	45.6342	39.1135	18.408	17.5467	15.2091	31.3778	27.0804	31.9363	17.5418
638	16.245	6.61443	13.0121	13.3178	11.32	23.3892	19.251	8.09477	14.5245	11.9552	10.4246	11.5664	13.609	12.6254	12.6733	49.655	33.2838	30.7092	15.1428	28.2891	32.3929	28.6366	23.9943	23.8711	46.159	46.159	10.3036	12.8698	15.1806	47.4149	12.9772	11.1383	9.69637	18.3859	15.5136	11.4434	28.5734	9.51835	16.1621	16.9795	46.1824	39.8052	19.2471	18.3444	15.9264	32.1292	28.0946	32.4812	18.2759
639	17.0323	7.28293	14.0337	14.4287	12.1055	24.5329	20.3684	8.96844	15.5513	13.0332	11.3759	12.6191	14.5707	13.464	13.7203	50.7859	34.1051	31.7955	16.1957	29.5922	33.6987	30.0062	25.1948	24.9065	46.9188	46.9188	11.0707	13.8122	16.0778	48.2602	13.9216	11.8884	10.4588	19.2954	16.4335	12.4212	29.3709	10.4209	17.2546	17.9188	46.8136	40.5788	20.1836	19.2373	16.7393	32.9777	29.1933	33.1367	19.1107
640	18.014	8.13279	15.2882	15.7828	13.0934	25.8984	21.7181	10.0513	16.8069	14.353	12.5515	13.9061	15.7535	14.5021	15.0065	52.0598	35.0954	33.0674	17.4774	31.1088	35.2215	31.5975	26.6287	26.1487	47.8286	47.8286	12.0287	14.9766	17.1838	49.2692	15.0799	12.8207	11.4112	20.4153	17.5607	13.6256	30.3525	11.5421	18.58	19.0682	47.5881	41.5214	21.3293	20.3312	17.7447	34.013	30.5045	33.9714	20.1439
641	19.1434	9.12355	16.7224	17.325	14.2372	27.4323	23.2449	11.297	18.2386	15.8607	13.9006	15.375	17.1062	15.6926	16.4783	53.4387	36.2111	34.4771	18.9346	32.7876	36.9092	33.357	28.2392	27.5461	48.8488	48.8488	13.1334	16.3113	18.4493	50.4036	16.4022	13.8929	12.5099	21.6958	18.8462	15.0048	31.4729	12.8325	20.0841	20.3776	48.4684	42.5891	22.6338	21.578	18.8967	35.1886	31.9762	34.9409	21.3285
642	20.3735	10.2147	18.283	19	15.4904	29.0809	24.8938	12.659	19.7935	17.5023	15.3722	16.9735	18.5774	16.9883	18.0817	54.8843	37.4087	35.9771	20.5138	34.5776	38.7095	35.2311	29.9698	29.0469	49.94	49.94	14.3407	17.7648	19.8254	51.6253	17.8386	15.0625	13.7113	23.087	20.2408	16.5068	32.6868	14.2427	21.7123	21.7969	49.417	43.7384	24.047	22.9296	20.1497	36.4577	33.5567	36.0013	22.6177
643	21.6575	11.3659	19.9168	20.7526	16.8064	30.7905	26.6096	14.0909	21.4188	19.2238	16.9157	18.6493	20.1157	18.342	19.7631	56.3587	38.6443	37.5195	22.1619	36.4275	40.5703	37.1661	31.7638	30.5997	51.0627	51.0627	15.6062	19.2855	21.2628	52.8959	19.3391	16.287	14.9719	24.5394	21.6955	18.0798	33.9489	15.7231	23.4102	23.276	50.3964	44.9255	25.5187	24.3379	21.458	37.7738	35.1939	37.1083	23.9643
644	22.9484	12.5366	21.5705	22.5276	18.1386	32.5074	28.3371	15.5463	23.0618	20.9713	18.4801	20.3498	21.6698	19.7066	21.4687	57.8236	39.8745	39.0568	23.8254	38.2862	42.4393	39.1085	33.5644	32.1527	52.1775	52.1775	16.8858	20.8218	22.7124	54.1773	20.8538	17.5242	16.2481	26.003	23.1611	19.672	35.2138	17.2243	25.1232	24.7646	51.369	46.1069	26.9987	25.7548	22.7758	39.0901	36.836	38.218	25.3215
645	24.1995	13.6864	23.191	24.2697	19.4405	34.1782	30.0212	16.9787	24.6696	22.6907	20.0147	22.0229	23.1883	21.035	23.1446	59.2409	41.0555	40.5411	25.451	40.1024	44.2645	41.0046	35.3151	33.6543	53.2449	53.2449	18.1354	22.3219	24.1252	55.4311	22.3327	18.7315	17.4964	27.4283	24.5885	21.2316	36.4362	18.6968	26.7971	26.2128	52.2973	47.2389	28.4368	27.1322	24.0574	40.3601	38.4312	39.2861	26.6423
646	25.3638	14.7747	24.7251	25.9237	20.6657	35.749	31.6068	18.3417	26.1893	24.3282	21.4687	23.6162	24.6199	22.28	24.7372	60.5726	42.1436	41.9248	26.9855	41.8251	45.9935	42.8009	36.9591	35.0529	54.2253	54.2253	19.3108	23.7345	25.4519	56.6192	23.7259	19.8666	18.6731	28.7653	25.9287	22.7067	37.5709	20.0912	28.3773	27.5702	53.1438	48.2779	29.7829	28.4221	25.257	41.5371	39.9275	40.2686	27.8798
647	26.3945	15.7613	26.1195	27.4343	21.7675	37.1664	33.0387	19.5888	27.5683	25.8296	22.7912	25.0771	25.9132	23.3943	26.1926	61.7804	43.0954	43.1603	28.3753	43.403	47.5741	44.4438	38.4397	36.2969	55.0795	55.0795	20.3677	25.0078	26.6435	57.7033	24.9834	20.887	19.7348	29.9645	27.1325	24.0455	38.5725	21.3579	29.8093	28.7869	53.8709	49.18	30.9867	29.5763	26.329	42.5743	41.2731	41.1213	28.9869
648	27.2447	16.6054	27.3209	28.7464	22.6993	38.3766	34.2618	20.6736	28.7535	27.1411	23.9314	26.3535	27.0168	24.331	27.457	62.8264	43.867	44.1998	29.5673	44.785	48.9543	45.8795	39.7004	37.3345	55.7678	55.7678	21.2621	26.0903	27.6509	58.6452	26.0553	21.7504	20.6378	30.9759	28.1508	25.1962	39.3956	22.4475	31.0387	29.8126	54.4412	49.9018	31.9981	30.5467	27.2276	43.4252	42.416	41.8002	29.9167
649	27.8675	17.2669	28.2763	29.8047	23.4148	39.3259	35.221	21.5497	29.6924	28.2086	24.8385	27.393	27.8794	25.0427	28.4767	63.6723	44.4149	44.9956	30.508	45.9199	50.0818	47.0546	40.6844	38.1143	56.2508	56.2508	21.9496	26.9303	28.4249	59.4066	26.8916	22.4142	21.3386	31.7499	28.9345	26.1068	39.9951	23.3105	32.0111	30.5973	54.8171	50.3996	32.7669	31.2852	27.9071	44.0432	43.3045	42.2611	30.6223
650	28.216	17.7051	28.9323	30.554	23.8672	39.9609	35.861	22.1705	30.3319	28.9783	25.4618	28.1431	28.4497	25.4823	29.1979	64.2801	44.6954	45.5001	31.1442	46.7565	50.9045	47.9155	41.335	38.5846	56.4891	56.4891	22.3862	27.4763	28.9163	59.9493	27.4424	22.8362	21.7936	32.2368	29.4346	26.7256	40.3255	23.8974	32.6719	31.0908	54.9611	50.6296	33.2428	31.7437	28.3218	44.3814	43.8865	42.4599	31.0566
651	28.3656	18.0011	29.3878	31.1	24.1412	40.3651	36.275	22.6302	30.7681	29.5573	25.8967	28.7075	28.8183	25.7288	29.7222	64.6932	44.7573	45.7727	31.5688	47.3826	51.514	48.5493	41.7364	38.8101	56.5257	56.5257	22.6515	27.8191	29.2085	60.3479	27.7943	23.089	22.0808	32.5157	29.7307	27.1454	40.4478	24.3028	33.1122	31.3721	54.9144	50.6416	33.504	31.9945	28.5455	44.5039	44.2309	42.4573	31.2941
652	28.4287	18.2601	29.7768	31.5836	24.3531	40.6655	36.597	23.0498	31.1332	30.0855	26.2719	29.2215	29.1124	25.8968	30.1859	64.9931	44.6947	45.9187	31.9132	47.9232	52.0389	49.0845	42.0202	38.905	56.4449	56.4449	22.856	28.0863	29.4212	60.7008	28.0702	23.2769	22.3085	32.7059	29.9411	27.4952	40.4652	24.6526	33.4637	31.5604	54.7582	50.53	33.6694	32.1504	28.6886	44.5171	44.4544	42.3545	31.4471
653	28.4144	18.4775	30.0989	32.0019	24.5047	40.8736	36.8338	23.4235	31.4283	30.5572	26.5863	29.6801	29.3351	25.9927	30.5876	65.1986	44.5316	45.959	32.1814	48.3827	52.4823	49.5288	42.2011	38.8915	56.2689	56.2689	23.0015	28.281	29.5606	61.0056	28.2742	23.4041	22.4792	32.8171	30.0739	27.7771	40.3955	24.9449	33.7335	31.6662	54.5143	50.3187	33.7504	32.2241	28.7592	44.4386	44.5767	42.1687	31.5254
654	28.3317	18.649	30.3539	32.352	24.5973	41.0007	36.9919	23.7455	31.6548	30.9669	26.8388	30.0784	29.4894	26.023	30.9256	65.3288	44.292	45.9144	32.3777	48.7656	52.8473	49.8904	42.2936	38.7917	56.0197	56.0197	23.0897	28.4066	29.6325	61.2597	28.4106	23.4753	22.595	32.8594	30.1374	27.9931	40.2562	25.1776	33.9287	31.6999	54.205	50.0315	33.7581	32.2286	28.766	44.2857	44.6177	41.9168	31.539
655	28.1895	18.77	30.5413	32.6313	24.6326	41.0581	37.0781	24.0101	31.8142	31.3092	27.0281	30.4116	29.5787	25.9941	31.1983	65.4024	44.0001	45.8058	32.5062	49.0765	53.137	50.177	42.3123	38.6279	55.7194	55.7194	23.1224	28.4664	29.6429	61.4608	28.4837	23.4948	22.6585	32.8425	30.1399	28.1456	40.0654	25.3486	34.0561	31.6717	53.8521	49.6922	33.704	32.1767	28.7172	44.0759	44.5975	41.6159	31.4977
656	27.9969	18.8362	30.6608	32.8368	24.6119	41.0573	37.0991	24.2116	31.9076	31.5785	27.153	30.6747	29.6059	25.9126	31.4041	65.4384	43.68	45.654	32.5711	49.3199	53.3545	50.3967	42.2717	38.4223	55.3902	55.3902	23.1014	28.4635	29.5978	61.6063	28.4976	23.467	22.6717	32.7766	30.0896	28.2366	39.8405	25.4557	34.1229	31.592	53.4779	49.3246	33.5991	32.0811	28.6214	43.8268	44.5358	41.283	31.4114
657	27.763	18.8431	30.712	32.9659	24.5369	41.0096	37.0615	24.3441	31.9364	31.7693	27.2124	30.8629	29.5743	25.7848	31.5415	65.4557	43.3556	45.48	32.5764	49.5002	53.5029	50.5574	42.1866	38.1971	55.0543	55.0543	23.0286	28.4013	29.5032	61.6938	28.4567	23.3966	22.6372	32.6714	29.9949	28.2682	39.5996	25.4969	34.1361	31.4712	53.1043	48.9525	33.4549	31.9547	28.4868	43.5556	44.4526	40.9352	31.29
658	27.256	18.6357	30.4719	32.8021	24.2099	40.6501	36.7137	24.2353	31.6782	31.6763	26.9993	30.7796	29.2585	25.3906	31.392	65.2414	42.7568	45.018	32.2927	49.4022	53.3691	50.4218	41.7767	37.6687	54.4681	54.4681	22.7164	28.0514	29.1352	61.5858	28.1419	23.095	22.3668	32.2924	29.6233	28.014	39.0878	25.273	33.8435	31.067	52.4729	48.3004	33.0212	31.5523	28.0912	42.9933	44.0732	40.3112	30.9046
659	26.3561	18.1445	29.8339	32.2449	23.5346	39.8403	35.9284	23.8087	31.025	31.2072	26.4158	30.3355	28.5474	24.6178	30.853	64.6738	41.7289	44.1189	31.6058	48.9179	52.8477	49.8678	40.8928	36.6784	53.492	53.492	22.0732	27.3012	28.3804	61.2185	27.4438	22.4672	21.768	31.5165	28.855	27.3635	38.1649	24.6906	33.1175	30.2529	51.4374	47.2114	32.1668	30.7428	27.3192	41.993	43.2448	39.2683	30.1352
660	25.239	17.4933	28.9731	31.4649	22.6645	38.7811	34.8987	23.2022	30.1498	30.5253	25.6244	29.6869	27.6156	23.635	30.0959	63.9079	40.4696	42.9786	30.6924	48.2125	52.1028	49.0763	39.7459	35.4351	52.3039	52.3039	21.2443	26.3278	27.4104	60.6998	26.5314	21.6581	20.9865	30.5214	27.8673	26.4929	37.0198	23.9069	32.1517	29.2123	50.188	45.8878	31.0807	29.711	26.3399	40.7555	42.1708	38.0013	29.1549
661	24.081	16.8058	28.0646	30.6328	21.753	37.6736	33.8177	22.5534	29.226	29.7944	24.7877	28.9901	26.6377	22.6109	29.2926	63.0992	39.1768	41.7928	29.7296	47.4515	51.2985	48.228	38.5468	34.1478	51.0817	51.0817	20.3751	25.3082	26.3968	60.1375	25.5737	20.8122	20.168	29.4846	26.8371	25.5784	35.8414	23.0789	31.1395	28.1288	48.9147	44.5316	29.9522	28.6412	25.3225	39.4819	41.0542	36.7052	28.1368
662	23.0581	16.2058	27.2833	29.9193	20.9537	36.7187	32.8784	22.0004	28.4267	29.1778	24.0682	28.4015	25.7881	21.7141	28.6145	62.4028	38.0481	40.7576	28.8942	46.8001	50.5989	47.5038	37.5066	33.0256	50.0034	50.0034	19.611	24.4196	25.5113	59.6396	24.7396	20.0741	19.4579	28.5836	25.9418	24.7964	34.8187	22.3639	30.2745	27.1858	47.8076	43.3449	28.9707	27.718	24.4361	38.3731	40.0982	35.5747	27.2542
663	22.3463	15.817	26.8042	29.495	20.4201	36.1175	32.2741	21.681	27.9251	28.8392	23.6285	28.0773	25.2416	21.113	28.2334	61.9741	37.2812	40.0686	28.3633	46.4237	50.1682	47.0845	36.8362	32.2776	49.2469	49.2469	19.0971	23.839	24.9254	59.314	24.198	19.5886	19.0019	27.9961	25.3585	24.3229	34.1407	21.9188	29.7503	26.5669	47.0568	42.53	28.3252	27.126	23.8499	37.6301	39.5058	34.8047	26.6803
664	21.7257	15.4816	26.4129	29.1547	19.957	35.6338	31.775	21.4252	27.5146	28.5805	23.2703	27.8293	24.787	20.5964	27.9387	61.6457	36.6378	39.502	27.9278	46.1316	49.8179	46.7666	36.2924	31.66	48.6111	48.6111	18.6501	23.3448	24.4294	59.0351	23.7447	19.1775	18.619	27.5172	24.8673	23.938	33.5823	21.55	29.3287	26.0491	46.4391	41.8506	27.7867	26.6382	23.3525	37.0193	39.055	34.1554	26.2061
665	20.8944	14.9848	25.8119	28.611	19.2983	34.9329	31.058	20.9982	26.9045	28.125	22.7178	27.3942	24.1295	19.8741	27.4385	61.1702	35.7849	38.7364	27.2926	45.6513	49.2778	46.2555	35.5279	30.8265	47.8058	47.8058	18.019	22.6332	23.7316	58.6239	23.0944	18.5941	18.0597	26.8543	24.1655	23.3395	32.827	20.9897	28.6802	25.3221	45.6382	40.9712	27.0355	25.9407	22.6535	36.2082	38.4193	33.295	25.5394
666	19.905	14.365	25.0518	27.9112	18.4915	34.0686	30.1756	20.4398	26.1424	27.5189	22.0175	26.8151	23.3183	18.9971	26.7824	60.5824	34.7781	37.8215	26.505	45.025	48.5894	45.5954	34.5968	29.8321	46.8749	46.8749	17.2481	21.7573	22.8814	58.1081	22.2945	17.8805	17.367	26.0523	23.3053	22.58	31.9264	20.2835	27.8615	24.4379	44.7053	39.9456	26.125	25.0871	21.8036	35.2493	37.6456	32.2804	24.7289
667	18.8102	13.6606	24.1832	27.1026	17.5839	33.0947	29.1804	19.7899	25.2754	26.808	21.2159	26.1355	22.4027	18.0164	26.0201	59.9173	33.6732	36.807	25.6125	44.295	47.7941	44.8302	33.5534	28.7321	45.8627	45.8627	16.3815	20.7704	21.9281	57.5152	21.3926	17.0787	16.5842	25.1566	22.3393	21.7125	30.9321	19.4771	26.9289	23.4486	43.6914	38.8273	25.1089	24.1312	20.8536	34.1952	36.7803	31.1683	23.8227
668	17.6628	12.9098	23.2566	26.2326	16.6228	32.0649	28.125	19.0885	24.3511	26.0385	20.3594	25.3987	21.4316	16.9827	25.201	59.2098	32.526	35.7425	24.6623	43.5035	46.9336	44.0043	32.4519	27.5814	44.813	44.813	15.4635	19.7257	20.921	56.8729	20.4361	16.2308	15.7542	24.2121	21.3197	20.7897	29.8959	18.6164	25.9391	22.4064	42.6474	37.6697	24.0404	23.1266	19.854	33.0983	35.8703	30.0155	22.8693
669	16.5156	12.1512	22.3226	25.3484	15.6556	31.033	27.062	18.3754	23.4167	25.2564	19.4944	24.648	20.4544	15.9471	24.3748	58.4947	31.3923	34.6778	23.702	42.6928	46.0493	43.1616	31.3465	26.4353	43.7699	43.7699	14.5383	18.6766	19.9094	56.2088	19.4724	15.3788	14.9201	23.2641	20.299	19.8644	28.8693	17.7471	24.9485	21.3633	41.6244	36.5264	22.9732	22.1271	18.8556	32.0111	34.9621	28.8787	21.9171
670	15.4212	11.4231	21.4318	24.4974	14.7297	30.0526	26.0439	17.6907	22.5195	24.5076	18.6675	23.9267	19.5202	14.9605	23.591	57.8069	30.3278	33.6624	22.7788	41.9052	45.1828	42.3463	30.2915	25.3486	42.7777	42.7777	13.6501	17.6763	18.9427	55.5505	18.5489	14.5647	14.1251	22.3576	19.3296	18.9895	27.9041	16.9148	24.0137	20.3715	40.6734	35.4511	21.9606	21.1863	17.909	30.9862	34.1024	27.8149	21.0145
671	14.4324	10.7638	20.6347	23.727	13.8923	29.1776	25.1233	17.0741	21.707	23.8381	17.9251	23.2781	18.6782	14.0737	22.8992	57.1814	29.3883	32.7461	21.9402	41.183	44.3755	41.6025	29.341	24.3767	41.8802	41.8802	12.8431	16.7781	18.0701	54.9257	17.7131	13.8306	13.4123	21.538	18.4639	18.2178	27.0519	16.1654	23.1913	19.4831	39.8454	34.4971	21.0563	20.3581	17.065	30.0759	33.338	26.8807	20.2098
672	13.6019	10.2116	19.982	23.0843	13.1909	28.4616	24.3528	16.5657	21.0264	23.294	17.3136	22.7457	17.9775	13.3376	22.3491	56.653	28.6295	31.9786	21.2335	40.5684	43.6691	40.9743	28.5494	23.5744	41.1215	41.1215	12.1615	16.0353	17.341	54.3619	17.0124	13.2185	12.8246	20.8502	17.7543	17.6021	26.3643	15.5445	22.5377	18.7502	39.1914	33.718	20.3136	19.696	16.3742	29.333	32.7155	26.1329	19.5515
673	12.9824	9.80509	19.5241	22.6169	12.6728	27.9584	23.785	16.2053	20.5252	22.9213	16.8794	22.3726	17.4673	12.8033	21.9901	56.2566	28.1073	31.4094	20.7062	40.1038	43.1049	40.5058	27.9707	22.9971	40.5457	40.5457	11.6495	15.501	16.8046	53.8867	16.4944	12.7703	12.4053	20.3394	17.2531	17.1951	25.8931	15.0979	22.1094	18.225	38.7626	33.1675	19.7862	19.2538	15.8872	28.8097	32.2816	25.6284	19.0879
674	12.6267	9.58249	19.3118	22.3719	12.3853	27.7218	23.4724	16.0329	20.2506	22.766	16.6692	22.2023	17.1969	12.5215	21.8718	56.0271	27.8773	31.0882	20.4055	39.8312	42.7246	40.2413	27.6594	22.6996	40.197	40.197	11.3513	15.2286	16.5103	53.5278	16.2063	12.5283	12.1974	20.0509	17.0129	17.0498	25.6898	14.8714	21.9631	17.9595	38.6098	32.899	19.5273	19.0853	15.6549	28.5587	32.0828	25.424	18.8675
675	12.5876	9.58219	19.3954	22.3967	12.3757	27.8054	23.4676	16.0883	20.2501	22.874	16.7292	22.2781	17.2153	12.5432	22.044	55.9995	27.9953	31.0648	20.3789	39.7931	42.5696	40.2247	27.6695	22.7372	40.1192	40.1192	11.3112	15.2714	16.5073	53.3129	16.1958	12.5343	12.2439	20.0297	17.0859	17.219	25.8061	14.9106	22.1551	18.0058	38.7841	32.9661	19.5906	19.2441	15.7279	28.6324	32.166	25.5763	18.9386
676	12.7838	9.74507	19.7008	22.6252	12.5696	28.1339	23.6967	16.3145	20.4578	23.1812	16.9923	22.5407	17.4517	12.7893	22.4341	56.1278	28.3769	31.2702	20.5617	39.9324	42.5847	40.3987	27.9261	23.0302	40.2531	40.2531	11.4607	15.5468	16.7233	53.2077	16.3942	12.7261	12.4805	20.2185	17.3916	17.6215	26.1694	15.1487	22.6	18.2873	39.215	33.2936	19.8977	19.6493	16.0285	28.9605	32.4756	26.001	19.2324
677	13.095	9.98369	20.1143	22.9527	12.8583	28.5879	24.0433	16.6228	20.7693	23.5859	17.3547	22.895	17.7964	13.1432	22.9311	56.3364	28.8953	31.5945	20.85	40.1566	42.6797	40.6679	28.3093	23.4554	40.502	40.502	11.6987	15.9331	17.0475	53.1539	16.6956	13.0092	12.8097	20.5204	17.8103	18.137	26.6652	15.4833	23.1692	18.6866	39.7898	33.7628	20.3285	20.1791	16.4413	29.4283	32.9132	26.5697	19.6414
678	13.5153	10.2939	20.6274	23.369	13.2381	29.1556	24.496	17.0056	21.1741	24.0781	17.808	23.3309	18.24	13.5999	23.5265	56.6152	29.5429	32.0262	21.2323	40.4552	42.8437	41.0193	28.8065	24.0023	40.8543	40.8543	12.021	16.4244	17.4718	53.1427	17.0914	13.3772	13.2256	20.9213	18.3363	18.7592	27.2823	15.9066	23.855	19.1953	40.4958	34.3616	20.8738	20.8262	16.9603	30.0213	33.461	27.2737	20.1559
679	14.0387	10.6717	21.2316	23.8641	13.7051	29.8253	25.0435	17.4555	21.6614	24.6479	18.3439	23.8382	18.7732	14.1541	24.2117	56.9541	30.312	32.5538	21.6972	40.8177	43.0659	41.4402	29.4049	24.6605	41.2983	41.2983	12.4233	17.0151	17.9881	53.1653	17.5727	13.8235	13.7221	21.4073	18.9634	19.4817	28.0096	16.4108	24.6498	19.8049	41.3204	35.0782	21.5244	21.5831	17.5796	30.7253	34.1013	28.1042	20.7664
680	14.659	11.1128	21.9185	24.4275	14.2555	30.5851	25.6743	17.9649	22.2208	25.2853	18.9538	24.4067	19.3868	14.8007	24.9782	57.3429	31.1949	33.1658	22.2331	41.2334	43.3354	41.9174	30.0915	25.4196	41.8221	41.8221	12.9011	17.6993	18.5882	53.2132	18.1308	14.3419	14.293	21.9641	19.6858	20.2984	28.8358	16.9883	25.5459	20.5067	42.2509	35.9005	22.2712	22.4423	18.2933	31.5259	34.8164	29.0521	21.4632
681	15.3703	11.6132	22.6795	25.0493	14.8854	31.4231	26.3772	18.5264	22.8415	25.9803	19.6293	25.0263	20.0715	15.5346	25.8175	57.7715	32.1839	33.8507	22.8286	41.6917	43.6415	42.438	30.8538	26.2692	42.4142	42.4142	13.4501	18.4713	19.2641	53.2774	18.7571	14.9259	14.9324	22.5777	20.4974	21.2029	29.7499	17.6311	26.5355	21.2922	43.2749	36.8166	23.105	23.3964	19.0953	32.4089	35.5885	30.1088	22.2367
682	16.1667	12.1688	23.5062	25.719	15.5911	32.3276	27.1408	19.1325	23.513	26.723	20.3622	25.6867	20.8179	16.3506	26.721	58.2299	33.2714	34.5968	23.4722	42.1822	43.9732	42.9893	31.6788	27.1989	43.0629	43.0629	14.066	19.3253	20.0077	53.3494	19.4428	15.569	15.634	23.2339	21.3922	22.189	30.7407	18.3317	27.6111	22.153	44.3795	37.8145	24.0166	24.438	19.9796	33.3598	36.3999	31.2654	23.0771
683	17.0562	12.7857	24.4104	26.452	16.3785	33.3149	27.9812	19.7946	24.2508	27.5281	21.1645	26.4033	21.6391	17.2558	27.7009	58.7326	34.4673	35.4203	24.1808	42.7207	44.3474	43.59	32.5844	28.223	43.7842	43.7842	14.7554	20.269	20.8306	53.4434	20.2005	16.2808	16.407	23.9539	22.3786	23.2651	31.8237	19.1013	28.7827	23.101	45.5813	38.9104	25.0188	25.5773	20.9547	34.3983	37.2763	32.5337	23.9986
684	18.0495	13.4712	25.4073	27.2666	17.2545	34.4059	28.9188	20.5264	25.0742	28.4137	22.0514	27.1948	22.5519	18.2593	28.7728	59.2979	35.7849	36.3417	24.9752	43.3265	44.7839	44.2638	33.5935	29.3601	44.599	44.599	15.5263	21.3126	21.7474	53.5761	21.046	17.0729	17.2622	24.763	23.4671	24.4422	33.019	19.9538	30.0638	24.1514	46.9019	40.1254	26.1279	26.8274	22.0311	35.5497	38.2498	33.9292	25.0184
685	19.1442	14.2234	26.4931	28.1578	18.217	35.5958	29.9486	21.3239	25.978	29.3748	23.019	28.0558	23.552	19.359	29.9325	59.921	37.2215	37.3561	25.8498	43.9942	45.2769	45.0043	34.7004	30.6057	45.5023	45.5023	16.3764	22.4537	22.7543	53.7418	21.975	17.942	18.1966	25.6543	24.6552	25.7179	34.3215	20.8856	31.4515	25.3006	48.3371	41.4547	27.34	28.1852	23.2062	36.8082	39.3118	35.4486	26.1321
686	20.3378	15.0402	27.6643	29.1205	19.264	36.8796	31.0652	22.183	26.9569	30.4064	24.0632	28.9809	24.6354	20.5528	31.176	60.5972	38.7746	38.4586	26.7988	44.7183	45.8203	45.805	35.8999	31.9555	46.4895	46.4895	17.3032	23.6903	23.8475	53.9348	22.9836	18.8851	19.2074	26.6207	25.9404	27.0897	35.7266	21.8929	32.9431	26.5447	49.8827	42.8936	28.6511	29.6477	24.4775	38.168	40.4541	37.0884	27.3349
687	21.6279	15.9195	28.9171	30.1496	20.3932	38.2524	32.2636	23.0999	28.0058	31.5036	25.18	29.9648	25.7979	21.8383	32.4995	61.3217	40.4413	39.6441	27.8167	45.4931	46.408	46.6597	37.1862	33.4053	47.5555	47.5555	18.3043	25.0201	25.0233	54.1495	24.0676	19.8988	20.2913	27.655	27.3202	28.5553	37.2293	22.972	34.5357	27.8799	51.5343	44.4376	30.0574	31.2119	25.8423	39.6233	41.6681	38.8452	28.6223
688	23.0119	16.8592	30.2479	31.2399	21.6026	39.7092	33.5387	24.0704	29.1195	32.6615	26.3654	31.0022	27.0354	23.2135	33.8988	62.0899	42.219	40.9079	28.8978	46.3131	47.0341	47.5621	38.5541	34.9506	48.6955	48.6955	19.3774	26.4409	26.2779	54.3803	25.2228	20.9799	21.4455	28.7502	28.7921	30.1121	38.8248	24.1191	36.2264	29.3026	53.2876	46.0818	31.555	32.8745	27.2981	41.1683	42.9455	40.7157	29.9896
689	24.4898	17.8593	31.6567	32.3919	22.8919	41.2501	34.8907	25.0949	30.2984	33.8803	27.6195	32.0936	28.348	24.678	35.3741	62.9021	44.1075	42.25	30.0426	47.1791	47.6994	48.5127	40.0035	36.5915	49.9096	49.9096	20.5224	27.9524	27.6112	54.6281	26.4494	22.1287	22.6699	29.907	30.3558	31.7599	40.5133	25.3345	38.0151	30.8127	55.1425	47.8263	33.1438	34.6355	28.8447	42.8032	44.2873	42.6995	31.4371
690	26.0627	18.9211	33.146	33.6095	24.2626	42.8787	36.3233	26.1764	31.5464	35.164	28.9454	33.2432	29.7386	26.2332	36.9283	63.7621	46.1081	43.6741	31.2555	48.0953	48.4086	49.5166	41.5387	38.3309	51.2016	51.2016	21.7409	29.5557	29.0261	54.8979	27.7505	23.3472	23.9668	31.1311	32.0127	33.5001	42.2982	26.6207	39.9032	32.4128	57.1018	49.6743	34.8265	36.4967	30.4836	44.5322	45.7002	44.7989	32.9682
691	27.731	20.0448	34.716	34.8929	25.7147	44.5952	37.8368	27.3153	32.8639	36.5128	30.3431	34.4514	31.2075	27.879	38.5616	64.6702	48.2212	45.1805	32.5367	49.062	49.1623	50.5741	43.1598	40.1691	52.5716	52.5716	23.033	31.251	30.5227	55.1899	29.1261	24.6359	25.3362	32.4229	33.7631	35.3327	44.1799	27.9781	41.8909	34.1031	59.1657	51.6262	36.6033	38.4585	32.2151	46.3556	47.1846	47.014	34.5833
692	29.4947	21.2303	36.3668	36.2424	27.2483	46.3998	39.4315	28.5117	34.251	37.9269	31.813	35.7183	32.7549	29.6158	40.2743	65.6265	50.4467	46.7693	33.8865	50.0796	49.9605	51.6855	44.867	42.1063	54.0198	54.0198	24.3989	33.0383	32.1012	55.5044	30.5765	25.9947	26.7782	33.7827	35.607	37.258	46.1585	29.4067	43.9784	35.8837	61.3345	53.6821	38.4744	40.5209	34.0392	48.2738	48.7409	49.345	36.2824
693	31.3539	22.4779	38.0987	37.6582	28.8637	48.2929	41.1075	29.7658	35.7079	39.4066	33.3551	37.0442	34.3809	31.4434	42.0664	66.6313	52.7849	48.4409	35.3052	51.1482	50.8035	52.8511	46.6608	44.1427	55.5465	55.5465	25.8386	34.9178	33.7617	55.8415	32.102	27.4238	28.2931	35.2107	37.5447	39.276	48.2342	30.9067	46.1659	37.7548	63.6085	55.8424	40.44	42.6841	35.9562	50.2869	50.3694	51.792	38.0658
694	33.3089	23.7877	39.9119	39.1405	30.5608	50.2745	42.8653	31.0777	37.235	40.952	34.9697	38.4294	36.0858	33.3622	43.9382	67.6847	55.236	50.1955	36.793	52.2681	51.6917	54.0711	48.5412	46.2786	57.1519	57.1519	27.3523	36.8897	35.5046	56.2016	33.7026	28.9234	29.881	36.7074	39.5762	41.387	50.4075	32.4784	48.4534	39.7167	65.9878	58.1071	42.5003	44.9483	37.9661	52.3953	52.0706	54.3553	39.9337
695	35.3597	25.1597	41.8064	40.6896	32.3398	52.345	44.7048	32.4476	38.8325	42.5634	36.657	39.874	37.8697	35.3722	45.8899	68.787	57.8	52.0332	38.3502	53.4395	52.6252	55.3459	50.5087	48.5141	58.8363	58.8363	28.9401	38.954	37.3299	56.5847	35.3786	30.4936	31.5421	38.2729	41.7016	43.591	52.6783	34.1219	50.8412	41.7696	68.4726	60.4767	44.6554	47.3136	40.0691	54.5993	53.8448	57.0351	41.8864
696	37.5064	26.5941	43.7826	42.3057	34.2009	54.5047	46.6266	33.8757	40.5006	44.2411	38.4172	41.3783	39.7329	37.4735	47.9216	69.9384	60.4772	53.9544	39.977	54.6627	53.6044	56.6757	52.5634	50.8495	60.5998	60.5998	30.6022	41.111	39.2378	56.9913	37.1302	32.1347	33.2764	39.9078	43.9212	45.8881	55.0471	35.8373	53.3295	43.9135	71.0633	62.9512	46.9057	49.7802	42.2653	56.8992	55.6923	59.8315	43.9241
697	39.7493	28.0909	45.8406	43.9891	36.144	56.7536	48.6307	35.3622	42.2395	45.9852	40.2505	42.9426	41.6756	39.6663	50.0337	71.1391	63.2677	55.9593	41.6737	55.9378	54.6294	58.0607	54.7057	53.285	62.4428	62.4428	32.3386	43.3607	41.2285	57.4214	38.9576	33.8467	35.0842	41.6121	46.235	48.2786	57.514	37.6249	55.9183	46.1488	73.76	65.531	49.2512	52.3484	44.5548	59.2951	57.6137	62.7447	46.0469
698	42.0885	29.6503	47.9805	45.7399	38.1694	59.0922	50.7174	36.9073	44.0495	47.796	42.157	44.5671	43.698	41.9506	52.2262	72.3894	66.1717	58.0481	43.4405	57.2653	55.7006	59.5014	56.9357	55.8208	64.3654	64.3654	34.1495	45.7032	43.3023	57.8754	40.861	35.6298	36.9655	43.3863	48.6432	50.7626	60.0793	39.4849	58.6079	48.4756	76.5629	68.2163	51.6923	55.0181	46.9379	61.7875	59.6091	65.7749	48.2552
699	44.524	31.2724	50.2026	47.5584	40.2772	61.5207	52.887	38.5112	45.9308	49.6737	44.1369	46.2519	45.8002	44.3267	54.4993	73.6894	69.1892	60.221	45.2778	58.6452	56.8182	60.9979	59.2538	58.4571	66.3679	66.3679	36.035	48.1387	45.4592	58.3534	42.8405	37.4842	38.9206	45.2308	51.146	53.3401	62.7432	41.4174	61.3984	50.8941	79.4724	71.0074	54.229	57.7897	49.4147	64.3765	61.6791	68.9223	50.5491
700	47.0561	32.9573	52.507	49.4449	42.4673	64.0392	55.1397	40.174	47.8837	51.6186	46.1905	47.9975	47.9825	46.7946	56.8533	75.0393	72.3205	62.4783	47.1857	60.0779	57.9825	62.5506	61.6602	61.1942	68.4505	68.4505	37.9952	50.6673	47.6995	58.8557	44.8965	39.4101	40.9496	47.1457	53.7434	56.0114	65.5059	43.4225	64.2899	53.4044	82.4885	73.9043	56.8616	60.6632	51.9852	67.0626	63.824	72.1871	52.9289
[truncated: 55 more columns]

## Sheet: Leaf_reflectances (LWS)
Leaf color	green	green	green	green	green	green	green	green	green	green	green	green	green	green	green	green	green	green	green	green	green	green	green	green	green	green	green	green	green	green	green	green	green	green	green	green	green	green	green	green	green	green	green	green	green	green
wl	grayish red_01	grayish red_02	grayish red_03	grayish red_04	vivid red_01	vivid red_02	vivid red_03	vivid red_04	vivid red_05	vivid red_06	vivid red_07	vivid red_08	vivid red_09	vivid red_10	vivid red_11	dark red_01	dark red_02	dark red_03	dark red_04	dark red_05	dark red_06	dark red_07	dark red_08	dark red_09	dark red_10	dark red_11	deep red_01	deep red_02	deep red_03	deep red_04	vivid yellow_01	vivid yellow_02	vivid yellow_03	vivid yellow_04	deep purplish red_01	deep purplish red_02	deep purplish red_03	deep purplish red_04	deep purplish red_05	deep purplish red_06	deep purplish red_07	deep purplish red_08	dark purplish red_01	dark purplish red_02	dark purplish red_03	dark purplish red_04
300	8.24	5.365	6.336	5.403	3.53167	4.36433	5.531	4.977	7.03567	8.169	8.049	5.72233	6.48233	3.94867	3.978	4.53967	5.03933	3.68733	6.00533	3.72767	4.78733	4.036	5.256	4.78467	4.34033	5.106	5.65033	3.749	4.02133	5.082	4.66967	4.42267	4.581	4.41167	6.05167	6.04	6.495	6.17	4.77133	4.60867	4.58367	5.05367	5.64133	5.24167	5.79867	5.58
301	8.22933	5.35433	6.32433	5.39533	3.524	4.355	5.51967	4.97	7.037	8.16333	8.04533	5.71067	6.46767	3.94167	3.97167	4.54533	5.046	3.69833	6.01333	3.738	4.796	4.045	5.26267	4.797	4.34933	5.108	5.64367	3.74267	4.02	5.075	4.65533	4.41233	4.56867	4.39767	6.04267	6.02567	6.483	6.16033	4.77167	4.60667	4.581	5.05333	5.624	5.22633	5.78267	5.56967
301	8.217	5.34567	6.31133	5.384	3.526	4.34767	5.514	4.96467	7.035	8.15567	8.041	5.705	6.45767	3.943	3.96567	4.54767	5.04033	3.697	6.01033	3.73667	4.79333	4.04133	5.26067	4.797	4.34933	5.103	5.636	3.74067	4.02033	5.07033	4.64	4.409	4.556	4.386	6.03033	6.012	6.46767	6.15033	4.76133	4.59467	4.57133	5.042	5.60433	5.21233	5.76367	5.55533
302	8.20767	5.34133	6.307	5.374	3.524	4.34	5.50367	4.96367	7.02967	8.14433	8.032	5.699	6.447	3.93967	3.96	4.54367	5.03167	3.69667	6.00233	3.73433	4.78467	4.03867	5.25333	4.795	4.34533	5.09733	5.62433	3.73267	4.018	5.064	4.628	4.39933	4.545	4.37033	6.02567	6.00233	6.46433	6.14733	4.75	4.59033	4.56667	5.033	5.587	5.19733	5.74733	5.543
302	8.196	5.33433	6.29267	5.365	3.516	4.33233	5.49667	4.96	7.02167	8.13567	8.02133	5.68933	6.437	3.93533	3.955	4.54833	5.03333	3.70267	6.00333	3.73633	4.791	4.04233	5.26133	4.803	4.352	5.10133	5.61033	3.725	4.00933	5.05033	4.613	4.388	4.54167	4.36167	6.023	5.998	6.46067	6.139	4.743	4.58633	4.559	5.02767	5.57733	5.186	5.72867	5.53033
303	8.186	5.325	6.28367	5.35433	3.51667	4.327	5.49033	4.95633	7.01533	8.12967	8.01467	5.68533	6.42767	3.936	3.95333	4.54233	5.02667	3.70233	5.99333	3.73067	4.78233	4.037	5.253	4.8	4.34967	5.09367	5.598	3.72433	4.00233	5.03933	4.59533	4.374	4.532	4.352	6.019	5.99267	6.45133	6.132	4.73667	4.58367	4.55467	5.01933	5.55933	5.17067	5.70133	5.51133
303	8.17133	5.31633	6.273	5.34667	3.50967	4.32033	5.47833	4.95233	7.007	8.12	8.00433	5.673	6.413	3.92967	3.95133	4.54633	5.02033	3.701	5.98333	3.72533	4.77867	4.029	5.245	4.80133	4.35	5.091	5.592	3.721	4.00033	5.035	4.587	4.36633	4.52433	4.34533	6.01133	5.98533	6.44267	6.12167	4.72567	4.57567	4.546	5.01033	5.54833	5.16567	5.686	5.502
304	8.16067	5.30767	6.26867	5.34333	3.50533	4.31433	5.47233	4.94833	6.99	8.104	7.984	5.666	6.40433	3.92633	3.94733	4.54067	5.01067	3.69533	5.969	3.71567	4.76867	4.021	5.235	4.79367	4.345	5.079	5.582	3.714	3.99167	5.025	4.57633	4.357	4.519	4.339	6.00433	5.97667	6.43167	6.10833	4.71733	4.56567	4.53867	5.00367	5.529	5.14533	5.666	5.486
304	8.15	5.30033	6.259	5.335	3.50367	4.31033	5.46667	4.94467	6.98033	8.09333	7.972	5.65933	6.397	3.92367	3.94567	4.544	5.01067	3.69967	5.96467	3.72033	4.76333	4.02067	5.23067	4.794	4.34467	5.07333	5.57267	3.70833	3.98167	5.01433	4.56667	4.351	4.50733	4.32767	6.00033	5.963	6.42033	6.09467	4.711	4.555	4.53167	4.99367	5.516	5.12667	5.65467	5.472
305	8.142	5.294	6.24767	5.32567	3.49933	4.30367	5.45967	4.93767	6.97367	8.07867	7.95933	5.65333	6.388	3.915	3.94267	4.55	5.00933	3.69967	5.96267	3.722	4.76333	4.02267	5.22633	4.79567	4.34533	5.07367	5.55667	3.69933	3.97233	4.99867	4.553	4.34	4.49733	4.31933	5.988	5.94733	6.40033	6.07767	4.70633	4.55167	4.526	4.98767	5.505	5.11467	5.641	5.45733
305	8.12433	5.28367	6.231	5.313	3.49967	4.29733	5.451	4.93467	6.95933	8.066	7.94567	5.647	6.37567	3.913	3.942	4.54567	5.00267	3.699	5.95167	3.72	4.75833	4.018	5.22333	4.79167	4.34367	5.06667	5.54933	3.695	3.96767	4.99333	4.53767	4.33	4.48367	4.308	5.98167	5.939	6.38933	6.06667	4.70267	4.55167	4.52067	4.982	5.49567	5.10167	5.62867	5.447
305	8.10933	5.27533	6.21567	5.30133	3.49367	4.29267	5.442	4.93133	6.95167	8.05567	7.934	5.63767	6.36433	3.911	3.93967	4.54667	5.005	3.70433	5.95233	3.72567	4.756	4.02	5.22033	4.795	4.352	5.068	5.53967	3.68733	3.961	4.98267	4.52533	4.32033	4.47033	4.29667	5.974	5.92633	6.375	6.05767	4.69567	4.54167	4.51467	4.977	5.48267	5.08567	5.61167	5.431
306	8.09433	5.267	6.20567	5.29667	3.492	4.29	5.43233	4.92367	6.941	8.04967	7.924	5.62867	6.354	3.90767	3.936	4.55833	5.01367	3.71333	5.956	3.73233	4.76633	4.03367	5.23067	4.80633	4.361	5.07767	5.52967	3.685	3.95867	4.97467	4.52533	4.31833	4.47	4.296	5.96367	5.914	6.36467	6.04667	4.691	4.537	4.51067	4.97467	5.468	5.07767	5.59533	5.416
306	8.083	5.26233	6.20367	5.29067	3.48	4.27733	5.42433	4.91033	6.92533	8.03367	7.911	5.61467	6.337	3.89833	3.92867	4.55133	5.00933	3.71167	5.94767	3.72833	4.75933	4.02767	5.22467	4.807	4.359	5.069	5.522	3.68167	3.95367	4.965	4.518	4.316	4.466	4.29167	5.95133	5.90533	6.35367	6.03267	4.68333	4.529	4.504	4.966	5.456	5.06667	5.582	5.39767
307	8.06833	5.252	6.18433	5.27967	3.47367	4.26967	5.415	4.904	6.91967	8.03	7.905	5.604	6.32533	3.89367	3.923	4.54633	5.004	3.711	5.94267	3.72533	4.75167	4.02533	5.21433	4.808	4.35467	5.06	5.50833	3.67033	3.94167	4.95033	4.50667	4.30333	4.455	4.275	5.93233	5.886	6.339	6.01767	4.67667	4.52033	4.50033	4.96033	5.44133	5.05533	5.56967	5.38133
307	8.05867	5.245	6.17567	5.27333	3.46367	4.26133	5.40433	4.89867	6.90867	8.00867	7.89033	5.591	6.31267	3.887	3.91667	4.53367	4.99167	3.702	5.93	3.71333	4.74367	4.017	5.201	4.79433	4.35067	5.04933	5.497	3.662	3.93567	4.93833	4.496	4.3	4.445	4.269	5.92	5.87	6.325	6.004	4.66833	4.509	4.48767	4.94833	5.431	5.044	5.55967	5.36767
308	8.04667	5.241	6.16933	5.27067	3.463	4.25333	5.39433	4.894	6.895	7.99767	7.875	5.58367	6.29867	3.88533	3.91267	4.53433	4.99233	3.704	5.92967	3.719	4.74733	4.02333	5.19767	4.802	4.35233	5.051	5.48633	3.655	3.93167	4.93033	4.481	4.29	4.436	4.25867	5.911	5.85933	6.319	5.99533	4.666	4.50433	4.485	4.94267	5.41967	5.04133	5.54133	5.35733
308	8.03467	5.23467	6.158	5.26167	3.45733	4.24733	5.385	4.88933	6.891	7.985	7.86567	5.57433	6.287	3.88433	3.90733	4.52467	4.98833	3.70033	5.919	3.71	4.74033	4.01667	5.18433	4.79167	4.348	5.042	5.47467	3.648	3.92	4.91867	4.47767	4.282	4.42767	4.25233	5.90867	5.86033	6.31267	5.99133	4.66	4.49667	4.48167	4.94033	5.40067	5.02467	5.525	5.34333
309	8.021	5.22833	6.14567	5.25467	3.45	4.24033	5.37567	4.885	6.885	7.97567	7.858	5.56333	6.27667	3.88	3.90233	4.52667	4.984	3.70067	5.91467	3.71	4.73533	4.02167	5.182	4.79033	4.34233	5.03833	5.467	3.63867	3.91333	4.90633	4.47167	4.27633	4.42467	4.247	5.89867	5.84967	6.3	5.98633	4.65067	4.489	4.47267	4.929	5.39167	5.01267	5.51533	5.33433
309	8.011	5.226	6.139	5.24633	3.44367	4.23333	5.36933	4.876	6.88567	7.97233	7.854	5.555	6.26633	3.87667	3.89667	4.542	4.99533	3.715	5.925	3.72467	4.748	4.039	5.196	4.80967	4.35533	5.05467	5.45767	3.63	3.91	4.90033	4.47133	4.27633	4.426	4.24933	5.89067	5.83833	6.28067	5.976	4.64367	4.48	4.46933	4.926	5.38233	5.003	5.5	5.325
310	8	5.218	6.131	5.23733	3.44233	4.22433	5.36367	4.87033	6.87567	7.96167	7.84033	5.54933	6.255	3.87367	3.89433	4.53733	4.98667	3.709	5.91433	3.71533	4.73833	4.031	5.185	4.806	4.34967	5.04767	5.45	3.623	3.901	4.88867	4.46467	4.27	4.42467	4.24533	5.88033	5.834	6.274	5.97	4.63767	4.47333	4.46067	4.91567	5.369	4.99367	5.48667	5.31133
310	7.98833	5.206	6.12233	5.22733	3.43	4.21833	5.35	4.86667	6.862	7.945	7.83	5.53333	6.241	3.86733	3.89033	4.53133	4.984	3.706	5.907	3.71167	4.731	4.02967	5.17767	4.804	4.35033	5.041	5.43767	3.61267	3.88767	4.87533	4.45433	4.25367	4.41433	4.23267	5.87333	5.83433	6.267	5.96533	4.635	4.46767	4.454	4.908	5.358	4.98167	5.475	5.304
311	7.96333	5.18933	6.09933	5.21033	3.421	4.206	5.34267	4.85667	6.84933	7.93467	7.82033	5.522	6.22533	3.863	3.88367	4.53633	4.987	3.71267	5.91067	3.72133	4.73967	4.034	5.185	4.80667	4.35867	5.04333	5.43133	3.61067	3.88167	4.865	4.45233	4.24833	4.41067	4.232	5.86167	5.82867	6.25467	5.95033	4.628	4.45567	4.445	4.89967	5.34967	4.96733	5.46067	5.294
311	7.952	5.17767	6.08367	5.202	3.41567	4.19533	5.331	4.846	6.837	7.92267	7.808	5.511	6.20867	3.85967	3.87533	4.53467	4.98	3.71067	5.905	3.72367	4.73	4.031	5.177	4.80167	4.354	5.037	5.41733	3.609	3.87867	4.85833	4.44933	4.243	4.40133	4.22633	5.84867	5.815	6.24167	5.94233	4.622	4.45133	4.441	4.89467	5.33267	4.95667	5.45367	5.28267
312	7.93533	5.16833	6.07233	5.19067	3.41	4.18967	5.32167	4.84233	6.82367	7.906	7.789	5.50133	6.19867	3.85467	3.87067	4.53	4.975	3.705	5.89533	3.72233	4.72433	4.03	5.17067	4.79633	4.34867	5.031	5.415	3.60733	3.87767	4.85567	4.44733	4.23633	4.39467	4.21867	5.837	5.803	6.22933	5.93233	4.61167	4.444	4.43667	4.894	5.32333	4.94633	5.45367	5.27067
312	7.92167	5.16	6.05833	5.18033	3.405	4.18367	5.31667	4.83733	6.81667	7.89333	7.77567	5.49433	6.19033	3.85433	3.865	4.52633	4.97267	3.70833	5.895	3.72333	4.72067	4.03167	5.17033	4.79367	4.35	5.02767	5.40767	3.601	3.86967	4.84533	4.43767	4.23333	4.39033	4.214	5.81867	5.78467	6.21167	5.91567	4.60767	4.43967	4.432	4.88767	5.30933	4.93067	5.441	5.26
312	7.90367	5.152	6.045	5.167	3.40467	4.17967	5.30767	4.83567	6.81133	7.88233	7.773	5.48733	6.17933	3.859	3.85933	4.53533	4.98167	3.721	5.9	3.735	4.72633	4.04233	5.17833	4.80433	4.35867	5.038	5.399	3.60133	3.86833	4.84333	4.43	4.22233	4.377	4.20333	5.808	5.772	6.197	5.90633	4.6	4.436	4.42433	4.883	5.30667	4.93133	5.44067	5.25367
313	7.89	5.139	6.03533	5.15833	3.402	4.175	5.299	4.83267	6.80467	7.87733	7.76633	5.478	6.168	3.85767	3.85633	4.546	4.99367	3.73233	5.90767	3.746	4.73733	4.05733	5.18767	4.818	4.37333	5.048	5.38567	3.593	3.86133	4.832	4.42133	4.217	4.373	4.19833	5.79733	5.76	6.18167	5.89767	4.59467	4.43067	4.42033	4.87733	5.295	4.92	5.42333	5.238
313	7.87267	5.13467	6.031	5.152	3.39933	4.16533	5.29033	4.82667	6.79567	7.865	7.75467	5.47133	6.15567	3.85433	3.85167	4.546	4.99367	3.73333	5.90133	3.74867	4.73867	4.056	5.19033	4.82	4.37867	5.04733	5.38167	3.589	3.86033	4.82967	4.415	4.21533	4.363	4.19133	5.792	5.755	6.17867	5.893	4.58267	4.42033	4.41333	4.87067	5.28567	4.91333	5.416	5.231
314	7.86033	5.12067	6.01733	5.136	3.39367	4.15867	5.28567	4.82333	6.785	7.849	7.748	5.46467	6.148	3.85267	3.84833	4.55733	5.003	3.745	5.91333	3.759	4.748	4.06433	5.19433	4.83133	4.38867	5.058	5.36667	3.579	3.85333	4.81667	4.41067	4.21367	4.35867	4.184	5.77767	5.73767	6.16667	5.87633	4.57433	4.41133	4.41033	4.86533	5.27067	4.90467	5.41067	5.218
314	7.85133	5.11233	6.00833	5.129	3.38767	4.149	5.276	4.81767	6.77633	7.83533	7.73867	5.45433	6.134	3.84867	3.84267	4.55767	5.00433	3.747	5.91233	3.759	4.74433	4.06533	5.19367	4.83467	4.39	5.05567	5.35733	3.57733	3.84933	4.81267	4.402	4.21	4.35433	4.179	5.776	5.73233	6.15833	5.867	4.56967	4.41067	4.40567	4.85833	5.26533	4.899	5.408	5.214
315	7.83233	5.10133	5.99333	5.11667	3.38	4.139	5.26667	4.81233	6.77067	7.81867	7.723	5.44433	6.12	3.84333	3.83833	4.556	4.99967	3.749	5.90633	3.75933	4.74433	4.06333	5.187	4.83067	4.39	5.049	5.34633	3.57033	3.841	4.80133	4.383	4.19333	4.343	4.16633	5.77	5.72833	6.14667	5.857	4.55633	4.40067	4.39667	4.84567	5.25633	4.885	5.401	5.20433
315	7.81567	5.089	5.976	5.105	3.37933	4.132	5.258	4.81433	6.76533	7.81267	7.712	5.437	6.108	3.84533	3.839	4.55933	4.99467	3.74533	5.9	3.756	4.74467	4.066	5.185	4.82833	4.391	5.04667	5.335	3.56067	3.83733	4.796	4.37	4.179	4.33233	4.15367	5.76533	5.721	6.14367	5.85567	4.55	4.39267	4.38667	4.83633	5.24467	4.877	5.388	5.19233
316	7.801	5.08467	5.96833	5.09633	3.378	4.12767	5.25233	4.80933	6.75367	7.797	7.70133	5.43133	6.09833	3.84467	3.83633	4.56433	4.99567	3.74567	5.89933	3.75767	4.74333	4.06733	5.18533	4.82633	4.39267	5.04567	5.33167	3.558	3.83067	4.792	4.363	4.17933	4.32167	4.151	5.75767	5.717	6.13067	5.84667	4.54533	4.38967	4.382	4.82967	5.23967	4.87167	5.381	5.18867
316	7.78167	5.079	5.956	5.085	3.37333	4.11467	5.237	4.79833	6.747	7.79167	7.691	5.41733	6.07833	3.838	3.828	4.57467	5.00433	3.76233	5.90433	3.77	4.74867	4.07833	5.19533	4.84033	4.40267	5.05633	5.32033	3.55033	3.82733	4.786	4.348	4.169	4.31433	4.138	5.74833	5.70833	6.11933	5.837	4.54633	4.393	4.38067	4.827	5.23	4.86533	5.37233	5.18067
317	7.76533	5.072	5.94433	5.074	3.36333	4.10567	5.227	4.78867	6.74033	7.77967	7.67667	5.40467	6.06533	3.832	3.82033	4.57333	4.997	3.75867	5.89467	3.764	4.73967	4.07333	5.19	4.83767	4.39667	5.049	5.313	3.545	3.823	4.77967	4.35133	4.16633	4.307	4.132	5.735	5.69967	6.10233	5.825	4.53467	4.38433	4.37233	4.818	5.223	4.84933	5.371	5.174
317	7.74933	5.06533	5.937	5.06633	3.35867	4.095	5.21167	4.77867	6.72567	7.769	7.662	5.39267	6.047	3.82433	3.81367	4.57967	4.99433	3.76067	5.88933	3.769	4.73967	4.07367	5.192	4.83933	4.40033	5.04867	5.30733	3.54333	3.82033	4.77633	4.333	4.15067	4.29467	4.11767	5.71933	5.68433	6.08	5.809	4.523	4.37967	4.36367	4.80633	5.21733	4.83867	5.364	5.16233
318	7.738	5.05833	5.92733	5.05867	3.36167	4.08967	5.20667	4.77567	6.724	7.76333	7.65433	5.39033	6.03733	3.82633	3.81167	4.587	5.00333	3.77033	5.89333	3.77767	4.747	4.08033	5.202	4.85267	4.41467	5.055	5.298	3.54233	3.81767	4.77533	4.32833	4.14833	4.29033	4.11567	5.70567	5.67033	6.06767	5.79433	4.51767	4.37167	4.36033	4.80367	5.20533	4.83267	5.35433	5.151
318	7.72433	5.04567	5.91433	5.05133	3.35867	4.08033	5.20067	4.77633	6.70933	7.75067	7.64267	5.38267	6.02333	3.827	3.81067	4.58633	5.00267	3.77233	5.89533	3.77667	4.74567	4.079	5.20233	4.853	4.41567	5.04833	5.29	3.541	3.811	4.76567	4.32133	4.14267	4.281	4.107	5.69167	5.662	6.05833	5.786	4.509	4.36367	4.34867	4.78933	5.19833	4.831	5.34367	5.14267
319	7.712	5.04067	5.89833	5.045	3.356	4.07533	5.191	4.76933	6.69633	7.74533	7.63667	5.37367	6.012	3.82567	3.80433	4.59267	5.00267	3.778	5.89533	3.78333	4.75	4.08633	5.21133	4.85667	4.42033	5.05167	5.271	3.53167	3.80333	4.75333	4.316	4.13733	4.27167	4.1	5.68333	5.64767	6.041	5.77033	4.50233	4.35933	4.347	4.78533	5.196	4.826	5.339	5.13667
319	7.70133	5.04133	5.88533	5.03867	3.35067	4.06967	5.186	4.76333	6.69133	7.73933	7.62433	5.36567	6.00233	3.822	3.802	4.606	5.01167	3.78767	5.90633	3.79633	4.76233	4.09533	5.22067	4.87033	4.42833	5.065	5.25967	3.52633	3.80033	4.74933	4.31567	4.14033	4.272	4.10233	5.67267	5.638	6.031	5.76433	4.497	4.36033	4.34833	4.787	5.18967	4.81967	5.33167	5.131
319	7.69233	5.037	5.877	5.034	3.349	4.066	5.18067	4.76133	6.691	7.72767	7.61233	5.36033	5.99367	3.81867	3.804	4.59967	5.00333	3.782	5.89233	3.78933	4.752	4.08433	5.20967	4.86433	4.41967	5.05467	5.24567	3.51567	3.79067	4.74033	4.30067	4.12933	4.26133	4.091	5.66433	5.62033	6.017	5.74967	4.49367	4.358	4.34533	4.784	5.181	4.81533	5.323	5.123
320	7.68133	5.03333	5.872	5.02733	3.34333	4.062	5.175	4.76133	6.687	7.71667	7.60433	5.35133	5.98467	3.81533	3.80567	4.59733	5.00167	3.77733	5.88667	3.785	4.74867	4.08233	5.20933	4.86233	4.42367	5.05333	5.241	3.51067	3.78367	4.73467	4.29267	4.124	4.25367	4.08233	5.64733	5.609	6.00033	5.731	4.487	4.35233	4.33967	4.77833	5.17667	4.81	5.31333	5.11667
320	7.66567	5.02633	5.861	5.02067	3.33433	4.04967	5.16367	4.75333	6.68233	7.70833	7.60333	5.33733	5.96633	3.811	3.799	4.60067	4.999	3.77833	5.88867	3.78667	4.74733	4.081	5.212	4.86967	4.42567	5.05	5.22967	3.50367	3.775	4.72567	4.28533	4.122	4.249	4.07933	5.63933	5.59733	5.98867	5.72267	4.483	4.34767	4.33267	4.77033	5.16533	4.80067	5.30033	5.111
321	7.65633	5.02267	5.85633	5.01067	3.33267	4.03967	5.155	4.746	6.675	7.7	7.59333	5.32867	5.95033	3.808	3.79533	4.609	5.00467	3.78267	5.891	3.795	4.75133	4.085	5.21767	4.88033	4.43433	5.05867	5.21533	3.498	3.771	4.71867	4.28233	4.113	4.24433	4.07	5.63867	5.591	5.97733	5.715	4.47567	4.343	4.32867	4.76567	5.159	4.798	5.29367	5.10933
321	7.64567	5.01433	5.84533	5.00233	3.32333	4.02867	5.144	4.73667	6.671	7.68833	7.57967	5.31633	5.935	3.799	3.792	4.60633	4.99633	3.776	5.892	3.79067	4.752	4.07733	5.21667	4.87567	4.43433	5.05267	5.207	3.49033	3.76367	4.704	4.27633	4.112	4.24067	4.06267	5.629	5.578	5.96867	5.707	4.477	4.33833	4.328	4.76333	5.148	4.789	5.28	5.101
322	7.63867	5.01333	5.83667	4.997	3.316	4.01667	5.13033	4.72867	6.667	7.67833	7.57033	5.306	5.91933	3.79033	3.78467	4.602	4.986	3.77467	5.88467	3.785	4.751	4.07133	5.20967	4.87433	4.43333	5.05033	5.19667	3.49167	3.76033	4.7	4.27267	4.105	4.231	4.05167	5.62233	5.57533	5.96333	5.70033	4.47567	4.33767	4.32533	4.764	5.141	4.789	5.276	5.09867
322	7.627	5.002	5.819	4.98533	3.30733	4.01367	5.12033	4.72367	6.657	7.66867	7.56033	5.293	5.90767	3.786	3.78133	4.60133	4.98433	3.782	5.88733	3.78567	4.74733	4.071	5.208	4.881	4.436	5.048	5.18833	3.48733	3.757	4.693	4.27233	4.09867	4.231	4.04833	5.61133	5.56467	5.947	5.692	4.46967	4.33	4.31733	4.75533	5.13633	4.77967	5.271	5.09167
323	7.61933	5.00267	5.81933	4.98833	3.30267	4.006	5.11	4.71967	6.65133	7.66133	7.54767	5.28267	5.893	3.783	3.77733	4.58667	4.96767	3.76833	5.871	3.77233	4.733	4.06133	5.19467	4.869	4.423	5.03333	5.18767	3.48967	3.757	4.68867	4.26867	4.094	4.227	4.04733	5.604	5.56367	5.93833	5.69233	4.46533	4.323	4.31167	4.74967	5.13367	4.77433	5.26133	5.08833
323	7.61067	4.99767	5.81033	4.97867	3.30267	4.006	5.10667	4.719	6.64467	7.655	7.53633	5.279	5.889	3.78267	3.77933	4.587	4.965	3.767	5.868	3.77433	4.735	4.06067	5.18933	4.87067	4.41933	5.03133	5.17367	3.48267	3.74767	4.67933	4.26867	4.08833	4.22367	4.04267	5.58667	5.55567	5.92867	5.683	4.45667	4.31533	4.30533	4.74467	5.12867	4.77267	5.251	5.08033
324	7.598	4.98967	5.798	4.967	3.297	3.99767	5.1	4.71433	6.63767	7.64467	7.527	5.27033	5.877	3.778	3.777	4.57533	4.95467	3.75867	5.856	3.76367	4.718	4.04967	5.182	4.86433	4.41133	5.021	5.16433	3.476	3.74267	4.67367	4.26933	4.09067	4.218	4.03767	5.57367	5.54167	5.91533	5.672	4.45533	4.31567	4.30433	4.745	5.12433	4.77067	5.24233	5.07533
324	7.591	4.98267	5.79133	4.956	3.29367	3.99367	5.095	4.70733	6.628	7.63633	7.51667	5.26533	5.87067	3.77367	3.77133	4.57467	4.957	3.76433	5.85967	3.77167	4.71867	4.04933	5.18033	4.86667	4.41567	5.02067	5.16333	3.47433	3.73967	4.66767	4.272	4.09967	4.224	4.04333	5.56	5.52967	5.89467	5.658	4.44567	4.31167	4.305	4.74467	5.12133	4.76833	5.23933	5.07533
325	7.57967	4.971	5.78467	4.947	3.28667	3.98	5.08633	4.69567	6.62267	7.62733	7.506	5.25433	5.85433	3.76767	3.76433	4.574	4.956	3.76733	5.85733	3.778	4.725	4.05333	5.185	4.869	4.416	5.022	5.15267	3.46633	3.73533	4.65733	4.27067	4.095	4.22633	4.03933	5.55267	5.52567	5.88733	5.651	4.44367	4.31	4.304	4.74467	5.114	4.76067	5.23033	5.068
325	7.576	4.967	5.781	4.942	3.28333	3.979	5.08533	4.69533	6.62433	7.61733	7.49867	5.252	5.852	3.76733	3.76467	4.561	4.942	3.753	5.84533	3.768	4.716	4.04333	5.17467	4.86267	4.40833	5.00767	5.13967	3.45933	3.72733	4.65033	4.27433	4.09567	4.22633	4.04167	5.54733	5.52033	5.88	5.643	4.42933	4.295	4.29933	4.74133	5.10933	4.75467	5.21933	5.05633
326	7.56467	4.95867	5.76967	4.93267	3.28233	3.97367	5.08067	4.696	6.623	7.61333	7.49367	5.24767	5.84367	3.766	3.766	4.56667	4.94833	3.757	5.851	3.77067	4.72367	4.04733	5.17933	4.868	4.41867	5.01133	5.131	3.45633	3.72133	4.644	4.26967	4.09467	4.22567	4.039	5.546	5.51767	5.88	5.63467	4.428	4.29633	4.29933	4.742	5.102	4.75767	5.211	5.05233
326	7.56367	4.953	5.766	4.92667	3.27367	3.96733	5.07733	4.69	6.61833	7.60167	7.48467	5.23933	5.836	3.76	3.763	4.56033	4.943	3.752	5.84233	3.76733	4.72133	4.04467	5.17467	4.86633	4.41633	5.011	5.114	3.44967	3.71567	4.634	4.277	4.09933	4.22767	4.04167	5.54133	5.51467	5.88133	5.633	4.42967	4.29333	4.29967	4.74333	5.099	4.76	5.21	5.04933
326	7.54833	4.94067	5.75833	4.91733	3.26433	3.962	5.074	4.68333	6.61	7.58733	7.47733	5.232	5.82967	3.753	3.761	4.556	4.93933	3.74867	5.83933	3.763	4.71667	4.04233	5.16733	4.85867	4.41067	5.002	5.114	3.445	3.71367	4.629	4.27433	4.10033	4.22433	4.03933	5.53667	5.514	5.871	5.62767	4.42467	4.29067	4.29833	4.741	5.10067	4.76167	5.21233	5.04767
327	7.541	4.941	5.75633	4.912	3.25767	3.95767	5.069	4.676	6.60533	7.583	7.46633	5.224	5.82233	3.74767	3.758	4.55133	4.92967	3.73933	5.83067	3.75867	4.71233	4.03833	5.162	4.85	4.407	4.995	5.10467	3.43967	3.712	4.62867	4.27	4.098	4.222	4.036	5.53367	5.51067	5.86533	5.62267	4.42767	4.294	4.306	4.74967	5.097	4.75467	5.21767	5.04567
327	7.528	4.93467	5.754	4.904	3.251	3.95067	5.06167	4.67133	6.60267	7.57467	7.45767	5.21433	5.81233	3.74167	3.75533	4.54333	4.93033	3.73667	5.82533	3.75633	4.708	4.03233	5.15367	4.84567	4.40533	4.98933	5.102	3.439	3.715	4.628	4.26433	4.09167	4.22	4.03233	5.53167	5.51133	5.858	5.61967	4.42567	4.29467	4.30533	4.749	5.08467	4.74667	5.20667	5.03567
328	7.51333	4.91967	5.745	4.89267	3.247	3.93933	5.057	4.66867	6.59767	7.56933	7.44933	5.208	5.80067	3.73967	3.75233	4.54067	4.92433	3.74	5.818	3.753	4.70467	4.029	5.14967	4.84233	4.408	4.98567	5.09967	3.44	3.71567	4.62367	4.26167	4.08767	4.21667	4.02733	5.531	5.5	5.84467	5.60533	4.41733	4.28633	4.29967	4.74367	5.082	4.74867	5.19933	5.031
328	7.514	4.91733	5.74733	4.89233	3.24033	3.92633	5.04733	4.65867	6.591	7.57067	7.44733	5.19933	5.78733	3.733	3.74267	4.54233	4.92333	3.74467	5.82133	3.75633	4.708	4.036	5.153	4.848	4.41233	4.98933	5.096	3.43933	3.71367	4.61867	4.265	4.091	4.21833	4.02767	5.524	5.49633	5.84133	5.60133	4.41	4.281	4.29267	4.73633	5.07433	4.744	5.192	5.021
329	7.49633	4.909	5.74033	4.88133	3.24167	3.923	5.04033	4.656	6.589	7.565	7.44133	5.196	5.77933	3.73033	3.741	4.54967	4.93033	3.757	5.82733	3.76367	4.71667	4.04533	5.15367	4.85833	4.41567	4.993	5.08967	3.43367	3.70867	4.611	4.269	4.09733	4.22033	4.03	5.525	5.494	5.84067	5.601	4.403	4.27767	4.28667	4.73333	5.064	4.73733	5.192	5.013
329	7.48967	4.90133	5.72667	4.87367	3.24033	3.92133	5.03867	4.65333	6.58733	7.56267	7.43433	5.194	5.77467	3.72833	3.74267	4.54667	4.925	3.76	5.82333	3.76033	4.71567	4.04067	5.148	4.85033	4.415	4.98933	5.08067	3.43133	3.708	4.60867	4.26733	4.09333	4.21933	4.02467	5.51567	5.491	5.83533	5.59	4.402	4.279	4.29033	4.735	5.06667	4.73967	5.18867	5.01033
330	7.47333	4.889	5.71467	4.864	3.23367	3.912	5.034	4.647	6.58667	7.55967	7.43267	5.18733	5.766	3.72133	3.73933	4.54633	4.92367	3.764	5.82667	3.761	4.71867	4.046	5.14733	4.84767	4.41467	4.98267	5.07933	3.43	3.70867	4.605	4.26533	4.09633	4.216	4.02733	5.50533	5.489	5.82867	5.583	4.39667	4.27467	4.28767	4.73367	5.06567	4.73733	5.186	5.00233
330	7.472	4.884	5.70867	4.85733	3.23533	3.91133	5.031	4.64667	6.58	7.56433	7.43567	5.18467	5.76167	3.722	3.73967	4.54267	4.92667	3.77067	5.82267	3.76267	4.71433	4.04833	5.14367	4.856	4.41633	4.98333	5.07533	3.42667	3.709	4.60533	4.272	4.09733	4.21867	4.02933	5.491	5.48333	5.81967	5.57133	4.389	4.27533	4.284	4.726	5.066	4.73933	5.18467	5.001
331	7.46367	4.87233	5.70333	4.84633	3.23067	3.908	5.028	4.643	6.58067	7.56267	7.43967	5.178	5.75467	3.71833	3.74	4.551	4.937	3.78367	5.83433	3.77433	4.724	4.06067	5.158	4.865	4.42533	4.99	5.07533	3.41967	3.707	4.60233	4.27067	4.10067	4.22133	4.03433	5.479	5.47333	5.80933	5.563	4.38633	4.279	4.28567	4.72367	5.06933	4.73933	5.17967	4.997
331	7.45567	4.86733	5.69667	4.83967	3.22533	3.905	5.02267	4.642	6.58367	7.561	7.435	5.17167	5.74933	3.71567	3.73767	4.54933	4.94233	3.78433	5.83333	3.77333	4.72033	4.06433	5.15533	4.85967	4.42133	4.99167	5.07267	3.419	3.70367	4.60333	4.26733	4.10067	4.22067	4.033	5.47467	5.467	5.80533	5.55467	4.388	4.28133	4.292	4.72833	5.06633	4.745	5.179	4.99633
332	7.441	4.857	5.68167	4.82633	3.22367	3.89933	5.02067	4.638	6.59	7.567	7.439	5.16933	5.74333	3.715	3.734	4.56133	4.951	3.80233	5.84433	3.78933	4.732	4.07733	5.168	4.87467	4.43633	5.00667	5.061	3.41233	3.69667	4.597	4.271	4.10267	4.226	4.034	5.46467	5.45867	5.79933	5.542	4.38967	4.282	4.292	4.72633	5.05533	4.742	5.17033	4.98467
332	7.426	4.852	5.67567	4.82167	3.21867	3.89133	5.015	4.632	6.59233	7.563	7.44033	5.16333	5.73533	3.70933	3.72833	4.55833	4.94667	3.80433	5.84167	3.786	4.72967	4.07567	5.16567	4.87567	4.43467	5.00567	5.05967	3.40767	3.697	4.596	4.27	4.10533	4.22733	4.03633	5.45467	5.44967	5.78733	5.532	4.38833	4.28167	4.289	4.72267	5.047	4.73633	5.164	4.97033
332	7.42567	4.852	5.68	4.82333	3.21533	3.88633	5.01033	4.62633	6.59167	7.56567	7.43867	5.15633	5.728	3.70733	3.725	4.56767	4.95433	3.81633	5.85167	3.79667	4.74867	4.086	5.17567	4.88633	4.44767	5.019	5.06033	3.40833	3.701	4.598	4.268	4.108	4.22933	4.03967	5.45233	5.45233	5.786	5.53233	4.387	4.27833	4.288	4.72167	5.04567	4.73967	5.16167	4.97
333	7.41733	4.84567	5.67167	4.82	3.21367	3.88267	5.009	4.62267	6.596	7.56767	7.44	5.15233	5.72133	3.70633	3.72533	4.564	4.951	3.81367	5.849	3.79367	4.74733	4.08833	5.17367	4.88933	4.44767	5.01633	5.04767	3.41	3.69933	4.59767	4.269	4.10467	4.229	4.03733	5.452	5.45033	5.78	5.52867	4.387	4.283	4.28633	4.71867	5.042	4.73667	5.158	4.96367
333	7.40967	4.84367	5.66667	4.812	3.21	3.88167	5.00467	4.625	6.596	7.56933	7.43867	5.148	5.71767	3.70633	3.726	4.57433	4.96067	3.82667	5.85567	3.80133	4.75333	4.09867	5.179	4.90233	4.46533	5.02633	5.044	3.413	3.697	4.594	4.274	4.10833	4.232	4.04167	5.45033	5.444	5.77467	5.524	4.38367	4.279	4.282	4.714	5.03867	4.73767	5.14967	4.96133
334	7.401	4.83433	5.659	4.80433	3.20367	3.87733	4.99967	4.624	6.59167	7.572	7.436	5.13833	5.71067	3.704	3.72367	4.58133	4.968	3.83033	5.85633	3.80633	4.75333	4.099	5.18233	4.90467	4.46567	5.032	5.047	3.41733	3.69867	4.593	4.27067	4.10433	4.224	4.03633	5.44833	5.438	5.769	5.51733	4.38067	4.281	4.27733	4.70533	5.037	4.73767	5.14867	4.96
334	7.39867	4.828	5.65933	4.79867	3.19933	3.874	4.99433	4.61733	6.59433	7.575	7.438	5.132	5.703	3.69867	3.722	4.587	4.97367	3.84167	5.86433	3.814	4.75933	4.10667	5.18833	4.911	4.47167	5.04167	5.042	3.41633	3.69967	4.59	4.265	4.10333	4.22	4.03067	5.44	5.42633	5.75367	5.50867	4.379	4.27933	4.276	4.70567	5.03633	4.73833	5.152	4.95433
335	7.38733	4.81833	5.64533	4.78867	3.19767	3.871	4.988	4.616	6.59767	7.57833	7.44333	5.12633	5.69767	3.69667	3.71967	4.60033	4.98167	3.855	5.87567	3.82533	4.76867	4.11433	5.20067	4.92667	4.48267	5.05133	5.04033	3.41467	3.69967	4.59067	4.258	4.09667	4.21267	4.02567	5.43	5.41733	5.74133	5.495	4.37667	4.28167	4.27967	4.70833	5.036	4.73567	5.15167	4.95333
335	7.37467	4.81467	5.63567	4.77967	3.19167	3.86267	4.979	4.61	6.59067	7.57367	7.42933	5.115	5.68433	3.69067	3.715	4.59633	4.97633	3.85433	5.87133	3.82367	4.76433	4.11133	5.19367	4.92033	4.48133	5.04667	5.02967	3.41467	3.696	4.586	4.25167	4.086	4.20667	4.018	5.42133	5.40933	5.735	5.481	4.36967	4.27867	4.274	4.703	5.029	4.72867	5.14667	4.94533
336	7.367	4.806	5.631	4.77333	3.18967	3.85967	4.97333	4.603	6.59167	7.57567	7.43367	5.10933	5.67833	3.685	3.71167	4.599	4.987	3.86233	5.87367	3.831	4.767	4.11233	5.20033	4.92967	4.48767	5.054	5.025	3.41367	3.69233	4.57967	4.24967	4.086	4.206	4.01567	5.41333	5.399	5.72233	5.46533	4.364	4.281	4.271	4.70067	5.02533	4.728	5.14433	4.934
336	7.35467	4.798	5.62567	4.76633	3.18633	3.85633	4.97	4.602	6.593	7.57067	7.42733	5.10333	5.67067	3.68567	3.71233	4.60733	4.989	3.86733	5.879	3.832	4.77367	4.11567	5.20433	4.93633	4.49233	5.05933	5.023	3.41433	3.69233	4.58	4.254	4.091	4.20867	4.01867	5.39967	5.39167	5.71867	5.45767	4.35733	4.27333	4.26467	4.698	5.02933	4.73067	5.14067	4.93333
337	7.346	4.80133	5.623	4.762	3.184	3.85033	4.95967	4.58933	6.59033	7.57167	7.427	5.09567	5.66033	3.67633	3.70467	4.61133	4.995	3.87433	5.88467	3.84133	4.77933	4.121	5.21067	4.938	4.49533	5.06333	5.01433	3.413	3.69267	4.57867	4.25167	4.08933	4.20533	4.01967	5.38133	5.38167	5.70633	5.44733	4.35867	4.27567	4.26967	4.703	5.02233	4.72767	5.14167	4.92667
337	7.33167	4.79233	5.611	4.75067	3.185	3.85167	4.95867	4.58933	6.591	7.565	7.42733	5.09067	5.655	3.68067	3.708	4.60433	4.99733	3.86933	5.87633	3.83567	4.774	4.11733	5.20267	4.93267	4.492	5.06133	5.008	3.41233	3.69233	4.57767	4.24767	4.08667	4.20233	4.016	5.37567	5.37567	5.69333	5.435	4.35767	4.27733	4.27467	4.70933	5.021	4.723	5.14133	4.92967
338	7.32867	4.79	5.60933	4.74833	3.177	3.843	4.95133	4.58233	6.589	7.56267	7.42433	5.07933	5.643	3.67533	3.70367	4.60233	5.00067	3.871	5.87467	3.838	4.77533	4.119	5.205	4.935	4.495	5.06133	5.003	3.41333	3.69167	4.578	4.246	4.08733	4.19933	4.018	5.36767	5.36933	5.687	5.43133	4.361	4.28133	4.28067	4.71233	5.02067	4.72967	5.13467	4.92967
338	7.324	4.788	5.61333	4.75	3.176	3.839	4.95133	4.57967	6.58967	7.561	7.42467	5.076	5.63933	3.676	3.70167	4.612	5.019	3.883	5.884	3.851	4.78467	4.13	5.21767	4.95067	4.50767	5.07333	4.99967	3.41	3.68867	4.572	4.24767	4.09067	4.20067	4.021	5.361	5.36033	5.67533	5.42667	4.35633	4.281	4.278	4.70867	5.017	4.73267	5.13833	4.927
339	7.32467	4.78333	5.61133	4.747	3.17933	3.84133	4.94467	4.58233	6.58233	7.558	7.42367	5.07367	5.63533	3.67633	3.704	4.61867	5.03467	3.89267	5.88733	3.86467	4.79633	4.13967	5.23033	4.966	4.517	5.08233	4.98667	3.40233	3.68067	4.56733	4.25433	4.093	4.199	4.019	5.349	5.35533	5.662	5.41367	4.35767	4.284	4.28033	4.71033	5.01367	4.728	5.13033	4.91967
339	7.31367	4.77333	5.60467	4.74133	3.16967	3.834	4.94167	4.577	6.59133	7.55167	7.418	5.06733	5.62933	3.668	3.70067	4.64	5.047	3.909	5.905	3.88133	4.81433	4.157	5.24833	4.983	4.53333	5.099	4.976	3.39967	3.68067	4.564	4.244	4.08667	4.19133	4.01533	5.34833	5.35367	5.65433	5.40967	4.354	4.28167	4.284	4.715	5.008	4.724	5.12433	4.911
339	7.30233	4.766	5.60033	4.738	3.172	3.83	4.938	4.57267	6.58633	7.54533	7.40767	5.06567	5.623	3.667	3.698	4.63467	5.03967	3.901	5.897	3.875	4.80233	4.14733	5.23567	4.97867	4.52833	5.091	4.96367	3.397	3.67233	4.55467	4.24433	4.08467	4.194	4.01633	5.34533	5.35033	5.64333	5.39767	4.34867	4.27667	4.27933	4.71233	4.99767	4.72233	5.12067	4.90467
340	7.29333	4.75833	5.60367	4.73867	3.17867	3.827	4.937	4.568	6.585	7.547	7.40967	5.066	5.61767	3.668	3.69733	4.645	5.04633	3.908	5.90233	3.88467	4.815	4.153	5.24633	4.99267	4.54133	5.09933	4.94967	3.39167	3.67233	4.54467	4.24367	4.08733	4.19467	4.01767	5.33733	5.35	5.632	5.38867	4.34533	4.277	4.27467	4.70933	4.99733	4.71967	5.11633	4.89633
340	7.28467	4.756	5.60067	4.73767	3.16967	3.82167	4.92533	4.55967	6.58467	7.54567	7.40467	5.05333	5.60733	3.65733	3.69233	4.65533	5.05867	3.91633	5.91033	3.89367	4.82767	4.16367	5.257	5.00333	4.55433	5.10467	4.94933	3.39067	3.675	4.544	4.245	4.08733	4.19067	4.01167	5.32967	5.33967	5.61933	5.377	4.33967	4.27733	4.27667	4.71233	4.999	4.72567	5.11567	4.898
341	7.281	4.75367	5.597	4.736	3.162	3.81567	4.919	4.55233	6.57933	7.55067	7.408	5.043	5.59667	3.65233	3.68833	4.665	5.06833	3.92467	5.91233	3.90567	4.83633	4.17333	5.26667	5.01267	4.56833	5.11133	4.94	3.391	3.66967	4.537	4.24467	4.08567	4.18033	4.00533	5.32633	5.33233	5.61367	5.36967	4.34267	4.27933	4.28333	4.717	4.997	4.72167	5.11567	4.89967
341	7.268	4.74833	5.58933	4.73067	3.16033	3.811	4.90933	4.54433	6.576	7.54733	7.40567	5.037	5.58733	3.646	3.68233	4.673	5.07533	3.92833	5.91633	3.911	4.83667	4.181	5.268	5.02167	4.57167	5.111	4.935	3.39233	3.66567	4.53367	4.24833	4.08267	4.18	3.99933	5.317	5.32367	5.604	5.356	4.34133	4.279	4.28367	4.714	4.99567	4.71667	5.11333	4.89867
342	7.252	4.744	5.588	4.72533	3.15367	3.806	4.901	4.53767	6.57567	7.54	7.39933	5.02733	5.57767	3.64	3.67833	4.693	5.09433	3.94933	5.93067	3.93433	4.859	4.20233	5.28933	5.04067	4.58733	5.13	4.93267	3.38833	3.663	4.52533	4.247	4.08233	4.17833	4.001	5.314	5.31767	5.60033	5.351	4.33867	4.276	4.28167	4.71667	4.99633	4.71633	5.114	4.90167
342	7.23933	4.738	5.58267	4.724	3.153	3.80133	4.89633	4.529	6.577	7.54067	7.39633	5.02233	5.56833	3.63467	3.67533	4.68867	5.089	3.944	5.93433	3.93467	4.85833	4.19633	5.286	5.041	4.58467	5.129	4.92767	3.39233	3.66733	4.533	4.24333	4.082	4.17667	3.99733	5.299	5.308	5.59067	5.34033	4.336	4.28033	4.28633	4.72267	4.99533	4.715	5.11067	4.89833
343	7.23133	4.72933	5.57867	4.71733	3.14933	3.79333	4.88333	4.51867	6.565	7.53167	7.39033	5.01467	5.556	3.62433	3.66967	4.69133	5.09167	3.95133	5.93933	3.941	4.86433	4.20533	5.288	5.049	4.58967	5.12767	4.92	3.39033	3.66467	4.52833	4.246	4.08467	4.18	3.99933	5.29067	5.30567	5.584	5.34033	4.33667	4.27633	4.29033	4.72967	4.99233	4.71367	5.10833	4.896
343	7.21267	4.727	5.57367	4.71433	3.14967	3.789	4.885	4.51567	6.55567	7.523	7.38667	5.01467	5.55467	3.62467	3.66533	4.689	5.08867	3.94467	5.93267	3.94133	4.862	4.20167	5.284	5.046	4.591	5.119	4.90967	3.387	3.662	4.52367	4.24767	4.08267	4.18167	4.003	5.28533	5.309	5.58333	5.338	4.332	4.271	4.28567	4.725	4.98733	4.70967	5.10033	4.89067
344	7.201	4.72133	5.57467	4.713	3.14833	3.785	4.885	4.51367	6.55567	7.523	7.37867	5.013	5.55	3.62167	3.66733	4.67967	5.08967	3.94167	5.92967	3.93767	4.85733	4.19967	5.27633	5.04067	4.59033	5.111	4.903	3.382	3.66033	4.51967	4.246	4.083	4.183	3.99833	5.28033	5.305	5.575	5.33267	4.333	4.26767	4.28433	4.723	4.98233	4.704	5.09433	4.88133
344	7.193	4.714	5.57067	4.70333	3.14633	3.78067	4.878	4.50733	6.55667	7.52433	7.385	5.007	5.54333	3.618	3.66167	4.68667	5.09367	3.94833	5.936	3.94433	4.86633	4.205	5.28833	5.055	4.59667	5.119	4.90567	3.38333	3.66567	4.51967	4.24967	4.08367	4.18267	3.99733	5.27733	5.29933	5.569	5.32833	4.34433	4.27367	4.28867	4.73067	4.98133	4.705	5.09433	4.879
345	7.17933	4.703	5.56033	4.69467	3.145	3.773	4.87167	4.50167	6.55733	7.51633	7.37767	5.00267	5.53567	3.61367	3.65667	4.68	5.08133	3.94	5.92767	3.93567	4.85867	4.19667	5.27267	5.04933	4.58533	5.107	4.90467	3.37933	3.666	4.51467	4.249	4.085	4.18167	3.99933	5.27167	5.299	5.56533	5.32667	4.335	4.26733	4.28333	4.72133	4.977	4.69867	5.08267	4.87367
345	7.174	4.69567	5.55167	4.68433	3.14133	3.766	4.86567	4.49233	6.55533	7.51367	7.37567	4.99967	5.53033	3.60367	3.65067	4.678	5.08367	3.94267	5.92633	3.938	4.855	4.19567	5.27133	5.05133	4.58467	5.109	4.901	3.38267	3.659	4.508	4.24467	4.078	4.17333	3.98933	5.264	5.291	5.55067	5.317	4.332	4.268	4.28467	4.71667	4.96867	4.69433	5.081	4.86433
345	7.17233	4.68767	5.54867	4.68533	3.13867	3.76267	4.86433	4.48867	6.55733	7.50467	7.36833	4.997	5.52667	3.59867	3.65233	4.68	5.087	3.94067	5.924	3.93567	4.85433	4.196	5.274	5.054	4.58633	5.10933	4.89933	3.37933	3.65533	4.5	4.24467	4.077	4.17633	3.98633	5.26067	5.285	5.54933	5.309	4.326	4.27033	4.27633	4.70967	4.97367	4.695	5.07467	4.86167
346	7.16267	4.679	5.548	4.686	3.137	3.75633	4.857	4.47767	6.552	7.50033	7.362	4.993	5.52	3.59033	3.644	4.686	5.09	3.94667	5.93267	3.945	4.85967	4.199	5.279	5.06133	4.59367	5.11267	4.897	3.37867	3.652	4.493	4.243	4.08	4.177	3.985	5.25067	5.277	5.54133	5.29933	4.327	4.27	4.275	4.70733	4.97433	4.70267	5.07367	4.85833
346	7.14833	4.66867	5.54033	4.67833	3.13	3.74733	4.84967	4.46433	6.545	7.49567	7.36167	4.985	5.511	3.58	3.63533	4.68767	5.089	3.94633	5.92833	3.94333	4.85867	4.19833	5.28033	5.05967	4.594	5.11267	4.89567	3.378	3.652	4.492	4.24233	4.07233	4.17333	3.979	5.249	5.26867	5.53167	5.29167	4.322	4.265	4.26833	4.70033	4.973	4.70267	5.07667	4.85567
347	7.13133	4.65767	5.52967	4.66567	3.12833	3.73933	4.84133	4.454	6.54	7.495	7.35733	4.98033	5.50033	3.572	3.62933	4.682	5.083	3.94733	5.92167	3.941	4.854	4.19667	5.277	5.057	4.58933	5.11033	4.88867	3.37667	3.65267	4.48867	4.23933	4.07233	4.16933	3.97467	5.24233	5.267	5.52567	5.28333	4.32333	4.264	4.26533	4.701	4.96767	4.69767	5.06033	4.85167
347	7.11633	4.652	5.51733	4.652	3.121	3.73133	4.84	4.44167	6.53767	7.487	7.34867	4.97433	5.49433	3.565	3.62267	4.66767	5.06067	3.93367	5.90233	3.92333	4.833	4.17933	5.25933	5.03867	4.57067	5.095	4.88833	3.378	3.654	4.48333	4.23467	4.068	4.16767	3.972	5.24233	5.25967	5.52633	5.28	4.32133	4.26133	4.261	4.69733	4.967	4.70367	5.06367	4.853
348	7.09833	4.646	5.51	4.641	3.12367	3.72933	4.833	4.43467	6.52433	7.482	7.34333	4.969	5.48567	3.56333	3.621	4.65533	5.05467	3.921	5.892	3.91467	4.824	4.16633	5.25	5.02767	4.56133	5.085	4.88567	3.379	3.64967	4.47933	4.23433	4.06733	4.16433	3.97	5.23633	5.25167	5.523	5.27633	4.31667	4.25833	4.25767	4.69333	4.96533	4.70533	5.06533	4.84933
348	7.08667	4.647	5.50633	4.63833	3.117	3.72	4.82733	4.42567	6.52	7.476	7.33667	4.96067	5.476	3.558	3.614	4.64433	5.04867	3.91333	5.88	3.90867	4.81567	4.16267	5.24433	5.02	4.55133	5.08167	4.88667	3.37933	3.65367	4.47867	4.23	4.063	4.15567	3.961	5.23	5.25233	5.52333	5.27633	4.31167	4.25433	4.25633	4.68967	4.963	4.69633	5.05733	4.84633
349	7.07767	4.64333	5.49667	4.62967	3.11167	3.71267	4.82	4.42067	6.51867	7.47133	7.33133	4.95367	5.468	3.55467	3.60667	4.63167	5.037	3.90233	5.86633	3.897	4.802	4.153	5.23067	5.00933	4.539	5.07067	4.88633	3.37533	3.64833	4.47667	4.22667	4.055	4.14967	3.95167	5.22367	5.24167	5.52533	5.279	4.30733	4.25267	4.25767	4.691	4.95167	4.69033	5.04733	4.84433
349	7.07133	4.635	5.49733	4.62367	3.11233	3.70933	4.81733	4.41733	6.51433	7.461	7.32633	4.952	5.46367	3.55333	3.60467	4.616	5.02933	3.89433	5.85233	3.884	4.78733	4.14	5.214	4.99933	4.52433	5.05933	4.878	3.37433	3.64133	4.46767	4.21933	4.04533	4.14267	3.95133	5.22367	5.24433	5.52367	5.28167	4.30267	4.25033	4.256	4.689	4.95033	4.68567	5.04533	4.84233
350	7.059	4.62633	5.48967	4.61867	3.107	3.699	4.80633	4.406	6.51433	7.456	7.31833	4.943	5.44967	3.54367	3.59667	4.61767	5.02933	3.896	5.856	3.88667	4.79	4.138	5.21633	5.002	4.52567	5.05933	4.871	3.375	3.64367	4.46333	4.215	4.041	4.14367	3.94833	5.218	5.24067	5.51933	5.27833	4.29533	4.246	4.253	4.686	4.94833	4.68533	5.03867	4.84267
350	7.05	4.61733	5.484	4.61033	3.10233	3.694	4.801	4.40233	6.512	7.44833	7.308	4.939	5.44533	3.539	3.592	4.608	5.021	3.89667	5.849	3.885	4.78133	4.12933	5.21433	4.996	4.52233	5.05233	4.86333	3.36867	3.639	4.45933	4.214	4.04333	4.14167	3.94867	5.20833	5.22833	5.50033	5.26933	4.28467	4.23867	4.24533	4.682	4.94	4.68467	5.029	4.83133
351	7.04467	4.61633	5.47933	4.606	3.09733	3.687	4.795	4.39467	6.50967	7.43933	7.30767	4.93267	5.43933	3.53367	3.58367	4.598	5.01367	3.894	5.846	3.878	4.77367	4.12267	5.20567	4.99367	4.52267	5.04767	4.85833	3.368	3.637	4.454	4.20833	4.03867	4.134	3.938	5.19067	5.22367	5.49333	5.26133	4.28	4.23167	4.242	4.67633	4.93	4.68167	5.01767	4.82067
351	7.03833	4.60833	5.47367	4.59867	3.09133	3.68367	4.79267	4.38867	6.50533	7.431	7.305	4.926	5.43567	3.52833	3.582	4.60267	5.01733	3.90133	5.84367	3.88067	4.77333	4.12667	5.20767	5.001	4.52133	5.046	4.844	3.358	3.627	4.43967	4.20033	4.03067	4.12767	3.931	5.18933	5.219	5.488	5.262	4.27833	4.23067	4.23733	4.67067	4.921	4.67567	5.01467	4.81633
351	7.02833	4.609	5.46967	4.596	3.089	3.68267	4.792	4.38133	6.50833	7.425	7.303	4.922	5.431	3.526	3.58033	4.61167	5.02233	3.907	5.851	3.885	4.774	4.13133	5.20933	5.006	4.52667	5.05	4.83333	3.35	3.62567	4.43833	4.19267	4.02367	4.12167	3.92233	5.18067	5.206	5.47267	5.244	4.27467	4.23367	4.23033	4.66233	4.91467	4.67033	5.00933	4.811
352	7.02633	4.605	5.46467	4.59267	3.086	3.676	4.78133	4.37267	6.50267	7.42133	7.296	4.916	5.421	3.51833	3.57367	4.60633	5.02167	3.90967	5.84467	3.884	4.77367	4.13167	5.20433	5.00567	4.521	5.051	4.82967	3.348	3.619	4.429	4.187	4.01633	4.11567	3.91633	5.166	5.192	5.459	5.23533	4.27033	4.23267	4.23033	4.65967	4.90867	4.66633	5.004	4.808
352	7.01967	4.601	5.461	4.58667	3.07967	3.66967	4.77233	4.36133	6.49467	7.41467	7.29367	4.90667	5.41167	3.51	3.56533	4.61033	5.02367	3.91767	5.84633	3.88967	4.77767	4.14167	5.206	5.01067	4.52533	5.05333	4.82867	3.35	3.61867	4.426	4.18767	4.015	4.11633	3.92033	5.15667	5.176	5.44867	5.22567	4.25733	4.22567	4.224	4.65233	4.901	4.66433	4.99167	4.803
353	7.01767	4.597	5.45533	4.58633	3.079	3.66567	4.77233	4.358	6.491	7.40833	7.28733	4.907	5.40933	3.50833	3.56367	4.613	5.027	3.92533	5.848	3.89633	4.78333	4.14967	5.20767	5.013	4.53267	5.05833	4.816	3.34467	3.614	4.41733	4.18767	4.01833	4.11567	3.91933	5.14767	5.171	5.442	5.22033	4.24333	4.222	4.21733	4.64567	4.89533	4.659	4.98033	4.79967
353	7.00567	4.591	5.448	4.57967	3.07567	3.665	4.76967	4.357	6.47967	7.39433	7.275	4.90233	5.40433	3.50433	3.566	4.61833	5.032	3.93233	5.84733	3.90133	4.79	4.15633	5.21267	5.01967	4.54033	5.06467	4.80667	3.342	3.60867	4.41533	4.18967	4.01933	4.11967	3.922	5.13467	5.15433	5.42833	5.20967	4.242	4.21967	4.216	4.64533	4.88767	4.655	4.98	4.801
354	6.994	4.58733	5.444	4.57867	3.07033	3.66133	4.766	4.351	6.47233	7.38633	7.27167	4.89233	5.39633	3.501	3.56167	4.624	5.03867	3.93933	5.84833	3.90767	4.79533	4.171	5.21967	5.02833	4.54833	5.069	4.80033	3.33467	3.609	4.416	4.19333	4.02233	4.12233	3.92367	5.12867	5.14667	5.42567	5.20733	4.23867	4.20933	4.20867	4.642	4.877	4.64767	4.96667	4.79667
354	6.975	4.579	5.43433	4.56867	3.06567	3.65333	4.75733	4.34567	6.461	7.379	7.26433	4.88467	5.38533	3.49767	3.55467	4.61033	5.027	3.93167	5.83867	3.89967	4.782	4.16367	5.20833	5.01933	4.54	5.05733	4.793	3.32867	3.606	4.40933	4.188	4.02067	4.115	3.91633	5.12433	5.14367	5.41433	5.203	4.23733	4.20233	4.203	4.636	4.861	4.63733	4.96067	4.79267
355	6.963	4.57467	5.42633	4.558	3.058	3.646	4.753	4.34233	6.46267	7.38033	7.26367	4.87667	5.37733	3.49267	3.55267	4.626	5.03533	3.945	5.84833	3.908	4.79167	4.176	5.222	5.03633	4.55267	5.06767	4.782	3.32467	3.605	4.40767	4.182	4.015	4.11	3.91167	5.11867	5.13833	5.40467	5.2	4.22667	4.196	4.19133	4.62533	4.849	4.627	4.95167	4.77967
355	6.95767	4.57133	5.417	4.55367	3.059	3.647	4.751	4.33967	6.461	7.377	7.26	4.87667	5.376	3.491	3.55233	4.622	5.02733	3.94167	5.847	3.91133	4.78533	4.16933	5.213	5.03333	4.54933	5.05933	4.774	3.32067	3.60433	4.40033	4.17167	4.01167	4.10667	3.906	5.10667	5.13133	5.39067	5.186	4.22267	4.18733	4.18567	4.62067	4.84433	4.618	4.93867	4.77467
356	6.949	4.569	5.41267	4.54767	3.05	3.64367	4.73933	4.33233	6.45333	7.36367	7.24933	4.863	5.368	3.483	3.54533	4.62467	5.03033	3.94	5.85	3.912	4.78667	4.17433	5.213	5.03933	4.55233	5.06267	4.77233	3.31733	3.59833	4.392	4.17133	4.00833	4.106	3.90533	5.102	5.127	5.38133	5.178	4.21567	4.17867	4.18233	4.615	4.84067	4.61433	4.944	4.77167
356	6.93567	4.55667	5.40633	4.543	3.042	3.637	4.72867	4.32567	6.45133	7.36033	7.25067	4.851	5.35667	3.475	3.53833	4.62767	5.03667	3.94733	5.85533	3.91767	4.79067	4.17967	5.21233	5.047	4.56467	5.06567	4.76067	3.315	3.59667	4.38933	4.16067	4.003	4.104	3.90133	5.085	5.11167	5.36233	5.164	4.20667	4.16933	4.17767	4.611	4.82933	4.602	4.928	4.76267
357	6.93033	4.55133	5.401	4.54	3.037	3.62833	4.727	4.31667	6.45167	7.35033	7.24333	4.847	5.35167	3.469	3.53033	4.627	5.03667	3.948	5.85433	3.91533	4.787	4.18067	5.212	5.04767	4.56867	5.063	4.761	3.31267	3.593	4.38667	4.152	3.99867	4.09967	3.894	5.07867	5.10933	5.351	5.15533	4.202	4.16367	4.16933	4.60167	4.811	4.59	4.90633	4.75
357	6.91833	4.54533	5.38733	4.53233	3.03367	3.62667	4.72067	4.31167	6.44533	7.34433	7.23767	4.83967	5.34667	3.46433	3.52667	4.632	5.03367	3.95433	5.85833	3.91533	4.79033	4.17633	5.21033	5.05633	4.57133	5.062	4.75333	3.30467	3.589	4.38267	4.14867	3.99833	4.10167	3.89633	5.065	5.09267	5.33567	5.14233	4.2	4.159	4.16533	4.59633	4.80433	4.58767	4.89833	4.745
358	6.907	4.53633	5.37933	4.52667	3.02233	3.618	4.715	4.30067	6.439	7.33533	7.23267	4.82967	5.33767	3.454	3.51967	4.64767	5.04533	3.97533	5.87333	3.93033	4.80933	4.18933	5.225	5.07267	4.58867	5.071	4.745	3.30233	3.58433	4.37933	4.148	3.99133	4.099	3.89467	5.05833	5.09367	5.32233	5.12767	4.19333	4.155	4.15933	4.58933	4.79667	4.58333	4.88467	4.73467
358	6.89333	4.53067	5.365	4.51567	3.01933	3.61567	4.711	4.29467	6.43633	7.33033	7.22767	4.82333	5.33133	3.45133	3.517	4.671	5.05867	3.99467	5.897	3.94767	4.82767	4.20733	5.24867	5.096	4.61133	5.09233	4.734	3.29	3.576	4.37067	4.14233	3.993	4.093	3.885	5.044	5.082	5.304	5.11067	4.189	4.14767	4.15133	4.57633	4.78667	4.58067	4.87633	4.73233
358	6.87833	4.526	5.35733	4.49933	3.01933	3.61733	4.70967	4.292	6.431	7.31167	7.216	4.82133	5.331	3.451	3.51667	4.672	5.06233	4.00167	5.901	3.95167	4.83	4.21267	5.24633	5.09833	4.618	5.1	4.723	3.27433	3.56167	4.354	4.137	3.98867	4.08633	3.87667	5.03467	5.07667	5.29567	5.10333	4.177	4.13667	4.13933	4.56733	4.77533	4.57267	4.87067	4.72233
359	6.87133	4.519	5.34567	4.49433	3.01	3.61033	4.70567	4.28433	6.42533	7.30467	7.214	4.81033	5.32267	3.44333	3.512	4.672	5.06267	4.00133	5.90167	3.951	4.83267	4.21167	5.24167	5.09967	4.62	5.10067	4.71833	3.273	3.55967	4.34833	4.12967	3.98267	4.08233	3.87333	5.03233	5.07033	5.297	5.101	4.17133	4.12967	4.13467	4.56033	4.77067	4.56667	4.86667	4.71567
359	6.858	4.50067	5.33633	4.489	3.013	3.60767	4.70267	4.279	6.418	7.30467	7.20467	4.80867	5.318	3.44067	3.511	4.67133	5.06133	4.001	5.89067	3.94533	4.827	4.20733	5.23433	5.09833	4.61533	5.09633	4.712	3.267	3.55533	4.346	4.123	3.97967	4.07767	3.86967	5.03267	5.06167	5.28933	5.09533	4.16867	4.128	4.13533	4.56067	4.77	4.56267	4.86367	4.71433
360	6.84333	4.48933	5.33067	4.48233	3.009	3.598	4.691	4.274	6.411	7.29433	7.193	4.79933	5.305	3.43367	3.505	4.66533	5.05933	3.997	5.88467	3.94067	4.82367	4.20467	5.235	5.09033	4.614	5.097	4.71	3.26533	3.555	4.34167	4.11633	3.972	4.07267	3.86467	5.01833	5.04867	5.27833	5.07667	4.15833	4.11767	4.12933	4.55367	4.76333	4.56067	4.862	4.71067
360	6.83133	4.482	5.31833	4.473	3.00133	3.588	4.68533	4.26433	6.40033	7.28633	7.18533	4.79233	5.29733	3.425	3.49767	4.65367	5.04967	3.989	5.869	3.935	4.81567	4.19733	5.22733	5.081	4.608	5.09033	4.70833	3.26233	3.551	4.333	4.121	3.96933	4.072	3.86533	5.005	5.03533	5.26733	5.067	4.15633	4.11267	4.13033	4.55367	4.75567	4.554	4.855	4.70533
361	6.81867	4.474	5.30833	4.46667	2.99633	3.58333	4.67833	4.25667	6.396	7.27867	7.18033	4.78133	5.28733	3.42133	3.494	4.66767	5.05767	4.00233	5.881	3.944	4.81867	4.206	5.23767	5.09133	4.61933	5.08967	4.70067	3.258	3.55	4.33233	4.115	3.963	4.063	3.85467	5.00333	5.03	5.257	5.05267	4.15	4.11167	4.12667	4.55	4.742	4.54533	4.84	4.69667
361	6.806	4.465	5.29733	4.459	2.993	3.57833	4.67033	4.249	6.385	7.26467	7.16367	4.77667	5.27967	3.41533	3.48767	4.67133	5.05233	4.004	5.879	3.94833	4.81633	4.202	5.24167	5.09567	4.617	5.09167	4.69167	3.25033	3.54067	4.32367	4.11133	3.96367	4.06067	3.85033	4.99767	5.03067	5.25467	5.05033	4.15067	4.10767	4.12133	4.546	4.739	4.54533	4.84033	4.69833
362	6.78933	4.459	5.28867	4.451	2.98833	3.56833	4.66067	4.237	6.37867	7.26067	7.15933	4.769	5.26767	3.406	3.47967	4.666	5.04633	3.99767	5.86867	3.93867	4.811	4.192	5.23633	5.09	4.612	5.087	4.682	3.24067	3.53233	4.31533	4.09867	3.95967	4.055	3.847	4.98633	5.01567	5.24067	5.03767	4.14667	4.10167	4.11933	4.542	4.729	4.53967	4.82833	4.68767
362	6.78133	4.453	5.28367	4.44333	2.981	3.56033	4.64767	4.22533	6.375	7.253	7.154	4.757	5.25633	3.39833	3.46833	4.672	5.052	4.00867	5.875	3.94633	4.816	4.204	5.24433	5.10267	4.62533	5.094	4.671	3.23567	3.526	4.306	4.08367	3.94467	4.041	3.83033	4.98767	5.017	5.23967	5.03533	4.144	4.09167	4.111	4.53567	4.724	4.53667	4.82	4.678
363	6.77	4.44333	5.26967	4.43167	2.97933	3.55667	4.643	4.21967	6.37067	7.24667	7.144	4.75467	5.25067	3.395	3.46733	4.67233	5.04467	4.008	5.87267	3.947	4.81667	4.20133	5.239	5.103	4.62967	5.08867	4.658	3.22667	3.519	4.29167	4.07733	3.93733	4.037	3.826	4.98233	5.007	5.227	5.022	4.138	4.098	4.11133	4.53533	4.722	4.53767	4.82433	4.67
363	6.763	4.43933	5.25667	4.41867	2.97667	3.555	4.641	4.212	6.36467	7.23733	7.13367	4.75033	5.24667	3.39033	3.46533	4.68933	5.049	4.01933	5.87567	3.958	4.82467	4.21033	5.24367	5.11667	4.63733	5.095	4.65233	3.22	3.50833	4.28467	4.07333	3.93167	4.027	3.82167	4.974	4.99933	5.22333	5.017	4.13333	4.092	4.10833	4.53033	4.721	4.53567	4.815	4.664
364	6.754	4.433	5.25	4.41467	2.97533	3.552	4.636	4.202	6.35867	7.22367	7.119	4.745	5.24	3.38567	3.46033	4.68033	5.04633	4.01267	5.86233	3.95433	4.817	4.207	5.23267	5.10867	4.62967	5.08933	4.64833	3.216	3.50633	4.28233	4.072	3.92333	4.02633	3.81833	4.96367	4.99233	5.217	5.005	4.126	4.079	4.104	4.52333	4.71467	4.53267	4.80667	4.66233
364	6.74233	4.42567	5.24333	4.40433	2.97033	3.546	4.627	4.196	6.35867	7.21367	7.10633	4.736	5.23167	3.38233	3.45167	4.68567	5.05367	4.017	5.85967	3.95533	4.82267	4.217	5.23933	5.11967	4.63833	5.098	4.64267	3.214	3.49867	4.276	4.06867	3.916	4.021	3.812	4.957	4.98567	5.21333	5.002	4.11767	4.077	4.10167	4.518	4.70233	4.52567	4.79767	4.65233
364	6.72633	4.41467	5.22667	4.39133	2.96833	3.53833	4.62533	4.18833	6.35367	7.21	7.10167	4.73233	5.22267	3.37833	3.44933	4.68433	5.052	4.02167	5.85433	3.95467	4.82333	4.21667	5.239	5.12133	4.64433	5.09967	4.631	3.20867	3.49367	4.27533	4.06133	3.91067	4.00967	3.80533	4.94667	4.971	5.20433	4.99367	4.10833	4.07067	4.095	4.51233	4.69	4.51733	4.78133	4.643
365	6.71867	4.41333	5.221	4.38833	2.967	3.53533	4.619	4.185	6.344	7.19967	7.08733	4.72867	5.21767	3.37433	3.44767	4.69367	5.05867	4.02533	5.85867	3.96367	4.82833	4.22667	5.24467	5.13133	4.655	5.105	4.62867	3.20633	3.48633	4.272	4.058	3.906	4.00267	3.79733	4.94867	4.974	5.20667	4.99733	4.10267	4.068	4.09167	4.506	4.68633	4.51167	4.77467	4.63533
365	6.704	4.40567	5.20933	4.37933	2.96167	3.53067	4.607	4.175	6.336	7.19433	7.08367	4.718	5.20633	3.36567	3.441	4.68967	5.05	4.02567	5.84867	3.96633	4.82967	4.22667	5.23967	5.129	4.65233	5.10367	4.617	3.2	3.48167	4.25833	4.05667	3.90033	3.99667	3.79267	4.933	4.96133	5.20167	4.99	4.098	4.06233	4.08667	4.50267	4.68333	4.50667	4.77167	4.63433
366	6.70167	4.4	5.206	4.37233	2.95433	3.522	4.60267	4.165	6.32667	7.18533	7.07533	4.71167	5.19833	3.359	3.434	4.69067	5.05267	4.02967	5.847	3.97333	4.83533	4.235	5.24467	5.13133	4.658	5.10367	4.61067	3.197	3.47433	4.25067	4.049	3.889	3.99067	3.78533	4.92667	4.946	5.19667	4.98033	4.08667	4.05767	4.07867	4.497	4.67667	4.499	4.767	4.62567
366	6.687	4.39233	5.19533	4.35833	2.95033	3.51433	4.596	4.15667	6.31633	7.175	7.06033	4.706	5.19	3.35	3.42867	4.68333	5.04567	4.02333	5.83967	3.97133	4.82533	4.23533	5.243	5.128	4.65267	5.10067	4.60067	3.18633	3.464	4.237	4.03833	3.886	3.98367	3.77567	4.92233	4.93133	5.18767	4.979	4.079	4.05	4.07267	4.49	4.67433	4.49267	4.768	4.625
367	6.674	4.38433	5.18533	4.35167	2.94467	3.50567	4.58633	4.14633	6.30267	7.16033	7.04633	4.697	5.18033	3.34133	3.41933	4.65967	5.02533	4.00833	5.81167	3.95667	4.80233	4.21733	5.21633	5.10967	4.63567	5.07433	4.59733	3.18733	3.46533	4.23867	4.035	3.88433	3.98333	3.77367	4.91367	4.92167	5.182	4.974	4.079	4.05133	4.06967	4.49233	4.665	4.48133	4.75733	4.60933
367	6.66867	4.375	5.17667	4.34833	2.937	3.49933	4.57867	4.13433	6.29267	7.14833	7.03433	4.68767	5.17233	3.33133	3.41133	4.65133	5.01233	3.997	5.79367	3.941	4.788	4.20933	5.20567	5.10433	4.62233	5.05833	4.59533	3.18967	3.46767	4.246	4.03133	3.873	3.97933	3.77267	4.91333	4.91067	5.17667	4.96367	4.08033	4.04967	4.07133	4.49067	4.666	4.48167	4.75567	4.608
368	6.653	4.37033	5.16867	4.33433	2.941	3.49833	4.575	4.128	6.283	7.13133	7.02067	4.686	5.166	3.33233	3.40967	4.656	5.01367	3.99533	5.79133	3.946	4.79	4.21533	5.20767	5.10633	4.62733	5.06067	4.58267	3.17867	3.46033	4.23833	4.02167	3.863	3.97033	3.76133	4.90033	4.90233	5.16867	4.95667	4.07767	4.04933	4.06733	4.484	4.65733	4.47867	4.75	4.60867
368	6.64633	4.37033	5.16433	4.326	2.929	3.49167	4.56833	4.12033	6.27567	7.11533	7.008	4.677	5.15933	3.32333	3.402	4.65133	5.00867	3.98933	5.78633	3.94667	4.78167	4.21433	5.20767	5.10367	4.62867	5.05367	4.571	3.171	3.453	4.23033	4.022	3.856	3.967	3.758	4.88767	4.88933	5.16067	4.946	4.07267	4.03867	4.056	4.47133	4.65067	4.47667	4.74133	4.603
369	6.634	4.36933	5.153	4.31833	2.92533	3.492	4.56267	4.113	6.266	7.10333	6.99533	4.67067	5.154	3.319	3.39833	4.653	5.00233	3.98867	5.78033	3.94267	4.78033	4.213	5.19933	5.10067	4.62933	5.04867	4.569	3.16533	3.445	4.22667	4.021	3.85167	3.96033	3.75367	4.88467	4.88467	5.14967	4.94233	4.07167	4.03767	4.055	4.467	4.644	4.46867	4.72967	4.59133
369	6.62333	4.36	5.15133	4.31133	2.925	3.486	4.55633	4.10433	6.264	7.09533	6.984	4.66667	5.14567	3.31533	3.392	4.661	5.005	3.99933	5.78733	3.95	4.78767	4.21633	5.20433	5.11333	4.63867	5.05667	4.55967	3.16467	3.43933	4.21633	4.01267	3.846	3.95367	3.74567	4.88367	4.88233	5.14633	4.93833	4.054	4.024	4.041	4.45433	4.63733	4.469	4.72433	4.58267
370	6.61533	4.35433	5.14567	4.30233	2.91933	3.47933	4.54933	4.091	6.261	7.08533	6.976	4.66	5.13767	3.30733	3.38233	4.65433	5.00133	4	5.784	3.953	4.78633	4.211	5.20433	5.12133	4.644	5.06833	4.557	3.16333	3.43567	4.21467	4.004	3.84067	3.94867	3.74233	4.869	4.87133	5.14333	4.93733	4.051	4.016	4.03567	4.44767	4.63333	4.46567	4.717	4.576
370	6.608	4.34967	5.139	4.29467	2.91333	3.46967	4.54367	4.078	6.259	7.085	6.97667	4.651	5.12767	3.299	3.373	4.651	5.00733	4.00033	5.78567	3.95267	4.78833	4.21167	5.20433	5.12333	4.652	5.07067	4.55233	3.16167	3.436	4.21167	3.99167	3.82933	3.93767	3.73433	4.86633	4.86767	5.13667	4.93133	4.04367	4.01133	4.03167	4.441	4.61833	4.451	4.70067	4.55667
370	6.60333	4.33833	5.13033	4.28133	2.91067	3.47167	4.53733	4.07333	6.252	7.07167	6.966	4.64667	5.12467	3.29367	3.37133	4.65467	5.00567	4.002	5.78933	3.95633	4.784	4.21367	5.20433	5.13133	4.65633	5.06733	4.545	3.16067	3.433	4.211	3.99367	3.824	3.93333	3.72867	4.86333	4.87	5.13567	4.93267	4.03967	4.003	4.02333	4.43267	4.611	4.44533	4.69733	4.55433
371	6.589	4.33033	5.12367	4.27533	2.90367	3.466	4.534	4.06467	6.24833	7.06833	6.96333	4.63933	5.11833	3.288	3.36533	4.651	5.001	3.998	5.78633	3.95167	4.774	4.20733	5.19567	5.123	4.646	5.055	4.536	3.14967	3.42333	4.201	3.99067	3.82033	3.92867	3.72633	4.85133	4.85633	5.126	4.924	4.03367	4.00067	4.01933	4.427	4.603	4.43633	4.68333	4.54633
371	6.57967	4.323	5.12167	4.27167	2.903	3.46167	4.525	4.061	6.241	7.05533	6.951	4.63467	5.11167	3.286	3.35833	4.644	4.99867	3.99967	5.78233	3.955	4.769	4.20833	5.19567	5.124	4.64433	5.05467	4.53667	3.14767	3.41733	4.196	3.983	3.81733	3.91933	3.71867	4.84667	4.85	5.121	4.91733	4.02467	3.98933	4.007	4.413	4.59167	4.42833	4.674	4.54467
372	6.57133	4.31233	5.12067	4.26633	2.89767	3.46	4.51767	4.05467	6.235	7.04433	6.94267	4.62767	5.10667	3.28233	3.35133	4.64033	4.99733	4.00267	5.78567	3.957	4.76967	4.21133	5.194	5.12833	4.65133	5.05033	4.53233	3.15067	3.41433	4.192	3.97233	3.812	3.91633	3.71567	4.83933	4.84367	5.11833	4.91233	4.01533	3.985	4.001	4.40667	4.582	4.42567	4.671	4.53733
372	6.56133	4.30767	5.10967	4.25633	2.89333	3.455	4.507	4.04933	6.22933	7.03267	6.93467	4.61967	5.09967	3.27433	3.34533	4.63767	4.99533	4.008	5.785	3.956	4.772	4.21433	5.19833	5.135	4.65167	5.04733	4.52033	3.14167	3.39967	4.17833	3.96433	3.80867	3.90667	3.70733	4.83367	4.83267	5.11233	4.906	4.01167	3.98833	4	4.40567	4.577	4.42067	4.66467	4.52867
373	6.54967	4.303	5.102	4.24833	2.89233	3.44533	4.50133	4.04133	6.22033	7.02067	6.92767	4.61533	5.089	3.269	3.34133	4.62633	4.983	4.003	5.77933	3.95	4.76967	4.206	5.18667	5.132	4.643	5.03833	4.51033	3.135	3.39533	4.171	3.95667	3.80467	3.90067	3.70033	4.82133	4.82467	5.10067	4.896	4.01367	3.98467	4.001	4.40167	4.56933	4.41367	4.65	4.51833
373	6.548	4.29933	5.101	4.24767	2.88833	3.44167	4.495	4.035	6.223	7.00967	6.91833	4.609	5.08333	3.263	3.33667	4.63367	4.98167	4.00533	5.78533	3.96033	4.77333	4.20967	5.189	5.13733	4.64767	5.04	4.50133	3.12933	3.387	4.15933	3.946	3.79567	3.89367	3.69067	4.814	4.822	5.093	4.889	4.01167	3.98133	3.99767	4.39633	4.56233	4.40833	4.64367	4.51333
374	6.54433	4.29433	5.099	4.245	2.879	3.43967	4.48867	4.02667	6.21167	6.996	6.90367	4.59967	5.07833	3.257	3.32933	4.62267	4.97333	4.00233	5.775	3.95033	4.764	4.2	5.18033	5.13133	4.63233	5.03833	4.49133	3.12333	3.38167	4.15267	3.93833	3.79267	3.891	3.69	4.805	4.808	5.08467	4.88067	4.003	3.979	3.99433	4.39133	4.55333	4.40567	4.636	4.50833
374	6.54	4.293	5.096	4.24167	2.882	3.43967	4.48967	4.02667	6.20933	6.98833	6.895	4.60067	5.079	3.26033	3.32733	4.627	4.98333	4.01	5.78033	3.95567	4.76533	4.208	5.186	5.14667	4.63833	5.041	4.48	3.11333	3.375	4.14933	3.935	3.786	3.88833	3.68567	4.8	4.804	5.07267	4.872	3.99767	3.97233	3.99267	4.38767	4.54033	4.401	4.62767	4.494
375	6.52667	4.28333	5.09067	4.23533	2.87767	3.43667	4.47633	4.02167	6.21133	6.986	6.88967	4.58933	5.06967	3.25367	3.32067	4.63867	4.99133	4.01733	5.78667	3.96533	4.76967	4.21933	5.19367	5.15933	4.648	5.04633	4.47267	3.112	3.375	4.14733	3.934	3.78833	3.881	3.68367	4.79833	4.802	5.068	4.87133	3.99533	3.969	3.99	4.38233	4.531	4.396	4.62267	4.49
375	6.52	4.28	5.07833	4.23133	2.87567	3.43667	4.47267	4.01833	6.20433	6.97567	6.88	4.58333	5.06433	3.25467	3.31933	4.64233	4.98933	4.016	5.78167	3.962	4.76767	4.21533	5.18567	5.161	4.64833	5.044	4.472	3.11767	3.379	4.149	3.92433	3.782	3.874	3.67767	4.783	4.79233	5.05367	4.857	3.992	3.968	3.98367	4.37467	4.519	4.39	4.612	4.48367
376	6.51967	4.27867	5.077	4.22733	2.87367	3.436	4.469	4.01233	6.20133	6.96733	6.87733	4.57867	5.06033	3.24967	3.319	4.646	4.987	4.01133	5.781	3.959	4.767	4.212	5.18467	5.158	4.64867	5.04533	4.465	3.116	3.374	4.13967	3.91667	3.76933	3.86067	3.66933	4.775	4.78567	5.04233	4.85033	3.97733	3.95067	3.968	4.35833	4.51	4.37833	4.60933	4.477
376	6.50767	4.271	5.07133	4.224	2.87333	3.42833	4.46733	4.01067	6.191	6.96567	6.87267	4.57867	5.05267	3.25133	3.316	4.64967	4.99133	4.02033	5.78267	3.968	4.76967	4.21567	5.18767	5.163	4.65867	5.04833	4.465	3.113	3.37067	4.13533	3.90867	3.76867	3.85633	3.66567	4.76433	4.781	5.03467	4.84667	3.96867	3.94233	3.956	4.34667	4.498	4.36467	4.59567	4.46233
376	6.49967	4.26233	5.064	4.22133	2.86933	3.42267	4.46367	4.00233	6.181	6.95933	6.86567	4.57567	5.04933	3.24367	3.31	4.632	4.97267	4.00833	5.76433	3.95033	4.74933	4.19633	5.17067	5.15033	4.63833	5.02967	4.46233	3.112	3.36633	4.12633	3.906	3.76833	3.857	3.67133	4.75867	4.77567	5.022	4.834	3.95967	3.936	3.95	4.34067	4.492	4.35867	4.581	4.45267
377	6.482	4.25533	5.053	4.213	2.868	3.42267	4.454	3.99767	6.178	6.95633	6.86133	4.56933	5.044	3.23933	3.30533	4.63667	4.98033	4.01933	5.77	3.955	4.75867	4.19967	5.174	5.15867	4.64267	5.039	4.45967	3.117	3.364	4.12433	3.90067	3.76867	3.852	3.67067	4.75533	4.76667	5.01	4.821	3.95333	3.93467	3.94733	4.338	4.48133	4.34733	4.57367	4.441
377	6.47467	4.25	5.04433	4.20667	2.866	3.42033	4.45067	3.99367	6.17167	6.94567	6.856	4.56533	5.03933	3.23833	3.30267	4.63533	4.98367	4.02633	5.77133	3.96367	4.75767	4.208	5.18033	5.16967	4.64867	5.04	4.45767	3.11567	3.36633	4.119	3.89467	3.76633	3.85133	3.666	4.74667	4.76067	5.00833	4.812	3.947	3.92933	3.93733	4.33	4.46733	4.34033	4.56033	4.42767
378	6.46767	4.24267	5.03033	4.195	2.862	3.421	4.44567	3.99233	6.16167	6.93967	6.844	4.558	5.03733	3.23533	3.299	4.625	4.98067	4.02167	5.76333	3.95667	4.74967	4.206	5.17233	5.16833	4.64133	5.03233	4.45233	3.111	3.36267	4.117	3.88633	3.76367	3.849	3.66733	4.739	4.75767	5.00233	4.806	3.94967	3.93133	3.93667	4.32833	4.45767	4.329	4.554	4.42133
378	6.45767	4.23433	5.02	4.18767	2.85567	3.41567	4.43633	3.98767	6.15067	6.923	6.83167	4.54933	5.02833	3.22733	3.29533	4.62067	4.96933	4.01967	5.75167	3.953	4.745	4.205	5.16233	5.16167	4.63367	5.01933	4.44833	3.10533	3.35967	4.108	3.88567	3.76367	3.85133	3.66967	4.73633	4.756	4.99367	4.79767	3.94367	3.925	3.932	4.32167	4.453	4.32067	4.55633	4.413
379	6.446	4.22467	5.01067	4.181	2.856	3.41633	4.428	3.988	6.14233	6.914	6.82033	4.543	5.023	3.228	3.29333	4.61767	4.96133	4.02167	5.73967	3.94733	4.73433	4.20167	5.15333	5.161	4.62733	5.00967	4.43967	3.09833	3.349	4.09967	3.88067	3.752	3.843	3.65733	4.72567	4.74467	4.988	4.789	3.93833	3.92267	3.924	4.313	4.45033	4.32233	4.55267	4.41233
379	6.42833	4.22367	5.003	4.177	2.84867	3.40833	4.42167	3.98233	6.138	6.90567	6.81133	4.53133	5.013	3.22467	3.28733	4.61267	4.96133	4.021	5.73433	3.94667	4.73667	4.201	5.149	5.162	4.62333	5.009	4.43067	3.088	3.34467	4.09367	3.872	3.74833	3.84033	3.65533	4.719	4.73067	4.97467	4.776	3.93033	3.921	3.92	4.31	4.44733	4.31767	4.55167	4.40967
380	6.418	4.21733	4.98633	4.16767	2.84733	3.40167	4.40967	3.97633	6.127	6.89733	6.802	4.524	5.002	3.21933	3.28	4.62267	4.96267	4.025	5.733	3.95533	4.74267	4.20533	5.15067	5.17133	4.63267	5.017	4.42667	3.08633	3.342	4.085	3.86467	3.743	3.83467	3.65167	4.71267	4.722	4.96467	4.766	3.92567	3.91933	3.92067	4.31067	4.444	4.31767	4.54933	4.40967
380	6.413	4.21133	4.981	4.16067	2.842	3.4	4.406	3.969	6.11933	6.89133	6.79867	4.517	4.99733	3.21033	3.27967	4.62533	4.962	4.02467	5.73433	3.95067	4.741	4.20633	5.14367	5.16833	4.633	5.01533	4.41667	3.08167	3.337	4.08167	3.85867	3.73567	3.82833	3.648	4.70333	4.71667	4.961	4.76133	3.926	3.92133	3.924	4.314	4.44033	4.31533	4.53833	4.401
381	6.406	4.208	4.975	4.15867	2.83967	3.391	4.39767	3.962	6.11167	6.885	6.794	4.51167	4.98667	3.204	3.27433	4.613	4.95133	4.013	5.71733	3.94167	4.72867	4.18833	5.13433	5.16033	4.61833	5.01033	4.40533	3.074	3.33433	4.07533	3.85267	3.72733	3.82367	3.63967	4.70033	4.70533	4.941	4.74567	3.925	3.915	3.922	4.311	4.434	4.305	4.52367	4.394
381	6.39533	4.20133	4.973	4.15233	2.836	3.38733	4.39233	3.95567	6.1	6.88167	6.78933	4.50767	4.98167	3.20033	3.26867	4.609	4.94367	4.013	5.71433	3.93633	4.721	4.18233	5.12533	5.15533	4.61533	5.00867	4.40533	3.07367	3.33233	4.07167	3.85333	3.72433	3.824	3.639	4.692	4.7	4.93767	4.74367	3.923	3.909	3.91567	4.30467	4.427	4.298	4.51967	4.393
382	6.38733	4.19433	4.96933	4.14867	2.83133	3.386	4.391	3.95067	6.086	6.872	6.77667	4.503	4.979	3.196	3.26667	4.61867	4.94367	4.022	5.711	3.93833	4.71867	4.18767	5.132	5.16167	4.622	5.01467	4.404	3.07067	3.32967	4.06933	3.85167	3.72633	3.82333	3.64133	4.69133	4.69333	4.937	4.73833	3.917	3.90267	3.90767	4.30033	4.42	4.29033	4.52067	4.38967
382	6.37867	4.18567	4.96033	4.14067	2.83033	3.38433	4.39	3.948	6.06467	6.85433	6.76133	4.50267	4.97767	3.19733	3.26267	4.602	4.927	4.009	5.69133	3.92333	4.701	4.17033	5.11367	5.149	4.60567	4.99333	4.401	3.06467	3.32433	4.063	3.84667	3.71933	3.81733	3.63267	4.69133	4.686	4.931	4.73667	3.915	3.89833	3.904	4.29667	4.41533	4.28567	4.51133	4.38533
382	6.36567	4.17633	4.95233	4.12833	2.83533	3.381	4.39233	3.943	6.053	6.841	6.75533	4.50433	4.97333	3.19633	3.26533	4.596	4.91367	4.002	5.68	3.91767	4.69333	4.16033	5.109	5.14067	4.603	4.97833	4.40167	3.063	3.32433	4.05867	3.841	3.71	3.80467	3.62133	4.68733	4.68367	4.92333	4.72667	3.918	3.893	3.90067	4.29167	4.408	4.27867	4.509	4.38133
383	6.355	4.162	4.94167	4.11867	2.82767	3.373	4.383	3.93567	6.04267	6.833	6.747	4.49367	4.96167	3.18933	3.25933	4.59067	4.89833	3.99567	5.66533	3.907	4.68567	4.15133	5.10333	5.12967	4.597	4.97167	4.40267	3.062	3.32433	4.05667	3.82833	3.70733	3.79933	3.61467	4.682	4.67267	4.91533	4.71667	3.917	3.892	3.9	4.29333	4.41267	4.27467	4.50767	4.37967
383	6.35	4.15567	4.92867	4.111	2.828	3.36633	4.37733	3.92933	6.02967	6.81633	6.737	4.492	4.95367	3.18533	3.25633	4.57633	4.87967	3.98667	5.64667	3.892	4.67067	4.132	5.089	5.11533	4.585	4.96067	4.39733	3.05333	3.31567	4.045	3.819	3.70033	3.79233	3.60733	4.66967	4.663	4.90767	4.70767	3.913	3.88667	3.891	4.28533	4.40967	4.27567	4.50333	4.37767
384	6.34	4.145	4.925	4.10667	2.82933	3.36533	4.37433	3.92533	6.024	6.812	6.73133	4.49067	4.951	3.185	3.253	4.57133	4.88	3.98933	5.64367	3.893	4.66867	4.12933	5.08667	5.11767	4.58867	4.95667	4.39467	3.05	3.31667	4.04333	3.82533	3.707	3.79167	3.61067	4.66833	4.659	4.903	4.70067	3.911	3.88533	3.889	4.283	4.40967	4.271	4.499	4.37133
384	6.32467	4.136	4.91667	4.10167	2.82333	3.35733	4.368	3.91767	6.01367	6.80367	6.713	4.482	4.93933	3.18033	3.24867	4.578	4.88167	3.99533	5.641	3.899	4.67167	4.13633	5.091	5.13267	4.59	4.96033	4.391	3.048	3.313	4.03833	3.82433	3.70667	3.797	3.61	4.67	4.65533	4.90267	4.69333	3.90933	3.888	3.89467	4.28733	4.40667	4.26667	4.49267	4.36467
385	6.318	4.12833	4.91	4.09267	2.82433	3.35933	4.366	3.915	6.012	6.794	6.70367	4.478	4.93867	3.178	3.24933	4.57167	4.869	3.989	5.633	3.88633	4.65867	4.13067	5.082	5.13	4.582	4.95367	4.38	3.04367	3.308	4.03233	3.82133	3.70867	3.79567	3.60767	4.66467	4.65133	4.89133	4.689	3.91	3.89067	3.90033	4.29	4.401	4.26467	4.48167	4.35933
385	6.30667	4.125	4.904	4.08233	2.82133	3.35567	4.356	3.91567	6.00733	6.785	6.69133	4.46767	4.92767	3.17567	3.25	4.58433	4.882	4.002	5.64267	3.90233	4.66767	4.14533	5.092	5.147	4.60033	4.96533	4.37467	3.043	3.30633	4.03133	3.81867	3.706	3.78433	3.59933	4.65733	4.63633	4.88667	4.681	3.91267	3.88967	3.905	4.295	4.39533	4.25833	4.48233	4.35433
386	6.30367	4.12067	4.89333	4.07367	2.817	3.348	4.351	3.91033	5.99633	6.771	6.67967	4.46267	4.918	3.17033	3.24767	4.58033	4.87033	3.996	5.63533	3.896	4.663	4.14067	5.08367	5.14033	4.59533	4.95633	4.37067	3.03533	3.307	4.026	3.81433	3.69567	3.779	3.59067	4.65067	4.63267	4.87733	4.676	3.903	3.88533	3.897	4.28533	4.393	4.25733	4.47567	4.35667
386	6.29933	4.11633	4.891	4.07167	2.81767	3.34367	4.34433	3.905	5.98933	6.76333	6.66933	4.459	4.91267	3.165	3.242	4.57633	4.863	3.99167	5.62767	3.88533	4.65567	4.128	5.072	5.136	4.58833	4.95067	4.361	3.03067	3.30133	4.01967	3.81367	3.69233	3.769	3.58333	4.643	4.62333	4.86533	4.66733	3.901	3.878	3.893	4.28167	4.38733	4.253	4.472	4.35733
387	6.29567	4.11333	4.88433	4.071	2.81033	3.33767	4.33567	3.89867	5.987	6.755	6.66967	4.45133	4.90233	3.158	3.23833	4.58267	4.85967	3.99367	5.62433	3.88433	4.65733	4.12633	5.072	5.13767	4.59533	4.94767	4.36067	3.026	3.29533	4.01333	3.80867	3.68567	3.765	3.573	4.63433	4.61467	4.85633	4.66233	3.90033	3.87367	3.89233	4.27967	4.38033	4.249	4.46067	4.34533
387	6.28433	4.10833	4.881	4.064	2.80567	3.335	4.335	3.899	5.984	6.75	6.66567	4.445	4.89867	3.15933	3.237	4.578	4.857	3.98967	5.62067	3.87933	4.65133	4.12533	5.07167	5.13767	4.597	4.947	4.356	3.02167	3.292	4.01	3.80433	3.68133	3.757	3.566	4.63167	4.60567	4.853	4.661	3.89733	3.873	3.88933	4.278	4.37367	4.24267	4.44833	4.346
388	6.272	4.10733	4.876	4.06	2.80467	3.33233	4.33633	3.89567	5.98233	6.737	6.657	4.44633	4.898	3.15733	3.236	4.57567	4.85133	3.98333	5.616	3.87267	4.647	4.12167	5.06167	5.13	4.593	4.94133	4.34933	3.01467	3.28767	4.00567	3.807	3.68867	3.76367	3.57267	4.622	4.597	4.842	4.64933	3.89067	3.86933	3.88833	4.28067	4.36467	4.23067	4.43767	4.33567
388	6.27467	4.10533	4.87	4.06267	2.80233	3.328	4.33233	3.89233	5.973	6.729	6.64967	4.44133	4.891	3.15433	3.23567	4.57333	4.84367	3.98133	5.60133	3.86533	4.63533	4.11533	5.051	5.127	4.59033	4.93433	4.35067	3.01233	3.281	3.99733	3.81233	3.69133	3.76633	3.577	4.617	4.59733	4.83933	4.652	3.88967	3.86533	3.88867	4.27467	4.361	4.22767	4.42333	4.32767
388	6.27567	4.103	4.87667	4.066	2.802	3.32933	4.33633	3.891	5.96867	6.72133	6.64267	4.44433	4.89333	3.15467	3.23867	4.566	4.83867	3.98467	5.601	3.86567	4.62767	4.111	5.04867	5.12767	4.594	4.932	4.35367	3.01133	3.28733	4.00633	3.81367	3.695	3.767	3.57833	4.60933	4.595	4.83667	4.645	3.88167	3.86567	3.88167	4.26767	4.35067	4.22133	4.419	4.32067
389	6.268	4.10167	4.86567	4.05933	2.801	3.323	4.332	3.884	5.96067	6.71333	6.62933	4.44033	4.888	3.153	3.23067	4.558	4.83067	3.975	5.58567	3.855	4.61433	4.1	5.04	5.121	4.587	4.92133	4.35067	3.006	3.28333	3.99733	3.81233	3.693	3.76967	3.576	4.609	4.59067	4.83033	4.64367	3.86867	3.851	3.872	4.256	4.34933	4.21733	4.41767	4.318
389	6.25667	4.09667	4.85367	4.04967	2.80433	3.32733	4.331	3.88267	5.95867	6.70367	6.62133	4.44167	4.88967	3.15433	3.23067	4.55667	4.829	3.975	5.58067	3.85067	4.60867	4.10567	5.04	5.12	4.589	4.915	4.35067	3.00567	3.28333	3.99967	3.81267	3.69933	3.77	3.58	4.60033	4.59033	4.833	4.64467	3.86567	3.84933	3.867	4.25167	4.349	4.214	4.416	4.31967
390	6.251	4.09467	4.84667	4.051	2.79867	3.324	4.32567	3.87967	5.954	6.693	6.60833	4.433	4.88	3.15133	3.229	4.55833	4.82667	3.977	5.577	3.85367	4.60967	4.10733	5.04033	5.126	4.597	4.91167	4.34567	3.00433	3.28367	4.002	3.80367	3.693	3.76333	3.57533	4.598	4.58767	4.82767	4.64	3.86533	3.84867	3.86733	4.251	4.34433	4.209	4.407	4.30933
390	6.24	4.08667	4.83867	4.04333	2.795	3.32633	4.31933	3.87633	5.95533	6.68833	6.60333	4.42633	4.877	3.14733	3.228	4.54933	4.816	3.96533	5.56667	3.84633	4.599	4.09733	5.02767	5.11567	4.59067	4.89667	4.338	2.99667	3.282	3.996	3.80267	3.69233	3.76167	3.572	4.59033	4.58567	4.82067	4.63867	3.86067	3.849	3.86267	4.247	4.33767	4.20533	4.399	4.30667
391	6.23533	4.08667	4.836	4.04067	2.78933	3.32367	4.31067	3.872	5.95233	6.68767	6.60067	4.41733	4.86867	3.14133	3.226	4.548	4.81367	3.96367	5.56233	3.838	4.59733	4.09267	5.022	5.114	4.59033	4.89333	4.33767	3.001	3.28467	3.99767	3.804	3.69433	3.76267	3.57567	4.583	4.58	4.822	4.63367	3.85633	3.84467	3.85533	4.23867	4.33	4.198	4.39433	4.297
391	6.22367	4.08333	4.827	4.038	2.78267	3.31533	4.29933	3.86567	5.96067	6.68933	6.59867	4.40567	4.856	3.13567	3.21867	4.54033	4.80767	3.964	5.55367	3.83467	4.58767	4.092	5.01233	5.11233	4.586	4.888	4.328	2.994	3.27633	3.98767	3.80333	3.69467	3.76867	3.57633	4.577	4.57567	4.81667	4.63267	3.84967	3.845	3.851	4.23667	4.32267	4.19467	4.38733	4.28967
392	6.21867	4.08433	4.824	4.03567	2.77967	3.31233	4.29633	3.861	5.95533	6.67933	6.58967	4.40233	4.85233	3.132	3.216	4.532	4.798	3.95333	5.54467	3.82533	4.577	4.081	4.99567	5.106	4.57567	4.875	4.31867	2.993	3.26967	3.979	3.803	3.688	3.76467	3.572	4.56867	4.569	4.80833	4.62633	3.84633	3.84533	3.843	4.22633	4.31167	4.191	4.38067	4.28667
392	6.20733	4.07933	4.81967	4.03067	2.77467	3.31267	4.29867	3.85567	5.947	6.67267	6.586	4.40033	4.853	3.13067	3.21233	4.527	4.79933	3.951	5.53833	3.81867	4.57033	4.081	4.983	5.106	4.57267	4.86733	4.31433	2.99767	3.27033	3.97933	3.801	3.68733	3.764	3.56933	4.56833	4.57433	4.80233	4.62133	3.844	3.843	3.84167	4.22767	4.30167	4.177	4.36633	4.274
393	6.204	4.08333	4.81733	4.02567	2.76933	3.30933	4.293	3.84967	5.94	6.65767	6.577	4.39433	4.84833	3.12333	3.20933	4.516	4.78467	3.93867	5.52467	3.80633	4.554	4.07033	4.972	5.095	4.56267	4.857	4.305	2.99167	3.26267	3.97133	3.796	3.68	3.76467	3.56467	4.55967	4.564	4.80033	4.62133	3.84633	3.83833	3.84267	4.22633	4.30233	4.17867	4.35733	4.273
393	6.19833	4.07967	4.80867	4.01967	2.77167	3.30467	4.28867	3.845	5.935	6.65067	6.57667	4.395	4.84333	3.12167	3.205	4.50533	4.77733	3.93167	5.51567	3.79933	4.54467	4.05933	4.96567	5.08367	4.55767	4.84767	4.30067	2.982	3.25467	3.96433	3.78867	3.67633	3.75667	3.56033	4.55	4.56033	4.79367	4.62033	3.84067	3.83767	3.83833	4.22233	4.30167	4.179	4.357	4.277
394	6.19133	4.08133	4.80233	4.01533	2.769	3.30167	4.28233	3.83833	5.92567	6.64167	6.57333	4.39133	4.839	3.115	3.201	4.49933	4.77467	3.92867	5.51033	3.8	4.54233	4.056	4.96033	5.07933	4.55367	4.83967	4.30067	2.98033	3.25633	3.95967	3.78367	3.67167	3.753	3.558	4.542	4.54567	4.78533	4.60767	3.83433	3.82867	3.83	4.21533	4.298	4.17633	4.35667	4.27933
394	6.188	4.079	4.802	4.01867	2.76733	3.29933	4.28	3.831	5.92033	6.63667	6.575	4.391	4.83767	3.111	3.19433	4.494	4.76867	3.92733	5.50133	3.79433	4.537	4.05167	4.95467	5.073	4.545	4.831	4.293	2.97133	3.246	3.951	3.782	3.673	3.756	3.558	4.54133	4.551	4.78333	4.60667	3.82533	3.828	3.819	4.204	4.29633	4.17667	4.35067	4.27533
394	6.18733	4.077	4.80433	4.02133	2.769	3.3	4.27767	3.827	5.92133	6.634	6.57333	4.39067	4.838	3.11133	3.18933	4.48867	4.76967	3.924	5.49533	3.795	4.528	4.05033	4.948	5.077	4.54433	4.826	4.28333	2.96267	3.23667	3.94333	3.78	3.67467	3.758	3.55833	4.53667	4.54867	4.78167	4.60867	3.826	3.83367	3.826	4.212	4.29233	4.16933	4.343	4.263
395	6.17833	4.07067	4.799	4.01433	2.76033	3.29367	4.27133	3.81967	5.917	6.62833	6.56933	4.383	4.83167	3.105	3.18333	4.48467	4.769	3.925	5.491	3.796	4.52533	4.05433	4.94767	5.079	4.54667	4.823	4.28033	2.95967	3.23567	3.93767	3.77567	3.67667	3.76067	3.56333	4.54	4.54867	4.78467	4.612	3.82433	3.83667	3.83167	4.215	4.293	4.167	4.34167	4.261
395	6.172	4.067	4.80133	4.01333	2.76633	3.29367	4.27367	3.81833	5.916	6.624	6.564	4.386	4.83233	3.107	3.18367	4.48567	4.771	3.93067	5.49	3.804	4.525	4.05667	4.945	5.086	4.54933	4.82333	4.27667	2.95833	3.23267	3.93467	3.77833	3.68	3.76333	3.56633	4.53967	4.54367	4.781	4.607	3.82	3.835	3.829	4.21133	4.296	4.166	4.34067	4.264
396	6.17233	4.064	4.791	4.008	2.77	3.294	4.26933	3.813	5.91933	6.62267	6.55967	4.38967	4.833	3.09967	3.18233	4.48967	4.77	3.93133	5.48567	3.80667	4.52767	4.05567	4.94	5.08567	4.55067	4.821	4.26733	2.95567	3.225	3.93167	3.77533	3.682	3.76633	3.56833	4.53567	4.53833	4.771	4.59867	3.81667	3.83067	3.828	4.20833	4.3	4.17067	4.34267	4.263
396	6.17167	4.058	4.78167	4.00067	2.77067	3.28967	4.26167	3.809	5.914	6.623	6.55933	4.385	4.824	3.09833	3.17967	4.494	4.77333	3.93233	5.48867	3.81367	4.528	4.05767	4.94533	5.097	4.56	4.826	4.26967	2.95933	3.22967	3.92967	3.76367	3.67333	3.756	3.559	4.53633	4.536	4.76833	4.60367	3.81933	3.827	3.82933	4.20733	4.30333	4.17333	4.34267	4.26633
397	6.16633	4.055	4.781	3.992	2.77267	3.29167	4.26133	3.80567	5.91167	6.61833	6.55633	4.386	4.825	3.097	3.178	4.5	4.77767	3.93867	5.496	3.82267	4.52933	4.06433	4.95267	5.10167	4.56533	4.82967	4.26367	2.96	3.23	3.927	3.75967	3.67467	3.75567	3.55667	4.53233	4.532	4.765	4.59933	3.819	3.82733	3.82867	4.20867	4.29933	4.17033	4.342	4.261
397	6.16167	4.05433	4.77467	3.99033	2.77267	3.288	4.25567	3.799	5.912	6.61567	6.55433	4.38233	4.819	3.092	3.175	4.49933	4.778	3.937	5.49	3.82033	4.52567	4.06333	4.955	5.10367	4.56333	4.825	4.26033	2.961	3.22533	3.92167	3.75867	3.67433	3.759	3.558	4.52533	4.52767	4.75867	4.59433	3.81467	3.817	3.827	4.20533	4.302	4.169	4.33767	4.25933
398	6.161	4.057	4.77833	3.99333	2.77133	3.28567	4.255	3.79367	5.909	6.609	6.552	4.382	4.815	3.08967	3.17367	4.50467	4.77967	3.94167	5.49267	3.827	4.53033	4.067	4.959	5.11267	4.57067	4.82667	4.26133	2.96333	3.227	3.92533	3.756	3.67933	3.75567	3.561	4.51667	4.52	4.75267	4.58667	3.82033	3.826	3.827	4.20767	4.30033	4.171	4.33267	4.26133
398	6.16033	4.05167	4.77533	3.992	2.76767	3.283	4.24833	3.79	5.905	6.604	6.544	4.375	4.80867	3.084	3.17133	4.50233	4.77333	3.94133	5.48433	3.82733	4.52767	4.061	4.95433	5.11033	4.57033	4.82667	4.256	2.958	3.22233	3.91967	3.75867	3.679	3.76267	3.563	4.50933	4.51033	4.74533	4.58133	3.81533	3.82567	3.82633	4.20467	4.29333	4.167	4.328	4.25133
399	6.16133	4.05067	4.77633	3.98867	2.76833	3.28433	4.247	3.787	5.90633	6.59867	6.54767	4.37633	4.81167	3.07967	3.17067	4.498	4.767	3.93567	5.47067	3.81933	4.51967	4.05033	4.94467	5.10167	4.563	4.81967	4.25533	2.957	3.21967	3.91367	3.76133	3.686	3.76933	3.56867	4.501	4.50133	4.73333	4.577	3.80933	3.82267	3.823	4.19967	4.28867	4.163	4.323	4.249
399	6.16333	4.05133	4.774	3.98933	2.77167	3.27867	4.24567	3.786	5.902	6.598	6.543	4.37933	4.80933	3.08	3.166	4.50367	4.77333	3.947	5.476	3.83067	4.52333	4.05567	4.94467	5.10967	4.56667	4.825	4.252	2.95567	3.21733	3.91567	3.75933	3.68667	3.76733	3.56833	4.502	4.49433	4.73033	4.57233	3.79967	3.81867	3.82067	4.19733	4.29133	4.16167	4.316	4.24367
400	6.15567	4.04867	4.771	3.987	2.774	3.276	4.24533	3.782	5.90333	6.59533	6.54367	4.38133	4.807	3.07733	3.16467	4.51367	4.77767	3.955	5.478	3.83833	4.52467	4.06467	4.95	5.12	4.57633	4.828	4.247	2.95167	3.21933	3.91333	3.76033	3.697	3.77967	3.57833	4.495	4.48833	4.72167	4.56767	3.79933	3.82633	3.82433	4.20067	4.28833	4.15667	4.309	4.245
400	6.16233	4.05233	4.77433	3.98533	2.77767	3.27933	4.24833	3.78167	5.902	6.59233	6.54433	4.38633	4.811	3.07833	3.166	4.53433	4.78833	3.96367	5.49133	3.84733	4.53433	4.07467	4.95933	5.13467	4.59467	4.83567	4.24667	2.955	3.222	3.917	3.76833	3.70733	3.78667	3.58833	4.488	4.481	4.71733	4.56067	3.802	3.82733	3.82533	4.19933	4.289	4.15533	4.30767	4.25
400	6.15733	4.05267	4.77633	3.98267	2.77867	3.283	4.24633	3.78067	5.90833	6.597	6.55033	4.38633	4.811	3.07733	3.16767	4.55433	4.803	3.986	5.50667	3.86733	4.54967	4.09567	4.97867	5.15933	4.61967	4.85167	4.24767	2.95133	3.22633	3.92467	3.76933	3.72133	3.8	3.601	4.49867	4.48167	4.71933	4.56333	3.798	3.82467	3.82667	4.19733	4.29467	4.16	4.311	4.25633
401	6.15533	4.05233	4.77467	3.98133	2.77967	3.28133	4.23967	3.77933	5.91067	6.59833	6.551	4.38567	4.80833	3.074	3.16567	4.56167	4.80333	3.991	5.50933	3.87967	4.55033	4.09967	4.98467	5.161	4.625	4.85	4.245	2.94667	3.225	3.92533	3.77267	3.731	3.80733	3.609	4.498	4.47467	4.716	4.56067	3.79333	3.82267	3.82667	4.19467	4.30367	4.16867	4.317	4.26367
401	6.15133	4.052	4.77167	3.97933	2.78	3.27767	4.23933	3.77467	5.918	6.60833	6.55633	4.38633	4.80433	3.07233	3.164	4.584	4.81733	4.00667	5.52067	3.895	4.564	4.11533	4.99367	5.176	4.63833	4.85533	4.242	2.94467	3.22633	3.92733	3.779	3.74133	3.818	3.62	4.49867	4.477	4.71667	4.55567	3.78733	3.82167	3.83	4.19733	4.299	4.165	4.32133	4.26067
402	6.158	4.05333	4.777	3.98167	2.78267	3.285	4.24633	3.77567	5.92433	6.616	6.559	4.39367	4.81367	3.07333	3.167	4.59667	4.82733	4.01567	5.528	3.90233	4.568	4.12533	4.99433	5.18833	4.65133	4.86	4.24267	2.947	3.231	3.93533	3.785	3.752	3.83233	3.63267	4.501	4.476	4.71933	4.557	3.792	3.82167	3.83767	4.19933	4.30333	4.16533	4.31667	4.259
402	6.16033	4.05133	4.77867	3.98367	2.78033	3.282	4.247	3.77433	5.936	6.62833	6.56533	4.39333	4.812	3.07367	3.16567	4.622	4.84567	4.02867	5.538	3.91633	4.57867	4.139	5.00933	5.20733	4.67067	4.86933	4.244	2.95133	3.23733	3.942	3.79933	3.77033	3.85467	3.65133	4.501	4.47733	4.72	4.561	3.794	3.82833	3.83867	4.19867	4.30467	4.16267	4.31733	4.25667
403	6.16633	4.05733	4.77967	3.98967	2.781	3.282	4.24967	3.77433	5.94767	6.63667	6.56933	4.396	4.81167	3.07367	3.169	4.64467	4.86867	4.047	5.553	3.93267	4.59367	4.15633	5.022	5.22633	4.69367	4.88467	4.25033	2.95333	3.25333	3.95333	3.802	3.776	3.86333	3.65833	4.497	4.47167	4.719	4.56367	3.798	3.82967	3.847	4.20567	4.30767	4.16	4.31767	4.25833
403	6.16167	4.05833	4.78033	3.98633	2.783	3.28133	4.25133	3.775	5.956	6.64333	6.577	4.39833	4.811	3.072	3.17367	4.658	4.87367	4.05633	5.552	3.93767	4.59467	4.16	5.02667	5.232	4.70367	4.88533	4.252	2.95833	3.26067	3.95667	3.80867	3.791	3.87533	3.67267	4.502	4.47133	4.72433	4.56467	3.79967	3.82233	3.84033	4.196	4.31133	4.16733	4.32467	4.26467
404	6.168	4.06367	4.78133	3.98967	2.788	3.28333	4.25967	3.776	5.966	6.65067	6.58767	4.406	4.815	3.07467	3.17833	4.67433	4.882	4.067	5.56167	3.94733	4.60033	4.165	5.03167	5.246	4.71667	4.88733	4.252	2.96167	3.26567	3.96367	3.81467	3.8	3.88833	3.684	4.49833	4.468	4.72133	4.56567	3.80367	3.825	3.844	4.19733	4.31733	4.171	4.32633	4.269
404	6.16767	4.06633	4.779	3.98967	2.78933	3.28333	4.26067	3.77433	5.97233	6.65667	6.59733	4.40833	4.81533	3.07533	3.18067	4.68033	4.882	4.06467	5.559	3.94567	4.59833	4.166	5.03167	5.24767	4.72067	4.88467	4.24867	2.964	3.27767	3.97367	3.82467	3.82233	3.906	3.701	4.49533	4.46433	4.72467	4.57033	3.80233	3.824	3.84633	4.199	4.32033	4.174	4.32633	4.271
405	6.16767	4.06767	4.78467	3.99567	2.79167	3.284	4.26667	3.77433	5.97733	6.66467	6.60467	4.41333	4.81733	3.081	3.181	4.69733	4.89267	4.07333	5.56033	3.951	4.60033	4.171	5.038	5.26267	4.72967	4.88967	4.25533	2.97267	3.291	3.97933	3.829	3.83733	3.92133	3.714	4.495	4.46133	4.72767	4.569	3.80167	3.82933	3.85133	4.201	4.32467	4.17833	4.328	4.26867
405	6.17133	4.07633	4.79167	4.00067	2.78867	3.28267	4.27033	3.77467	5.991	6.67667	6.618	4.41433	4.819	3.08033	3.182	4.709	4.902	4.084	5.56	3.95333	4.60333	4.17833	5.04233	5.27267	4.73867	4.88933	4.25333	2.97	3.293	3.985	3.84633	3.86033	3.945	3.73633	4.496	4.46567	4.732	4.575	3.79467	3.83133	3.85267	4.199	4.326	4.17767	4.328	4.27067
406	6.17	4.07833	4.78933	4.003	2.78967	3.284	4.27633	3.77833	6.01067	6.69767	6.63633	4.41967	4.82433	3.08367	3.18333	4.72	4.908	4.08967	5.56	3.956	4.60667	4.17833	5.03967	5.28367	4.75033	4.88967	4.254	2.97433	3.29933	3.99367	3.85	3.87167	3.95867	3.74733	4.49733	4.46233	4.729	4.57233	3.79733	3.83667	3.86367	4.20533	4.32667	4.18133	4.33467	4.274
406	6.178	4.08633	4.79367	4.00867	2.79367	3.287	4.28567	3.783	6.02367	6.712	6.647	4.42833	4.83	3.08867	3.188	4.72867	4.91433	4.09367	5.556	3.95733	4.60867	4.18	5.03033	5.28533	4.74967	4.88667	4.256	2.97933	3.311	4.003	3.86033	3.88667	3.97433	3.76433	4.51133	4.46867	4.73367	4.586	3.806	3.84933	3.87467	4.21433	4.32967	4.18067	4.32867	4.27467
406	6.174	4.09167	4.795	4.00967	2.796	3.29067	4.28767	3.788	6.04267	6.733	6.67	4.43333	4.83433	3.08767	3.19233	4.73867	4.923	4.10467	5.55767	3.96033	4.61033	4.185	5.03	5.29367	4.75933	4.888	4.25933	2.988	3.32567	4.01567	3.87333	3.901	3.99467	3.78333	4.516	4.47133	4.73433	4.589	3.80667	3.851	3.885	4.21967	4.33467	4.18	4.335	4.272
407	6.17533	4.10367	4.80267	4.01567	2.80333	3.291	4.29733	3.78933	6.05867	6.751	6.69633	4.44533	4.842	3.09233	3.19333	4.76467	4.946	4.123	5.579	3.977	4.627	4.206	5.04133	5.31467	4.782	4.896	4.26667	2.999	3.34433	4.02933	3.886	3.921	4.01267	3.802	4.524	4.47633	4.73867	4.59633	3.81767	3.85833	3.9	4.23	4.34233	4.18767	4.34067	4.27833
407	6.17733	4.11167	4.807	4.018	2.809	3.29633	4.31167	3.79633	6.07933	6.77767	6.715	4.45767	4.85267	3.099	3.203	4.78833	4.973	4.138	5.59233	3.99833	4.636	4.22667	5.055	5.34033	4.806	4.90767	4.276	3.00933	3.37033	4.052	3.89833	3.93967	4.031	3.82	4.528	4.48233	4.74467	4.604	3.823	3.87	3.90867	4.235	4.35433	4.19767	4.351	4.287
408	6.188	4.12267	4.81667	4.02833	2.81667	3.30367	4.32233	3.80467	6.1	6.80033	6.74167	4.47067	4.86367	3.10767	3.21	4.80433	4.99233	4.14267	5.59867	4.01133	4.64533	4.24	5.06067	5.357	4.82667	4.91033	4.28367	3.02233	3.386	4.06667	3.91067	3.96267	4.059	3.84633	4.53533	4.489	4.75333	4.612	3.83533	3.87633	3.923	4.23833	4.366	4.208	4.36533	4.29333
408	6.197	4.13533	4.826	4.03167	2.823	3.30867	4.33333	3.806	6.12033	6.82633	6.76867	4.484	4.87533	3.11233	3.213	4.81233	5.006	4.15333	5.602	4.02167	4.651	4.248	5.06067	5.364	4.83833	4.908	4.28633	3.03033	3.40267	4.08333	3.91933	3.976	4.07067	3.85867	4.53933	4.49067	4.75333	4.61567	3.84367	3.87933	3.93467	4.24467	4.37933	4.22033	4.381	4.3
[truncated: 648 more rows]

## Sheet: anther_reflectances (XGLL)
anther color	red	red	red	red	red	red	red	red	red	red	red	red	red	red	red	red	red	red	red	red	red	red	red	red	red	red	red	red	red	red	red	red	red	yellow	yellow	yellow	yellow	yellow	yellow	yellow	yellow	yellow	yellow	yellow	yellow	yellow	yellow	yellow	yellow
[truncated: 402 more rows]
[truncated: 28 more columns]

## Sheet: petal_reflectances (XGLL)
petal color	red	red	red	red	red	red	red	red	red	red	red	red	red	red	red	red	red	red	red	red	red	red	red	red	red	red	red	red	red	red	red	red	red	red	red	red	red	red	red	red	red	red	red	red	yellow	yellow	yellow	yellow	yellow
[truncated: 402 more rows]
[truncated: 28 more columns]

[truncated: 1 more sheets: Leaf_reflectances (XGLL)]
