# Supplementary material for: Reproductive strategies of two color morphs of Paeonia delavayi
Source: Front Plant Sci. 2025 Mar 19;16:1531186. doi: 10.3389/fpls.2025.1531186 (PMC11961923; doi:10.3389/fpls.2025.1531186)
Supplement: Supplementary file 6 [file Table5.xls]

## Sheet: honeybee petal_V_Leaf (LWS)
samples	dist_honeybee_CH	dist_honeybee_RNL	population	petal color
grayish red_01	0.16295	0.999386	LWS	red
grayish red_02	0.230975	1.22812	LWS	red
grayish red_03	0.203737	1.13043	LWS	red
grayish red_04	0.190139	1.13301	LWS	red
grayish red_05	0.205244	1.10248	LWS	red
grayish red_06	0.190454	1.02224	LWS	red
grayish red_07	0.178938	1.05289	LWS	red
grayish red_08	0.149908	1.03738	LWS	red
grayish red_09	0.153786	0.991117	LWS	red
grayish red_10	0.202404	1.14517	LWS	red
grayish red_11	0.179513	1.09711	LWS	red
grayish red_12	0.177312	1.0889	LWS	red
grayish red_13	0.187925	1.10343	LWS	red
grayish red_14	0.138241	0.990387	LWS	red
grayish red_15	0.226523	1.17872	LWS	red
vivid red_01	0.0514049	0.259241	LWS	red
vivid red_02	0.139557	0.693683	LWS	red
vivid red_03	0.0765023	0.469433	LWS	red
vivid red_04	0.173251	1.09489	LWS	red
vivid red_05	0.182529	0.986061	LWS	red
vivid red_06	0.178999	0.904874	LWS	red
vivid red_07	0.106445	0.708991	LWS	red
vivid red_08	0.157738	0.868919	LWS	red
vivid red_09	0.13643	0.787537	LWS	red
vivid red_10	0.0292699	0.148767	LWS	red
vivid red_11	0.0292699	0.148767	LWS	red
dark red_01	0.176769	1.07346	LWS	red
dark red_02	0.220108	1.1814	LWS	red
dark red_03	0.179756	1.0323	LWS	red
dark red_04	0.183721	0.9146	LWS	red
dark red_05	0.128908	0.998254	LWS	red
dark red_06	0.129356	0.94468	LWS	red
dark red_07	0.170929	1.07257	LWS	red
dark red_08	0.1763	1.03001	LWS	red
dark red_09	0.194822	1.11647	LWS	red
dark red_10	0.193867	1.1927	LWS	red
dark red_11	0.150906	0.774042	LWS	red
dark red_12	0.136328	0.88518	LWS	red
dark red_13	0.200578	1.11205	LWS	red
dark red_14	0.149488	0.919688	LWS	red
deep red_01	0.0582964	0.296895	LWS	red
deep red_02	0.0551248	0.282523	LWS	red
deep red_03	0.179869	1.03898	LWS	red
deep red_04	0.194842	1.04343	LWS	red
deep red_05	0.134115	0.804057	LWS	red
deep red_06	0.0729012	0.418613	LWS	red
deep red_07	0.135205	0.745734	LWS	red
deep red_08	0.101552	0.503676	LWS	red
deep red_09	0.143662	0.785485	LWS	red
deep red_10	0.175417	0.917874	LWS	red
deep red_11	0.179192	0.904965	LWS	red
deep red_12	0.200503	1.0826	LWS	red
deep red_13	0.128908	0.998254	LWS	red
deep red_14	0.150906	0.774042	LWS	red
deep red_15	0.136328	0.88518	LWS	red
vivid yellow_01	0.334099	1.77697	LWS	yellow
vivid yellow_02	0.412133	2.16773	LWS	yellow
vivid yellow_03	0.449039	2.42799	LWS	yellow
vivid yellow_04	0.419879	2.24028	LWS	yellow
vivid yellow_05	0.446583	2.414	LWS	yellow
vivid yellow_06	0.334967	1.77821	LWS	yellow
vivid yellow_07	0.453546	2.47272	LWS	yellow
vivid yellow_08	0.444683	2.49094	LWS	yellow
vivid yellow_09	0.346398	1.81786	LWS	yellow
vivid yellow_10	0.417124	2.24154	LWS	yellow
deep purplish red_01	0.135019	0.97528	LWS	red
deep purplish red_02	0.166312	0.860318	LWS	red
deep purplish red_03	0.170107	1.01095	LWS	red
deep purplish red_04	0.135888	0.685842	LWS	red
deep purplish red_05	0.187263	1.07915	LWS	red
deep purplish red_06	0.174279	0.994819	LWS	red
deep purplish red_07	0.0951857	0.93636	LWS	red
deep purplish red_08	0.130254	0.919741	LWS	red
deep purplish red_09	0.174682	0.96178	LWS	red
deep purplish red_10	0.116033	0.731287	LWS	red
deep purplish red_11	0.167157	0.959064	LWS	red
deep purplish red_12	0.187177	1.08438	LWS	red
deep purplish red_13	0.132016	1.04138	LWS	red
deep purplish red_14	0.177314	0.997728	LWS	red
deep purplish red_15	0.158538	1.0031	LWS	red
deep purplish red_16	0.0989673	0.593649	LWS	red
deep purplish red_17	0.0939674	0.759535	LWS	red
deep purplish red_18	0.211533	1.18853	LWS	red
deep purplish red_19	0.10203	1.12421	LWS	red
deep purplish red_20	0.159872	0.985352	LWS	red
deep purplish red_21	0.18746	1.08968	LWS	red
deep purplish red_22	0.116843	0.904549	LWS	red
deep purplish red_23	0.206991	1.16596	LWS	red
deep purplish red_24	0.100181	0.740797	LWS	red
dark purplish red_01	0.149128	0.946523	LWS	red
dark purplish red_02	0.116079	0.990755	LWS	red
dark purplish red_03	0.0358492	0.248209	LWS	red
dark purplish red_04	0.0982792	0.593838	LWS	red
dark purplish red_05	0.155028	0.920609	LWS	red
dark purplish red_06	0.0977299	0.566326	LWS	red
dark purplish red_07	0.0796874	0.47819	LWS	red
dark purplish red_08	0.119755	0.804611	LWS	red
dark purplish red_09	0.128109	0.926874	LWS	red
dark purplish red_10	0.130098	0.975087	LWS	red
dark purplish red_11	0.124738	0.692868	LWS	red
dark purplish red_12	0.128614	0.926318	LWS	red
dark purplish red_13	0.131566	0.93418	LWS	red
dark purplish red_14	0.15336	0.89373	LWS	red
dark purplish red_15	0.143571	0.976266	LWS	red

## Sheet: bumblebee petal_V_Leaf (LWS)
samples	dist_bumblebee_CH	dist_bumblebee_RNL	population	petal color
grayish red_01	0.169933	1.06675	LWS	red
grayish red_02	0.227408	1.20785	LWS	red
grayish red_03	0.204923	1.14348	LWS	red
grayish red_04	0.192497	1.15805	LWS	red
grayish red_05	0.205847	1.10968	LWS	red
grayish red_06	0.197061	1.07052	LWS	red
grayish red_07	0.185446	1.11156	LWS	red
grayish red_08	0.151424	1.05762	LWS	red
grayish red_09	0.159275	1.04647	LWS	red
grayish red_10	0.203388	1.15682	LWS	red
grayish red_11	0.181061	1.11541	LWS	red
grayish red_12	0.179576	1.11305	LWS	red
grayish red_13	0.191077	1.13406	LWS	red
grayish red_14	0.143603	1.05415	LWS	red
grayish red_15	0.225719	1.17654	LWS	red
vivid red_01	0.070799	0.362698	LWS	red
vivid red_02	0.147859	0.737608	LWS	red
vivid red_03	0.0909681	0.572232	LWS	red
vivid red_04	0.178225	1.14709	LWS	red
vivid red_05	0.19243	1.05884	LWS	red
vivid red_06	0.187764	0.956928	LWS	red
vivid red_07	0.121608	0.846881	LWS	red
vivid red_08	0.165387	0.923099	LWS	red
vivid red_09	0.145823	0.858274	LWS	red
vivid red_10	0.036486	0.179747	LWS	red
vivid red_11	0.036486	0.179747	LWS	red
dark red_01	0.178501	1.09258	LWS	red
dark red_02	0.220137	1.18564	LWS	red
dark red_03	0.183898	1.06874	LWS	red
dark red_04	0.173964	0.870909	LWS	red
dark red_05	0.134734	1.07953	LWS	red
dark red_06	0.13395	1.00398	LWS	red
dark red_07	0.173022	1.09706	LWS	red
dark red_08	0.184133	1.10052	LWS	red
dark red_09	0.198627	1.15159	LWS	red
dark red_10	0.195742	1.21728	LWS	red
dark red_11	0.163563	0.852318	LWS	red
dark red_12	0.138771	0.911243	LWS	red
dark red_13	0.202888	1.13388	LWS	red
dark red_14	0.15564	0.973976	LWS	red
deep red_01	0.0659997	0.332378	LWS	red
deep red_02	0.0657321	0.335604	LWS	red
deep red_03	0.187339	1.10183	LWS	red
deep red_04	0.199229	1.07792	LWS	red
deep red_05	0.140789	0.862814	LWS	red
deep red_06	0.0919212	0.539994	LWS	red
deep red_07	0.148139	0.833242	LWS	red
deep red_08	0.114675	0.573643	LWS	red
deep red_09	0.150156	0.831906	LWS	red
deep red_10	0.18717	0.99843	LWS	red
deep red_11	0.189901	0.970081	LWS	red
deep red_12	0.205196	1.1196	LWS	red
deep red_13	0.134734	1.07953	LWS	red
deep red_14	0.163563	0.852318	LWS	red
deep red_15	0.138771	0.911243	LWS	red
vivid yellow_01	0.352342	1.88626	LWS	yellow
vivid yellow_02	0.408041	2.18228	LWS	yellow
vivid yellow_03	0.455209	2.47994	LWS	yellow
vivid yellow_04	0.428273	2.308	LWS	yellow
vivid yellow_05	0.44461	2.41698	LWS	yellow
vivid yellow_06	0.34868	1.87008	LWS	yellow
vivid yellow_07	0.461599	2.5338	LWS	yellow
vivid yellow_08	0.44458	2.49979	LWS	yellow
vivid yellow_09	0.343011	1.82087	LWS	yellow
vivid yellow_10	0.413496	2.25469	LWS	yellow
deep purplish red_01	0.137809	1.01205	LWS	red
deep purplish red_02	0.172865	0.903075	LWS	red
deep purplish red_03	0.177274	1.07641	LWS	red
deep purplish red_04	0.145899	0.744263	LWS	red
deep purplish red_05	0.18755	1.08473	LWS	red
deep purplish red_06	0.180464	1.04606	LWS	red
deep purplish red_07	0.0984221	0.99419	LWS	red
deep purplish red_08	0.137036	0.995174	LWS	red
deep purplish red_09	0.180767	1.00781	LWS	red
deep purplish red_10	0.124948	0.807135	LWS	red
deep purplish red_11	0.174854	1.02235	LWS	red
deep purplish red_12	0.189824	1.10996	LWS	red
deep purplish red_13	0.134834	1.08363	LWS	red
deep purplish red_14	0.18683	1.07532	LWS	red
deep purplish red_15	0.164551	1.06424	LWS	red
deep purplish red_16	0.11312	0.701094	LWS	red
deep purplish red_17	0.10775	0.899797	LWS	red
deep purplish red_18	0.212247	1.19848	LWS	red
deep purplish red_19	0.104458	1.18445	LWS	red
deep purplish red_20	0.167587	1.05471	LWS	red
deep purplish red_21	0.192437	1.1344	LWS	red
deep purplish red_22	0.126342	1.02491	LWS	red
deep purplish red_23	0.208757	1.18401	LWS	red
deep purplish red_24	0.117202	0.902555	LWS	red
dark purplish red_01	0.155734	1.01076	LWS	red
dark purplish red_02	0.120651	1.0681	LWS	red
dark purplish red_03	0.0479804	0.339646	LWS	red
dark purplish red_04	0.112306	0.694817	LWS	red
dark purplish red_05	0.164658	0.997793	LWS	red
dark purplish red_06	0.1087	0.640062	LWS	red
dark purplish red_07	0.098832	0.628027	LWS	red
dark purplish red_08	0.128758	0.891203	LWS	red
dark purplish red_09	0.134679	1.00103	LWS	red
dark purplish red_10	0.134314	1.02759	LWS	red
dark purplish red_11	0.139652	0.798121	LWS	red
dark purplish red_12	0.134954	0.997013	LWS	red
dark purplish red_13	0.138048	1.00493	LWS	red
dark purplish red_14	0.161552	0.958113	LWS	red
dark purplish red_15	0.14887	1.03332	LWS	red

## Sheet: fly petal_V_Leaf (LWS)
samples	dist_Eristalis_RNL	fly_category_dist	population	petal color
grayish red_01	5.91237	0.173632	LWS	red
grayish red_02	6.05824	0.219926	LWS	red
grayish red_03	5.86434	0.200717	LWS	red
grayish red_04	6.02235	0.188279	LWS	red
grayish red_05	5.73688	0.202311	LWS	red
grayish red_06	5.78651	0.200082	LWS	red
grayish red_07	5.97638	0.186287	LWS	red
grayish red_08	5.44516	0.146595	LWS	red
grayish red_09	5.59404	0.158517	LWS	red
grayish red_10	5.92571	0.198252	LWS	red
grayish red_11	5.7077	0.176214	LWS	red
grayish red_12	5.75657	0.175222	LWS	red
grayish red_13	5.91514	0.188228	LWS	red
grayish red_14	5.69422	0.143034	LWS	red
grayish red_15	5.97418	0.220926	LWS	red
vivid red_01	2.65602	0.0939546	LWS	red
vivid red_02	4.41603	0.163075	LWS	red
vivid red_03	4.14683	0.111707	LWS	red
vivid red_04	6.06539	0.176489	LWS	red
vivid red_05	5.86127	0.198358	LWS	red
vivid red_06	5.36797	0.196733	LWS	red
vivid red_07	5.40408	0.133353	LWS	red
vivid red_08	5.18992	0.169782	LWS	red
vivid red_09	5.07009	0.153735	LWS	red
vivid red_10	2.18047	0.080154	LWS	red
vivid red_11	2.18047	0.080154	LWS	red
dark red_01	5.6748	0.174606	LWS	red
dark red_02	6.04786	0.215377	LWS	red
dark red_03	5.69712	0.183708	LWS	red
dark red_04	3.28983	0.140708	LWS	red
dark red_05	5.92166	0.134998	LWS	red
dark red_06	5.51825	0.134821	LWS	red
dark red_07	5.69068	0.169603	LWS	red
dark red_08	6.11805	0.188848	LWS	red
dark red_09	6.1227	0.197695	LWS	red
dark red_10	6.2813	0.191319	LWS	red
dark red_11	5.13458	0.179928	LWS	red
dark red_12	4.63574	0.135878	LWS	red
dark red_13	5.91224	0.200245	LWS	red
dark red_14	5.49115	0.157964	LWS	red
deep red_01	2.89325	0.104102	LWS	red
deep red_02	3.16017	0.109542	LWS	red
deep red_03	6.15225	0.191132	LWS	red
deep red_04	5.73052	0.20038	LWS	red
deep red_05	4.66373	0.14398	LWS	red
deep red_06	4.29001	0.123523	LWS	red
deep red_07	5.09545	0.161353	LWS	red
deep red_08	3.86224	0.138363	LWS	red
deep red_09	4.68997	0.156057	LWS	red
deep red_10	5.62569	0.197466	LWS	red
deep red_11	5.40378	0.200742	LWS	red
deep red_12	5.94878	0.206602	LWS	red
deep red_13	5.92166	0.134998	LWS	red
deep red_14	5.13458	0.179928	LWS	red
deep red_15	4.63574	0.135878	LWS	red
vivid yellow_01	7.35812	0.266127	LWS	yellow
vivid yellow_02	9.0836	0.388182	LWS	yellow
vivid yellow_03	10.1522	0.39265	LWS	yellow
vivid yellow_04	9.43631	0.371599	LWS	yellow
vivid yellow_05	10.0213	0.393532	LWS	yellow
vivid yellow_06	7.4782	0.28981	LWS	yellow
vivid yellow_07	10.3939	0.39153	LWS	yellow
vivid yellow_08	10.3755	0.382238	LWS	yellow
vivid yellow_09	7.56605	0.310373	LWS	yellow
vivid yellow_10	9.35578	0.384065	LWS	yellow
deep purplish red_01	5.34834	0.135511	LWS	red
deep purplish red_02	4.90464	0.17778	LWS	red
deep purplish red_03	5.84304	0.179593	LWS	red
deep purplish red_04	4.4189	0.15988	LWS	red
deep purplish red_05	5.49508	0.181512	LWS	red
deep purplish red_06	5.64296	0.1815	LWS	red
deep purplish red_07	5.33807	0.0961496	LWS	red
deep purplish red_08	5.48337	0.138506	LWS	red
deep purplish red_09	5.56232	0.184203	LWS	red
deep purplish red_10	4.87717	0.132803	LWS	red
deep purplish red_11	5.71949	0.179345	LWS	red
deep purplish red_12	5.72671	0.18625	LWS	red
deep purplish red_13	5.66311	0.13117	LWS	red
deep purplish red_14	5.99032	0.19294	LWS	red
deep purplish red_15	5.69921	0.164799	LWS	red
deep purplish red_16	4.8553	0.132491	LWS	red
deep purplish red_17	5.62516	0.113489	LWS	red
deep purplish red_18	6.11013	0.206651	LWS	red
deep purplish red_19	6.22881	0.100901	LWS	red
deep purplish red_20	6.06583	0.172051	LWS	red
deep purplish red_21	6.0273	0.191458	LWS	red
deep purplish red_22	6.0337	0.130769	LWS	red
deep purplish red_23	6.06347	0.204222	LWS	red
deep purplish red_24	5.77401	0.130101	LWS	red
dark purplish red_01	5.63647	0.158552	LWS	red
dark purplish red_02	5.86037	0.121078	LWS	red
dark purplish red_03	3.61607	0.0864628	LWS	red
dark purplish red_04	4.80108	0.131681	LWS	red
dark purplish red_05	5.68626	0.170139	LWS	red
dark purplish red_06	4.38292	0.127536	LWS	red
dark purplish red_07	4.66483	0.124613	LWS	red
dark purplish red_08	5.18452	0.134021	LWS	red
dark purplish red_09	5.55411	0.135395	LWS	red
dark purplish red_10	5.46422	0.13206	LWS	red
dark purplish red_11	5.06321	0.15706	LWS	red
dark purplish red_12	5.55145	0.136202	LWS	red
dark purplish red_13	5.53623	0.138309	LWS	red
dark purplish red_14	5.50596	0.166758	LWS	red
dark purplish red_15	5.71402	0.148991	LWS	red

## Sheet: honeybee anther_V_Leaf (LWS)
samples	dist_honeybee_CH	dist_honeybee_RNL	population	anther color
grayish red_01	0.133765	0.619979	LWS	red
grayish red_02	0.0912023	0.438717	LWS	red
grayish red_03	0.130178	0.716145	LWS	red
grayish red_04	0.116493	0.538781	LWS	red
grayish red_05	0.149067	0.756279	LWS	red
grayish red_06	0.10735	0.515104	LWS	red
grayish red_07	0.0224679	0.10584	LWS	red
grayish red_08	0.0647237	0.312952	LWS	red
grayish red_09	0.182875	0.930768	LWS	red
grayish red_10	0.0933679	0.43421	LWS	red
grayish red_11	0.0573286	0.278666	LWS	red
grayish red_12	0.0468555	0.224421	LWS	red
grayish red_13	0.0810119	0.432709	LWS	red
grayish red_14	0.0780828	0.390195	LWS	red
grayish red_15	0.110651	0.590199	LWS	red
vivid red_01	0.101531	0.53592	LWS	red
vivid red_02	0.034017	0.157677	LWS	red
vivid red_03	0.0751442	0.383383	LWS	red
vivid red_04	0.08512	0.439096	LWS	red
vivid red_05	0.159731	0.751297	LWS	red
vivid red_06	0.0617043	0.28515	LWS	red
vivid red_07	0.0601812	0.326597	LWS	red
vivid red_08	0.0190966	0.0893172	LWS	red
vivid red_09	0.115267	0.579091	LWS	red
vivid red_10	0.117861	0.551499	LWS	red
vivid red_11	0.0528106	0.271413	LWS	red
dark red_01	0.184399	1.09118	LWS	yellow
dark red_02	0.127624	0.623479	LWS	yellow
dark red_03	0.127983	0.648576	LWS	yellow
dark red_04	0.178796	0.893674	LWS	yellow
dark red_05	0.112816	0.569501	LWS	yellow
dark red_06	0.192583	1.03343	LWS	yellow
dark red_07	0.106604	0.547548	LWS	yellow
dark red_08	0.0903751	0.457188	LWS	yellow
dark red_09	0.18645	0.986284	LWS	yellow
dark red_10	0.125686	0.733469	LWS	yellow
dark red_11	0.104823	0.522785	LWS	yellow
dark red_12	0.0993691	0.467814	LWS	yellow
dark red_13	0.178063	0.950236	LWS	yellow
dark red_14	0.143266	0.750769	LWS	yellow
dark red_15	0.143405	0.795526	LWS	yellow
deep red_01	0.158393	0.840751	LWS	yellow
deep red_02	0.13639	0.767934	LWS	yellow
deep red_03	0.288925	1.5335	LWS	yellow
deep red_04	0.208637	1.06912	LWS	yellow
deep red_05	0.225122	1.18282	LWS	yellow
deep red_06	0.215204	1.14772	LWS	yellow
deep red_07	0.209388	1.06412	LWS	yellow
deep red_08	0.218222	1.2074	LWS	yellow
deep red_09	0.230007	1.24935	LWS	yellow
deep red_10	0.251148	1.33557	LWS	yellow
deep red_11	0.263566	1.41465	LWS	yellow
vivid yellow_01	0.237127	1.44404	LWS	yellow
vivid yellow_02	0.276612	1.59848	LWS	yellow
vivid yellow_03	0.244383	1.44886	LWS	yellow
vivid yellow_04	0.20747	1.30545	LWS	yellow
vivid yellow_05	0.257306	1.53774	LWS	yellow
vivid yellow_06	0.261155	1.53812	LWS	yellow
vivid yellow_07	0.216954	1.29738	LWS	yellow
vivid yellow_08	0.261808	1.42205	LWS	yellow
vivid yellow_09	0.232979	1.37807	LWS	yellow
vivid yellow_10	0.216718	1.29589	LWS	yellow
deep purplish red_01	0.205802	1.08267	LWS	yellow
deep purplish red_02	0.18829	0.994858	LWS	yellow
deep purplish red_03	0.180475	0.959692	LWS	yellow
deep purplish red_04	0.126213	0.747481	LWS	yellow
deep purplish red_05	0.163768	0.887445	LWS	yellow
deep purplish red_06	0.194751	0.996306	LWS	yellow
deep purplish red_07	0.152888	0.729393	LWS	yellow
deep purplish red_08	0.166073	0.891795	LWS	yellow
deep purplish red_09	0.11804	0.616582	LWS	yellow
deep purplish red_10	0.135217	0.72612	LWS	yellow
deep purplish red_11	0.1287	0.682684	LWS	yellow
deep purplish red_12	0.0902234	0.482164	LWS	yellow
deep purplish red_13	0.167291	0.867122	LWS	yellow
deep purplish red_14	0.14612	0.756296	LWS	yellow
deep purplish red_15	0.136348	0.700294	LWS	yellow
dark purplish red_01	0.248593	1.25273	LWS	yellow
dark purplish red_02	0.263108	1.4237	LWS	yellow
dark purplish red_03	0.167197	0.937784	LWS	yellow
dark purplish red_04	0.15619	0.852239	LWS	yellow
dark purplish red_05	0.203929	1.10034	LWS	yellow
dark purplish red_06	0.178885	1.04797	LWS	yellow
dark purplish red_07	0.195088	1.17435	LWS	yellow
dark purplish red_08	0.196378	1.10523	LWS	yellow
dark purplish red_09	0.159039	0.856673	LWS	yellow
dark purplish red_10	0.206096	1.2179	LWS	yellow
dark purplish red_11	0.219144	1.19241	LWS	yellow
dark purplish red_12	0.21014	1.2023	LWS	yellow
dark purplish red_13	0.193102	1.09127	LWS	yellow
dark purplish red_14	0.199586	1.11615	LWS	yellow
dark purplish red_15	0.203564	1.15359	LWS	yellow

## Sheet: bumblebee anther_V_Leaf (LWS)
samples	dist_bumblebee_CH	dist_bumblebee_RNL	population	anther color
grayish red_01	0.12879	0.596406	LWS	red
grayish red_02	0.0814265	0.389659	LWS	red
grayish red_03	0.119118	0.652374	LWS	red
grayish red_04	0.114066	0.528354	LWS	red
grayish red_05	0.137458	0.694532	LWS	red
grayish red_06	0.0971934	0.462084	LWS	red
grayish red_07	0.0357438	0.164856	LWS	red
grayish red_08	0.0544965	0.262591	LWS	red
grayish red_09	0.171455	0.872306	LWS	red
grayish red_10	0.0873558	0.404015	LWS	red
grayish red_11	0.0495803	0.238544	LWS	red
grayish red_12	0.0391341	0.184321	LWS	red
grayish red_13	0.0720659	0.384914	LWS	red
grayish red_14	0.0657892	0.324994	LWS	red
grayish red_15	0.0998947	0.531275	LWS	red
vivid red_01	0.09333	0.494241	LWS	red
vivid red_02	0.0252786	0.11688	LWS	red
vivid red_03	0.0847525	0.433401	LWS	red
vivid red_04	0.0897931	0.46359	LWS	red
vivid red_05	0.150638	0.707405	LWS	red
vivid red_06	0.0520572	0.239536	LWS	red
vivid red_07	0.066042	0.362141	LWS	red
vivid red_08	0.0142981	0.0699695	LWS	red
vivid red_09	0.121676	0.613079	LWS	red
vivid red_10	0.106789	0.498412	LWS	red
vivid red_11	0.0589875	0.302373	LWS	red
dark red_01	0.175604	1.0317	LWS	yellow
dark red_02	0.111271	0.542334	LWS	yellow
dark red_03	0.121812	0.624558	LWS	yellow
dark red_04	0.169725	0.853658	LWS	yellow
dark red_05	0.104166	0.529578	LWS	yellow
dark red_06	0.184026	0.985026	LWS	yellow
dark red_07	0.0987191	0.511395	LWS	yellow
dark red_08	0.0799027	0.406557	LWS	yellow
dark red_09	0.176171	0.931906	LWS	yellow
dark red_10	0.120365	0.701187	LWS	yellow
dark red_11	0.0909314	0.454567	LWS	yellow
dark red_12	0.0879121	0.412852	LWS	yellow
dark red_13	0.166444	0.886723	LWS	yellow
dark red_14	0.133247	0.701205	LWS	yellow
dark red_15	0.13334	0.740052	LWS	yellow
deep red_01	0.148988	0.792093	LWS	yellow
deep red_02	0.127218	0.716293	LWS	yellow
deep red_03	0.280172	1.48594	LWS	yellow
deep red_04	0.197265	1.01242	LWS	yellow
deep red_05	0.216739	1.14235	LWS	yellow
deep red_06	0.206794	1.10329	LWS	yellow
deep red_07	0.199116	1.0153	LWS	yellow
deep red_08	0.214498	1.18232	LWS	yellow
deep red_09	0.219562	1.19145	LWS	yellow
deep red_10	0.245867	1.31418	LWS	yellow
deep red_11	0.255048	1.37736	LWS	yellow
vivid yellow_01	0.22666	1.37931	LWS	yellow
vivid yellow_02	0.273168	1.5794	LWS	yellow
vivid yellow_03	0.233413	1.37897	LWS	yellow
vivid yellow_04	0.199212	1.24916	LWS	yellow
vivid yellow_05	0.250562	1.48733	LWS	yellow
vivid yellow_06	0.255313	1.50348	LWS	yellow
vivid yellow_07	0.209701	1.25678	LWS	yellow
vivid yellow_08	0.252209	1.36914	LWS	yellow
vivid yellow_09	0.225603	1.33692	LWS	yellow
vivid yellow_10	0.209446	1.25517	LWS	yellow
deep purplish red_01	0.193561	1.01363	LWS	yellow
deep purplish red_02	0.178036	0.94008	LWS	yellow
deep purplish red_03	0.171702	0.912345	LWS	yellow
deep purplish red_04	0.1173	0.692515	LWS	yellow
deep purplish red_05	0.152355	0.823639	LWS	yellow
deep purplish red_06	0.185105	0.95295	LWS	yellow
deep purplish red_07	0.143754	0.686268	LWS	yellow
deep purplish red_08	0.155999	0.839896	LWS	yellow
deep purplish red_09	0.106954	0.557265	LWS	yellow
deep purplish red_10	0.125896	0.675843	LWS	yellow
deep purplish red_11	0.119099	0.633334	LWS	yellow
deep purplish red_12	0.0800837	0.426904	LWS	yellow
deep purplish red_13	0.155456	0.797798	LWS	yellow
deep purplish red_14	0.135413	0.70218	LWS	yellow
deep purplish red_15	0.127462	0.653548	LWS	yellow
dark purplish red_01	0.237407	1.18734	LWS	yellow
dark purplish red_02	0.255341	1.37913	LWS	yellow
dark purplish red_03	0.158126	0.885343	LWS	yellow
dark purplish red_04	0.146192	0.796967	LWS	yellow
dark purplish red_05	0.195076	1.05269	LWS	yellow
dark purplish red_06	0.16885	0.98729	LWS	yellow
dark purplish red_07	0.185364	1.11217	LWS	yellow
dark purplish red_08	0.185369	1.03801	LWS	yellow
dark purplish red_09	0.148065	0.795038	LWS	yellow
dark purplish red_10	0.194051	1.14084	LWS	yellow
dark purplish red_11	0.209301	1.13979	LWS	yellow
dark purplish red_12	0.200281	1.14481	LWS	yellow
dark purplish red_13	0.182943	1.02897	LWS	yellow
dark purplish red_14	0.188833	1.05108	LWS	yellow
dark purplish red_15	0.194251	1.09896	LWS	yellow

## Sheet: fly anther_V_Leaf (LWS)
samples	dist_Eristalis_RNL	fly_category_dist	population	anther color
grayish red_01	1.60678	0.0993121	LWS	red
grayish red_02	1.21007	0.0560136	LWS	red
grayish red_03	2.69539	0.0860802	LWS	red
grayish red_04	1.20141	0.0746829	LWS	red
grayish red_05	2.47523	0.0989976	LWS	red
grayish red_06	1.38614	0.0676736	LWS	red
grayish red_07	1.40715	0.0520184	LWS	red
grayish red_08	0.667723	0.0345251	LWS	red
grayish red_09	3.19384	0.133223	LWS	red
grayish red_10	0.96367	0.055813	LWS	red
grayish red_11	0.58381	0.028539	LWS	red
grayish red_12	0.377568	0.0218691	LWS	red
grayish red_13	1.42937	0.0472154	LWS	red
grayish red_14	0.984124	0.0380631	LWS	red
grayish red_15	2.143	0.0699918	LWS	red
vivid red_01	1.82437	0.0692217	LWS	red
vivid red_02	0.867341	0.0453977	LWS	red
vivid red_03	2.73654	0.0985263	LWS	red
vivid red_04	2.72689	0.098817	LWS	red
vivid red_05	2.13182	0.129959	LWS	red
vivid red_06	1.18042	0.0676714	LWS	red
vivid red_07	2.41619	0.0809409	LWS	red
vivid red_08	1.14541	0.0478781	LWS	red
vivid red_09	3.5923	0.131916	LWS	red
vivid red_10	1.47951	0.0911803	LWS	red
vivid red_11	2.34972	0.0851099	LWS	red
dark red_01	4.1658	0.134947	LWS	yellow
dark red_02	1.74337	0.0872525	LWS	yellow
dark red_03	2.18191	0.100164	LWS	yellow
dark red_04	3.20697	0.137973	LWS	yellow
dark red_05	1.76783	0.0799189	LWS	yellow
dark red_06	3.84517	0.145348	LWS	yellow
dark red_07	1.71648	0.0732739	LWS	yellow
dark red_08	1.27499	0.0577156	LWS	yellow
dark red_09	3.58253	0.133562	LWS	yellow
dark red_10	2.56832	0.0857284	LWS	yellow
dark red_11	1.4667	0.0624819	LWS	yellow
dark red_12	1.16931	0.0702479	LWS	yellow
dark red_13	3.33679	0.125817	LWS	yellow
dark red_14	2.5077	0.113019	LWS	yellow
dark red_15	2.81411	0.100419	LWS	yellow
deep red_01	3.05548	0.111381	LWS	yellow
deep red_02	2.79102	0.0934164	LWS	yellow
deep red_03	5.9816	0.229469	LWS	yellow
deep red_04	3.70091	0.160434	LWS	yellow
deep red_05	4.43052	0.174699	LWS	yellow
deep red_06	4.3794	0.173713	LWS	yellow
deep red_07	3.85301	0.169553	LWS	yellow
deep red_08	4.61592	0.158445	LWS	yellow
deep red_09	4.72194	0.168003	LWS	yellow
deep red_10	5.21481	0.205158	LWS	yellow
deep red_11	5.40615	0.215983	LWS	yellow
vivid yellow_01	5.4457	0.174448	LWS	yellow
vivid yellow_02	6.37167	0.217533	LWS	yellow
vivid yellow_03	5.44666	0.176895	LWS	yellow
vivid yellow_04	5.02942	0.152888	LWS	yellow
vivid yellow_05	6.12486	0.194409	LWS	yellow
vivid yellow_06	6.15549	0.209597	LWS	yellow
vivid yellow_07	5.03688	0.168021	LWS	yellow
vivid yellow_08	5.48336	0.206277	LWS	yellow
vivid yellow_09	5.35802	0.180229	LWS	yellow
vivid yellow_10	5.03063	0.167803	LWS	yellow
deep purplish red_01	3.44398	0.13744	LWS	yellow
deep purplish red_02	3.64805	0.138637	LWS	yellow
deep purplish red_03	3.51233	0.125345	LWS	yellow
deep purplish red_04	2.73299	0.0849246	LWS	yellow
deep purplish red_05	3.21673	0.112109	LWS	yellow
deep purplish red_06	3.61784	0.155555	LWS	yellow
deep purplish red_07	2.31076	0.117087	LWS	yellow
deep purplish red_08	3.17431	0.121838	LWS	yellow
deep purplish red_09	1.94093	0.0748378	LWS	yellow
deep purplish red_10	2.46717	0.0896199	LWS	yellow
deep purplish red_11	2.22168	0.0938558	LWS	yellow
deep purplish red_12	1.5805	0.0537396	LWS	yellow
deep purplish red_13	2.71733	0.108894	LWS	yellow
deep purplish red_14	2.6183	0.101022	LWS	yellow
deep purplish red_15	2.22493	0.0954918	LWS	yellow
dark purplish red_01	3.52831	0.156964	LWS	yellow
dark purplish red_02	5.63853	0.206736	LWS	yellow
dark purplish red_03	3.43333	0.114437	LWS	yellow
dark purplish red_04	3.00095	0.112755	LWS	yellow
dark purplish red_05	4.17289	0.150884	LWS	yellow
dark purplish red_06	3.81389	0.128494	LWS	yellow
dark purplish red_07	4.4626	0.142894	LWS	yellow
dark purplish red_08	4.11888	0.141708	LWS	yellow
dark purplish red_09	3.07141	0.110212	LWS	yellow
dark purplish red_10	4.43709	0.143674	LWS	yellow
dark purplish red_11	4.48744	0.167635	LWS	yellow
dark purplish red_12	4.56636	0.160873	LWS	yellow
dark purplish red_13	4.10303	0.140952	LWS	yellow
dark purplish red_14	4.1968	0.144847	LWS	yellow
dark purplish red_15	4.38412	0.155894	LWS	yellow
