# Supplementary material for: Reproductive strategies of two color morphs of Paeonia delavayi
Source: Front Plant Sci. 2025 Mar 19;16:1531186. doi: 10.3389/fpls.2025.1531186 (PMC11961923; doi:10.3389/fpls.2025.1531186)
Supplement: Supplementary file 7 [file Table6.xls]

## Sheet: honeybee petal_V_Leaf (XGLL)
samples	dist_honeybee_CH	dist_honeybee_RNL	population	petal color
dark red_01	0.185934	1.12618	XGLL	red
dark red_02	0.248775	1.41112	XGLL	red
dark red_03	0.178036	1.09109	XGLL	red
dark red_04	0.259835	1.36712	XGLL	red
dark red_05	0.221315	1.42861	XGLL	red
dark red_06	0.240026	1.40052	XGLL	red
dark red_07	0.23726	1.35396	XGLL	red
dark red_08	0.241818	1.39269	XGLL	red
dark red_09	0.214478	1.4081	XGLL	red
dark red_10	0.2411	1.37091	XGLL	red
dark red_11	0.223524	1.29799	XGLL	red
moderate red_01	0.137199	0.961996	XGLL	red
moderate red_02	0.230066	1.43013	XGLL	red
moderate red_03	0.22816	1.21415	XGLL	red
moderate red_04	0.2625	1.34399	XGLL	red
moderate red_05	0.152264	0.923742	XGLL	red
moderate red_06	0.181976	1.15046	XGLL	red
moderate red_07	0.222595	1.14955	XGLL	red
moderate red_08	0.18262	1.03288	XGLL	red
moderate red_09	0.141093	0.875337	XGLL	red
moderate red_10	0.209168	1.08063	XGLL	red
moderate red_11	0.210949	1.06343	XGLL	red
deep purplish red_01	0.223075	1.1323	XGLL	red
deep purplish red_02	0.199598	1.0196	XGLL	red
deep purplish red_03	0.220493	1.1895	XGLL	red
deep purplish red_04	0.229631	1.17494	XGLL	red
deep purplish red_05	0.247853	1.26723	XGLL	red
deep purplish red_06	0.183193	0.957317	XGLL	red
deep purplish red_07	0.19379	1.03007	XGLL	red
deep purplish red_08	0.251214	1.28161	XGLL	red
deep purplish red_09	0.205847	1.14328	XGLL	red
deep purplish red_10	0.238997	1.22081	XGLL	red
deep purplish red_11	0.229716	1.17536	XGLL	red
light red_01	0.152853	0.724537	XGLL	red
light red_02	0.0852232	0.433119	XGLL	red
light red_03	0.0841743	0.394847	XGLL	red
light red_04	0.0989532	0.495418	XGLL	red
light red_05	0.0786243	0.370993	XGLL	red
light red_06	0.133732	0.618546	XGLL	red
light red_07	0.0878246	0.412094	XGLL	red
light red_08	0.162981	0.764193	XGLL	red
light red_09	0.0927232	0.449734	XGLL	red
light red_10	0.0747966	0.373352	XGLL	red
light red_11	0.107907	0.585785	XGLL	red
vivid yellow_01	0.283822	1.41566	XGLL	yellow
vivid yellow_02	0.188491	1.0064	XGLL	yellow
vivid yellow_03	0.280571	1.45679	XGLL	yellow
vivid yellow_04	0.177054	0.993211	XGLL	yellow
vivid yellow_05	0.25992	1.33069	XGLL	yellow
vivid yellow_06	0.0770846	0.479581	XGLL	yellow
vivid yellow_07	0.222206	1.16683	XGLL	yellow
vivid yellow_08	0.129536	0.76175	XGLL	yellow
vivid yellow_09	0.181312	0.980302	XGLL	yellow
vivid yellow_10	0.152129	0.882895	XGLL	yellow
vivid yellow_11	0.192907	1.03814	XGLL	yellow
grayish red_01	0.102164	0.502708	XGLL	red
grayish red_02	0.106637	0.573567	XGLL	red
grayish red_03	0.142138	0.73013	XGLL	red
grayish red_04	0.096187	0.61843	XGLL	red
grayish red_05	0.0805097	0.408878	XGLL	red
grayish red_06	0.127245	0.655903	XGLL	red
grayish red_07	0.0877251	0.504202	XGLL	red
grayish red_08	0.14336	0.692342	XGLL	red
grayish red_09	0.0756193	0.404538	XGLL	red
grayish red_10	0.0836317	0.468377	XGLL	red
grayish red_11	0.101735	0.52503	XGLL	red
vivid red_01	0.152776	0.81156	XGLL	red
vivid red_02	0.166173	0.845794	XGLL	red
vivid red_03	0.171868	0.878085	XGLL	red
vivid red_04	0.170001	0.929066	XGLL	red
vivid red_05	0.127131	0.703336	XGLL	red
vivid red_06	0.166235	0.890263	XGLL	red
vivid red_07	0.174158	0.908989	XGLL	red
vivid red_08	0.151412	0.792308	XGLL	red
vivid red_09	0.138922	0.721909	XGLL	red
vivid red_10	0.142996	0.761541	XGLL	red
vivid red_11	0.137132	0.71722	XGLL	red

## Sheet: bumblebee petal_V_Leaf (XGLL)
samples	dist_bumblebee_CH	dist_bumblebee_RNL	population	petal color
dark red_01	0.191314	1.17323	XGLL	red
dark red_02	0.248103	1.40987	XGLL	red
dark red_03	0.178502	1.0964	XGLL	red
dark red_04	0.260184	1.37214	XGLL	red
dark red_05	0.221289	1.43443	XGLL	red
dark red_06	0.239384	1.39959	XGLL	red
dark red_07	0.237216	1.35696	XGLL	red
dark red_08	0.241156	1.39137	XGLL	red
dark red_09	0.213467	1.40303	XGLL	red
dark red_10	0.239045	1.35819	XGLL	red
dark red_11	0.221321	1.28333	XGLL	red
moderate red_01	0.152738	1.11297	XGLL	red
moderate red_02	0.250093	1.62782	XGLL	red
moderate red_03	0.242066	1.30174	XGLL	red
moderate red_04	0.277777	1.437	XGLL	red
moderate red_05	0.175356	1.0983	XGLL	red
moderate red_06	0.203199	1.33986	XGLL	red
moderate red_07	0.238163	1.24418	XGLL	red
moderate red_08	0.204716	1.20001	XGLL	red
moderate red_09	0.169849	1.09131	XGLL	red
moderate red_10	0.235461	1.2436	XGLL	red
moderate red_11	0.23754	1.21273	XGLL	red
deep purplish red_01	0.224618	1.14209	XGLL	red
deep purplish red_02	0.203314	1.04099	XGLL	red
deep purplish red_03	0.222668	1.20553	XGLL	red
deep purplish red_04	0.23065	1.18214	XGLL	red
deep purplish red_05	0.247131	1.26502	XGLL	red
deep purplish red_06	0.18663	0.978204	XGLL	red
deep purplish red_07	0.196543	1.04735	XGLL	red
deep purplish red_08	0.24946	1.27354	XGLL	red
deep purplish red_09	0.206473	1.14844	XGLL	red
deep purplish red_10	0.240088	1.22876	XGLL	red
deep purplish red_11	0.230176	1.17911	XGLL	red
light red_01	0.139497	0.658972	XGLL	red
light red_02	0.0737702	0.36854	XGLL	red
light red_03	0.066807	0.3136	XGLL	red
light red_04	0.0898543	0.448448	XGLL	red
light red_05	0.0637649	0.300324	XGLL	red
light red_06	0.119628	0.55182	XGLL	red
light red_07	0.0708616	0.328564	XGLL	red
light red_08	0.15022	0.708818	XGLL	red
light red_09	0.0781398	0.37444	XGLL	red
light red_10	0.0603872	0.296082	XGLL	red
light red_11	0.100957	0.542931	XGLL	red
vivid yellow_01	0.2757	1.41035	XGLL	yellow
vivid yellow_02	0.181937	0.997335	XGLL	yellow
vivid yellow_03	0.273336	1.45398	XGLL	yellow
vivid yellow_04	0.179886	1.03963	XGLL	yellow
vivid yellow_05	0.251978	1.30269	XGLL	yellow
vivid yellow_06	0.0695895	0.42816	XGLL	yellow
vivid yellow_07	0.221242	1.19147	XGLL	yellow
vivid yellow_08	0.128789	0.787058	XGLL	yellow
vivid yellow_09	0.176014	0.978912	XGLL	yellow
vivid yellow_10	0.146806	0.874292	XGLL	yellow
vivid yellow_11	0.188666	1.04607	XGLL	yellow
grayish red_01	0.0964142	0.48022	XGLL	red
grayish red_02	0.120771	0.656348	XGLL	red
grayish red_03	0.156312	0.810847	XGLL	red
grayish red_04	0.0956905	0.626952	XGLL	red
grayish red_05	0.0659427	0.339036	XGLL	red
grayish red_06	0.139944	0.726643	XGLL	red
grayish red_07	0.0838417	0.493757	XGLL	red
grayish red_08	0.136498	0.662494	XGLL	red
grayish red_09	0.0825819	0.450767	XGLL	red
grayish red_10	0.0974328	0.555917	XGLL	red
grayish red_11	0.108769	0.567886	XGLL	red
vivid red_01	0.173396	0.923966	XGLL	red
vivid red_02	0.179567	0.915349	XGLL	red
vivid red_03	0.185416	0.949105	XGLL	red
vivid red_04	0.182473	0.9999	XGLL	red
vivid red_05	0.139144	0.776007	XGLL	red
vivid red_06	0.176685	0.946382	XGLL	red
vivid red_07	0.183179	0.956591	XGLL	red
vivid red_08	0.163058	0.854594	XGLL	red
vivid red_09	0.146726	0.764376	XGLL	red
vivid red_10	0.147622	0.789308	XGLL	red
vivid red_11	0.137947	0.725363	XGLL	red

## Sheet: fly petal_V_Leaf (XGLL)
samples	dist_Eristalis_RNL	fly_category_dist	population	petal color
dark red_01	6.30918	0.183865	XGLL	red
dark red_02	7.16342	0.232094	XGLL	red
dark red_03	5.63322	0.166424	XGLL	red
dark red_04	7.05322	0.247352	XGLL	red
dark red_05	7.32587	0.205351	XGLL	red
dark red_06	7.14045	0.223389	XGLL	red
dark red_07	6.95882	0.221879	XGLL	red
dark red_08	7.09328	0.225258	XGLL	red
dark red_09	7.12414	0.196575	XGLL	red
dark red_10	6.8526	0.221816	XGLL	red
dark red_11	6.48299	0.204332	XGLL	red
moderate red_01	8.88539	0.179428	XGLL	red
moderate red_02	10.4259	0.25649	XGLL	red
moderate red_03	8.14209	0.256434	XGLL	red
moderate red_04	8.24653	0.289549	XGLL	red
moderate red_05	8.50902	0.207121	XGLL	red
moderate red_06	9.41447	0.218943	XGLL	red
moderate red_07	7.73433	0.257719	XGLL	red
moderate red_08	8.28325	0.227486	XGLL	red
moderate red_09	8.88653	0.20555	XGLL	red
moderate red_10	8.23511	0.265642	XGLL	red
moderate red_11	7.99843	0.27529	XGLL	red
deep purplish red_01	6.07759	0.220569	XGLL	red
deep purplish red_02	5.77855	0.203408	XGLL	red
deep purplish red_03	6.33756	0.212326	XGLL	red
deep purplish red_04	6.40569	0.22717	XGLL	red
deep purplish red_05	6.5825	0.237745	XGLL	red
deep purplish red_06	5.26851	0.181632	XGLL	red
deep purplish red_07	5.88413	0.194108	XGLL	red
deep purplish red_08	6.5397	0.23909	XGLL	red
deep purplish red_09	6.09268	0.195353	XGLL	red
deep purplish red_10	6.39811	0.231735	XGLL	red
deep purplish red_11	6.21757	0.227137	XGLL	red
light red_01	3.09466	0.182901	XGLL	red
light red_02	2.32434	0.118999	XGLL	red
light red_03	2.18229	0.126282	XGLL	red
light red_04	3.16814	0.144942	XGLL	red
light red_05	1.97687	0.113096	XGLL	red
light red_06	2.80684	0.166038	XGLL	red
light red_07	2.3538	0.131624	XGLL	red
light red_08	3.15673	0.188126	XGLL	red
light red_09	2.6721	0.137179	XGLL	red
light red_10	2.08704	0.111394	XGLL	red
light red_11	3.15991	0.142928	XGLL	red
vivid yellow_01	5.935	0.292099	XGLL	yellow
vivid yellow_02	4.20714	0.197296	XGLL	yellow
vivid yellow_03	6.05905	0.28135	XGLL	yellow
vivid yellow_04	4.12895	0.177815	XGLL	yellow
vivid yellow_05	5.24068	0.250517	XGLL	yellow
vivid yellow_06	1.88978	0.0830977	XGLL	yellow
vivid yellow_07	4.85657	0.219072	XGLL	yellow
vivid yellow_08	3.20921	0.139548	XGLL	yellow
vivid yellow_09	4.08723	0.189668	XGLL	yellow
vivid yellow_10	3.64605	0.158964	XGLL	yellow
vivid yellow_11	4.36981	0.201604	XGLL	yellow
grayish red_01	3.77159	0.158692	XGLL	red
grayish red_02	5.03047	0.161016	XGLL	red
grayish red_03	4.92589	0.169316	XGLL	red
grayish red_04	4.12157	0.130136	XGLL	red
grayish red_05	2.64904	0.123927	XGLL	red
grayish red_06	4.89327	0.162497	XGLL	red
grayish red_07	3.62876	0.127172	XGLL	red
grayish red_08	4.02113	0.191787	XGLL	red
grayish red_09	3.61284	0.12253	XGLL	red
grayish red_10	4.55113	0.138836	XGLL	red
grayish red_11	4.41345	0.158827	XGLL	red
vivid red_01	5.7166	0.187968	XGLL	red
vivid red_02	5.20421	0.196667	XGLL	red
vivid red_03	5.38135	0.203217	XGLL	red
vivid red_04	6.16969	0.192087	XGLL	red
vivid red_05	5.26512	0.165004	XGLL	red
vivid red_06	5.71347	0.187029	XGLL	red
vivid red_07	5.81814	0.201538	XGLL	red
vivid red_08	5.30146	0.184642	XGLL	red
vivid red_09	4.94577	0.176468	XGLL	red
vivid red_10	5.28474	0.181637	XGLL	red
vivid red_11	4.74361	0.177684	XGLL	red

## Sheet: honeybee anther_V_Leaf (XGLL)
samples	dist_honeybee_CH	dist_honeybee_RNL	population	anther color
dark red_01	0.0348944	0.182919	XGLL	red
dark red_02	0.0621423	0.286404	XGLL	red
dark red_03	0.0465058	0.239344	XGLL	red
dark red_04	0.0404882	0.2016	XGLL	red
dark red_05	0.18691	1.0475	XGLL	red
dark red_06	0.153067	0.795234	XGLL	red
dark red_07	0.128116	0.663007	XGLL	red
dark red_08	0.121097	0.639532	XGLL	red
dark red_09	0.129437	0.668185	XGLL	red
dark red_10	0.149089	0.767941	XGLL	red
dark red_11	0.108776	0.557061	XGLL	red
moderate red_01	0.22263	1.1279	XGLL	red
moderate red_02	0.203725	1.0353	XGLL	red
moderate red_03	0.164754	0.836227	XGLL	red
moderate red_04	0.209578	1.09867	XGLL	red
moderate red_05	0.210807	1.12714	XGLL	red
moderate red_06	0.18491	0.962585	XGLL	red
moderate red_07	0.204753	1.0384	XGLL	red
moderate red_08	0.201727	1.02447	XGLL	red
moderate red_09	0.176295	0.893331	XGLL	red
moderate red_10	0.198739	1.0289	XGLL	red
moderate red_11	0.175778	0.906116	XGLL	red
deep purplish red_01	0.0698026	0.358877	XGLL	red
deep purplish red_02	0.0936647	0.471056	XGLL	red
deep purplish red_03	0.0937747	0.510413	XGLL	red
deep purplish red_04	0.0799488	0.411262	XGLL	red
deep purplish red_05	0.104429	0.533388	XGLL	red
deep purplish red_06	0.107671	0.545161	XGLL	red
deep purplish red_07	0.0862556	0.444435	XGLL	red
deep purplish red_08	0.0631423	0.335114	XGLL	red
deep purplish red_09	0.0752152	0.390476	XGLL	red
deep purplish red_10	0.095323	0.490541	XGLL	red
deep purplish red_11	0.161236	0.824698	XGLL	red
light red_01	0.134293	0.703718	XGLL	yellow
light red_02	0.12813	0.685874	XGLL	yellow
light red_03	0.124804	0.722237	XGLL	yellow
light red_04	0.117045	0.630959	XGLL	yellow
light red_05	0.130552	0.71424	XGLL	yellow
light red_06	0.113276	0.626704	XGLL	yellow
light red_07	0.118494	0.646495	XGLL	yellow
light red_08	0.117852	0.687862	XGLL	yellow
light red_09	0.111173	0.63071	XGLL	yellow
light red_10	0.143635	0.785974	XGLL	yellow
light red_11	0.152432	0.797294	XGLL	yellow
vivid yellow_01	0.202585	1.07366	XGLL	yellow
vivid yellow_02	0.145692	0.872858	XGLL	yellow
vivid yellow_03	0.229388	1.21656	XGLL	yellow
vivid yellow_04	0.244486	1.38548	XGLL	yellow
vivid yellow_05	0.203613	1.1714	XGLL	yellow
vivid yellow_06	0.219667	1.22158	XGLL	yellow
vivid yellow_07	0.221652	1.2791	XGLL	yellow
vivid yellow_08	0.249963	1.39613	XGLL	yellow
vivid yellow_09	0.236654	1.34252	XGLL	yellow
vivid yellow_10	0.260999	1.37228	XGLL	yellow
vivid yellow_11	0.220986	1.27657	XGLL	yellow
grayish red_01	0.0957655	0.460137	XGLL	yellow
grayish red_02	0.0670746	0.310182	XGLL	yellow
grayish red_03	0.102346	0.484369	XGLL	yellow
grayish red_04	0.105364	0.511461	XGLL	yellow
grayish red_05	0.135118	0.66081	XGLL	yellow
grayish red_06	0.147881	0.733371	XGLL	yellow
grayish red_07	0.121275	0.601858	XGLL	yellow
grayish red_08	0.106917	0.505041	XGLL	yellow
grayish red_09	0.10924	0.527292	XGLL	yellow
grayish red_10	0.0999758	0.523667	XGLL	yellow
grayish red_11	0.139061	0.664232	XGLL	yellow
vivid red_01	0.14007	0.685876	XGLL	red
vivid red_02	0.115044	0.572208	XGLL	red
vivid red_03	0.107434	0.544045	XGLL	red
vivid red_04	0.100449	0.524187	XGLL	red
vivid red_05	0.0914555	0.440612	XGLL	red
vivid red_06	0.109043	0.540222	XGLL	red
vivid red_07	0.110221	0.558814	XGLL	red
vivid red_08	0.111066	0.580162	XGLL	red
vivid red_09	0.0931505	0.463041	XGLL	red
vivid red_10	0.115418	0.563248	XGLL	red
vivid red_11	0.0872691	0.40754	XGLL	red

## Sheet: bumblebee anther_V_Leaf (XGLL)
samples	dist_bumblebee_CH	dist_bumblebee_RNL	population	color
dark red_01	0.0413702	0.216564	XGLL	red
dark red_02	0.0536354	0.24719	XGLL	red
dark red_03	0.0562268	0.291317	XGLL	red
dark red_04	0.0445102	0.226899	XGLL	red
dark red_05	0.194891	1.10434	XGLL	red
dark red_06	0.166652	0.876675	XGLL	red
dark red_07	0.143417	0.747711	XGLL	red
dark red_08	0.139605	0.744974	XGLL	red
dark red_09	0.144579	0.751729	XGLL	red
dark red_10	0.16302	0.845614	XGLL	red
dark red_11	0.123392	0.634223	XGLL	red
moderate red_01	0.2379	1.21696	XGLL	red
moderate red_02	0.217598	1.11531	XGLL	red
moderate red_03	0.177375	0.90211	XGLL	red
moderate red_04	0.221414	1.17279	XGLL	red
moderate red_05	0.223038	1.20735	XGLL	red
moderate red_06	0.197872	1.04108	XGLL	red
moderate red_07	0.21609	1.1005	XGLL	red
moderate red_08	0.215177	1.09828	XGLL	red
moderate red_09	0.191196	0.972412	XGLL	red
moderate red_10	0.209383	1.09274	XGLL	red
moderate red_11	0.187046	0.970523	XGLL	red
deep purplish red_01	0.0760005	0.390847	XGLL	red
deep purplish red_02	0.0952378	0.480972	XGLL	red
deep purplish red_03	0.0969853	0.530028	XGLL	red
deep purplish red_04	0.0833327	0.429215	XGLL	red
deep purplish red_05	0.112241	0.573427	XGLL	red
deep purplish red_06	0.117312	0.594344	XGLL	red
deep purplish red_07	0.0909102	0.46866	XGLL	red
deep purplish red_08	0.0692135	0.366336	XGLL	red
deep purplish red_09	0.0818705	0.424136	XGLL	red
deep purplish red_10	0.105115	0.540665	XGLL	red
deep purplish red_11	0.17003	0.873136	XGLL	red
light red_01	0.128204	0.678278	XGLL	yellow
light red_02	0.122661	0.666336	XGLL	yellow
light red_03	0.121616	0.710398	XGLL	yellow
light red_04	0.112109	0.611919	XGLL	yellow
light red_05	0.125205	0.692873	XGLL	yellow
light red_06	0.106876	0.597731	XGLL	yellow
light red_07	0.111492	0.615893	XGLL	yellow
light red_08	0.111588	0.656569	XGLL	yellow
light red_09	0.104935	0.600633	XGLL	yellow
light red_10	0.137155	0.756252	XGLL	yellow
light red_11	0.145239	0.766247	XGLL	yellow
vivid yellow_01	0.200878	1.07526	XGLL	yellow
vivid yellow_02	0.142097	0.852852	XGLL	yellow
vivid yellow_03	0.226755	1.20942	XGLL	yellow
vivid yellow_04	0.243385	1.37964	XGLL	yellow
vivid yellow_05	0.202123	1.16758	XGLL	yellow
vivid yellow_06	0.216813	1.2116	XGLL	yellow
vivid yellow_07	0.218527	1.2694	XGLL	yellow
vivid yellow_08	0.249973	1.40034	XGLL	yellow
vivid yellow_09	0.231591	1.3201	XGLL	yellow
vivid yellow_10	0.255829	1.3556	XGLL	yellow
vivid yellow_11	0.214922	1.25004	XGLL	yellow
grayish red_01	0.0852689	0.413146	XGLL	yellow
grayish red_02	0.0563603	0.261105	XGLL	yellow
grayish red_03	0.0905198	0.429407	XGLL	yellow
grayish red_04	0.0957203	0.46891	XGLL	yellow
grayish red_05	0.12418	0.612824	XGLL	yellow
grayish red_06	0.136554	0.678696	XGLL	yellow
grayish red_07	0.110488	0.550218	XGLL	yellow
grayish red_08	0.0963191	0.457466	XGLL	yellow
grayish red_09	0.0989208	0.48233	XGLL	yellow
grayish red_10	0.0902457	0.473777	XGLL	yellow
grayish red_11	0.127379	0.609157	XGLL	yellow
vivid red_01	0.129363	0.637944	XGLL	red
vivid red_02	0.104776	0.521807	XGLL	red
vivid red_03	0.0969631	0.493037	XGLL	red
vivid red_04	0.0904312	0.473367	XGLL	red
vivid red_05	0.0809413	0.389309	XGLL	red
vivid red_06	0.0991927	0.496617	XGLL	red
vivid red_07	0.100368	0.512968	XGLL	red
vivid red_08	0.101717	0.536013	XGLL	red
vivid red_09	0.082981	0.416859	XGLL	red
vivid red_10	0.104976	0.512844	XGLL	red
vivid red_11	0.0762219	0.357053	XGLL	red

## Sheet: fly anther_V_Leaf (XGLL)
samples	dist_Eristalis_RNL	fly_category_dist	population	color
dark red_01	2.05837	0.0766	XGLL	red
dark red_02	1.49077	0.0815578	XGLL	red
dark red_03	2.39846	0.0863194	XGLL	red
dark red_04	2.05423	0.0817952	XGLL	red
dark red_05	6.23244	0.192977	XGLL	red
dark red_06	5.20184	0.175323	XGLL	red
dark red_07	4.71267	0.159052	XGLL	red
dark red_08	4.81035	0.156676	XGLL	red
dark red_09	4.71413	0.159822	XGLL	red
dark red_10	5.12211	0.174945	XGLL	red
dark red_11	3.93005	0.137494	XGLL	red
moderate red_01	7.08439	0.250251	XGLL	red
moderate red_02	6.57752	0.2297	XGLL	red
moderate red_03	5.78152	0.202334	XGLL	red
moderate red_04	6.94476	0.229505	XGLL	red
moderate red_05	7.08072	0.22841	XGLL	red
moderate red_06	6.21914	0.207837	XGLL	red
moderate red_07	6.48303	0.23047	XGLL	red
moderate red_08	6.555	0.231809	XGLL	red
moderate red_09	6.10058	0.21423	XGLL	red
moderate red_10	6.41017	0.217746	XGLL	red
moderate red_11	6.11493	0.204756	XGLL	red
deep purplish red_01	2.71258	0.0989661	XGLL	red
deep purplish red_02	3.15127	0.129943	XGLL	red
deep purplish red_03	3.23129	0.130645	XGLL	red
deep purplish red_04	3.04891	0.116045	XGLL	red
deep purplish red_05	3.72487	0.131363	XGLL	red
deep purplish red_06	3.7888	0.134598	XGLL	red
deep purplish red_07	3.14345	0.116766	XGLL	red
deep purplish red_08	2.61446	0.0947732	XGLL	red
deep purplish red_09	2.91176	0.105094	XGLL	red
deep purplish red_10	3.49295	0.124277	XGLL	red
deep purplish red_11	5.09495	0.177734	XGLL	red
light red_01	2.55399	0.111966	XGLL	yellow
light red_02	2.44305	0.109185	XGLL	yellow
light red_03	2.67178	0.103063	XGLL	yellow
light red_04	2.29129	0.0997245	XGLL	yellow
light red_05	2.63396	0.114692	XGLL	yellow
light red_06	2.21718	0.0964715	XGLL	yellow
light red_07	2.28715	0.102751	XGLL	yellow
light red_08	2.42528	0.0965152	XGLL	yellow
light red_09	2.22258	0.0945687	XGLL	yellow
light red_10	2.83718	0.114951	XGLL	yellow
light red_11	2.878	0.12498	XGLL	yellow
vivid yellow_01	4.22669	0.170684	XGLL	yellow
vivid yellow_02	3.35419	0.114529	XGLL	yellow
vivid yellow_03	4.77119	0.187717	XGLL	yellow
vivid yellow_04	5.38565	0.188643	XGLL	yellow
vivid yellow_05	4.58324	0.168011	XGLL	yellow
vivid yellow_06	4.79347	0.179631	XGLL	yellow
vivid yellow_07	5.03081	0.187161	XGLL	yellow
vivid yellow_08	5.52667	0.202804	XGLL	yellow
vivid yellow_09	5.25047	0.195062	XGLL	yellow
vivid yellow_10	5.39698	0.222675	XGLL	yellow
vivid yellow_11	4.98637	0.189065	XGLL	yellow
grayish red_01	1.54805	0.091219	XGLL	yellow
grayish red_02	1.32234	0.0797045	XGLL	yellow
grayish red_03	1.51469	0.0913157	XGLL	yellow
grayish red_04	1.62545	0.0857961	XGLL	yellow
grayish red_05	2.15079	0.106442	XGLL	yellow
grayish red_06	2.38057	0.114276	XGLL	yellow
grayish red_07	1.85269	0.0870683	XGLL	yellow
grayish red_08	1.67032	0.0993395	XGLL	yellow
grayish red_09	1.69872	0.0930836	XGLL	yellow
grayish red_10	1.56324	0.0766367	XGLL	yellow
grayish red_11	2.12844	0.118034	XGLL	yellow
vivid red_01	2.30085	0.11842	XGLL	red
vivid red_02	1.85069	0.100639	XGLL	red
vivid red_03	1.70156	0.087059	XGLL	red
vivid red_04	1.63576	0.0823839	XGLL	red
vivid red_05	1.38162	0.0816389	XGLL	red
vivid red_06	1.78223	0.095449	XGLL	red
vivid red_07	1.8035	0.0912786	XGLL	red
vivid red_08	1.88748	0.0899009	XGLL	red
vivid red_09	1.60547	0.0916794	XGLL	red
vivid red_10	1.8387	0.104494	XGLL	red
vivid red_11	1.30449	0.0799923	XGLL	red
